# Supplementary material for: Chromatin accessibility landscapes revealed the subgenome-divergent regulation networks during wheat grain development
Source: aBIOTECH. 2023 Feb 10;4(1):8–19. doi: 10.1007/s42994-023-00095-8 (PMC10199822; doi:10.1007/s42994-023-00095-8)
Supplement: Supplementary file 2 — Supplementary file2 The lists of eight diffACR groups (XLSX 3244 KB) [file 42994_2023_95_MOESM2_ESM.xlsx]

## Sheet: Leafs
chrom	chromStart	chromEnd
1A	1190846	1191346
1A	1244906	1245256
1A	1646376	1646876
1A	1699591	1699925
1A	3130249	3130599
1A	3387721	3388056
1A	3447460	3447937
1A	3695563	3695886
1A	4064693	4065117
1A	7642180	7642830
1A	7663754	7664104
1A	7665554	7665904
1A	7666407	7666907
1A	7777693	7778043
1A	7809249	7809599
1A	7811190	7811985
1A	8239238	8239588
1A	8259620	8260120
1A	8326364	8327730
1A	8330939	8331865
1A	9355421	9355771
1A	9357935	9359185
1A	9974747	9975397
1A	10059341	10059615
1A	10065850	10066500
1A	10130246	10130491
1A	10135074	10135663
1A	10160022	10160522
1A	10244721	10245071
1A	10477566	10478142
1A	10648263	10648718
1A	10649031	10649381
1A	11661499	11661849
1A	12006801	12007151
1A	12161389	12161739
1A	12306680	12306958
1A	12310853	12311653
1A	13755606	13756070
1A	13760994	13761255
1A	13762231	13762731
1A	13767393	13767729
1A	13859246	13859596
1A	13860901	13861401
1A	13862401	13862716
1A	13863955	13864424
1A	14111056	14111406
1A	14128865	14129365
1A	14504159	14504481
1A	16931655	16932594
1A	17257966	17258316
1A	20076184	20076610
1A	21022465	21023115
1A	21145873	21146223
1A	22570377	22570945
1A	22616686	22617012
1A	22617744	22618094
1A	22634027	22634377
1A	22657118	22657450
1A	23138402	23138752
1A	23394702	23395017
1A	26962089	26962889
1A	26965434	26965784
1A	26966034	26966534
1A	26967481	26967981
1A	27253449	27253949
1A	27395656	27396006
1A	28364414	28365214
1A	28663101	28663601
1A	28714623	28715123
1A	28935767	28936190
1A	28940444	28940794
1A	28974116	28974616
1A	31178955	31179380
1A	31182260	31182541
1A	32086166	32086744
1A	32086945	32087226
1A	32094599	32095099
1A	32454012	32454605
1A	35931097	35931447
1A	35931621	35932055
1A	36763988	36764447
1A	36775989	36776339
1A	37477783	37478414
1A	37480717	37481217
1A	37481381	37481855
1A	38322476	38322976
1A	38728272	38730422
1A	38730667	38731283
1A	38732101	38732848
1A	38735665	38736015
1A	38845286	38845786
1A	38846398	38846748
1A	38850210	38850687
1A	38852382	38853030
1A	38854701	38857751
1A	38859536	38861986
1A	41713568	41713918
1A	41740085	41740885
1A	42251575	42251853
1A	42252352	42252702
1A	42255504	42256285
1A	42545994	42546314
1A	44444652	44444899
1A	45132045	45132845
1A	45298762	45299262
1A	45500799	45501064
1A	45501219	45501719
1A	45543914	45544414
1A	45545707	45547257
1A	45548407	45548757
1A	45793819	45794094
1A	47806134	47806484
1A	48575012	48576112
1A	48592129	48592629
1A	48594066	48594416
1A	48594666	48595016
1A	48600085	48600435
1A	48783702	48784202
1A	48786135	48786785
1A	48787382	48787797
1A	48790138	48790638
1A	48791188	48791538
1A	48974048	48974398
1A	48994611	48994961
1A	48998241	48998591
1A	49096413	49096913
1A	49097313	49097663
1A	49097913	49098227
1A	49532882	49533232
1A	49896626	49897876
1A	49959936	49960286
1A	49961214	49961787
1A	51703370	51703714
1A	52227132	52227632
1A	52230042	52230386
1A	52435440	52435790
1A	52528145	52528474
1A	53457554	53457840
1A	54000949	54001163
1A	54075029	54075829
1A	54077593	54078693
1A	54083188	54083688
1A	54348923	54349423
1A	56616994	56617344
1A	56617894	56618394
1A	57297882	57298232
1A	58169535	58170335
1A	58170583	58171457
1A	58172790	58173140
1A	58358762	58359379
1A	58792324	58792824
1A	58950009	58950346
1A	59607885	59608385
1A	59612979	59613479
1A	60278539	60279039
1A	60530840	60531640
1A	60536805	60537305
1A	60538905	60540905
1A	60574501	60575751
1A	60735505	60736005
1A	60736869	60737296
1A	60737485	60738128
1A	62194844	62195194
1A	62617966	62618466
1A	63349191	63349493
1A	63480699	63481049
1A	63737483	63738101
1A	63741549	63743509
1A	63744645	63745225
1A	63746139	63747089
1A	63747616	63747966
1A	63850122	63850560
1A	64408797	64409250
1A	64544753	64545403
1A	64591591	64592241
1A	64592791	64593291
1A	64593541	64594177
1A	65615669	65615979
1A	65616206	65617456
1A	65650145	65650575
1A	65758215	65759615
1A	65867094	65868194
1A	65904252	65904703
1A	66174335	66174835
1A	66175789	66176139
1A	66176855	66177655
1A	66881517	66881867
1A	66885365	66885715
1A	66889750	66890550
1A	66892021	66892426
1A	66894527	66895278
1A	67467180	67467530
1A	71060179	71060529
1A	72783424	72784032
1A	72787290	72787565
1A	72790717	72791367
1A	73301974	73302285
1A	76022365	76022837
1A	78963663	78964119
1A	78964271	78964920
1A	79089296	79089646
1A	79090292	79090792
1A	79106759	79107559
1A	79169036	79169386
1A	82327780	82328039
1A	82960652	82961002
1A	84275161	84275511
1A	86241098	86241598
1A	86637298	86637598
1A	92576676	92577026
1A	93401869	93402219
1A	95051291	95051599
1A	95315124	95315624
1A	97201197	97201666
1A	97798893	97799243
1A	97800243	97800593
1A	97800843	97801060
1A	97802706	97803356
1A	97809106	97809606
1A	97856051	97856401
1A	98032668	98032991
1A	98232654	98233004
1A	99867690	99869090
1A	99870386	99871186
1A	100041046	100041546
1A	104377539	104378039
1A	105302909	105303204
1A	107482505	107482855
1A	108921683	108923383
1A	109416519	109417019
1A	110059009	110059359
1A	110071027	110071377
1A	111133206	111133556
1A	112633958	112634308
1A	113251999	113252499
1A	113880464	113881114
1A	115357352	115357702
1A	115557204	115557854
1A	117889737	117890202
1A	117993524	117994024
1A	118289532	118290182
1A	121251450	121251790
1A	122364389	122364869
1A	124180519	124181169
1A	124787099	124787749
1A	125104191	125105122
1A	125110121	125110471
1A	126731373	126731873
1A	127077189	127077689
1A	127831326	127831673
1A	128494511	128494992
1A	128634111	128634714
1A	129385322	129385672
1A	129391033	129391833
1A	130149004	130149354
1A	130150447	130150797
1A	130742510	130742860
1A	130743113	130743913
1A	130744163	130744560
1A	131521670	131522170
1A	135528156	135529065
1A	137916357	137917007
1A	138256324	138256824
1A	139724571	139725071
1A	140958439	140958789
1A	144779927	144781177
1A	146630671	146630994
1A	146952441	146953149
1A	146953784	146954107
1A	147356909	147357259
1A	148604112	148604612
1A	150454607	150455257
1A	150899586	150900086
1A	150901903	150902253
1A	153337354	153337782
1A	153580564	153581064
1A	153583982	153584482
1A	153585025	153585417
1A	153585785	153586885
1A	157511260	157511515
1A	162876414	162877064
1A	168742102	168742452
1A	168742852	168743202
1A	178491699	178492049
1A	179422948	179423213
1A	181763539	181763828
1A	188131724	188132029
1A	188141405	188141858
1A	197279644	197279987
1A	208136179	208136679
1A	216416976	216417326
1A	219386228	219386728
1A	220741698	220742648
1A	221673771	221674071
1A	223935777	223936352
1A	227613970	227614320
1A	234228227	234228727
1A	234237686	234237984
1A	234242308	234242808
1A	234256950	234257448
1A	234996740	234997034
1A	235229614	235230242
1A	237744408	237744736
1A	237745482	237746582
1A	238668070	238668570
1A	238677090	238677590
1A	238791288	238791552
1A	238999874	239000186
1A	239900558	239901048
1A	241323081	241323581
1A	241677792	241678209
1A	242649300	242649650
1A	243161875	243162436
1A	243163440	243163790
1A	243166398	243166898
1A	246689971	246692121
1A	249381485	249381835
1A	249384009	249384359
1A	249430682	249430983
1A	249491379	249491729
1A	251918775	251919125
1A	252800080	252800880
1A	254960142	254960492
1A	255845482	255845832
1A	255847266	255848216
1A	255849051	255849401
1A	255849951	255850278
1A	255899864	255900214
1A	256819281	256819631
1A	257551673	257552023
1A	257574277	257574777
1A	258156885	258157207
1A	258738112	258738462
1A	258857850	258858792
1A	258862675	258863025
1A	261053517	261053867
1A	262014924	262015187
1A	262825360	262825860
1A	262855021	262855821
1A	264223342	264223792
1A	265032876	265034276
1A	265039873	265041273
1A	265647221	265648171
1A	266197838	266198188
1A	268591949	268592599
1A	268930944	268931163
1A	268932068	268932418
1A	268936833	268937256
1A	269532239	269532503
1A	275774811	275775149
1A	276801973	276802461
1A	276803143	276803864
1A	276804178	276805878
1A	277628928	277629428
1A	277651842	277652192
1A	279731848	279732671
1A	282554327	282554836
1A	283819729	283820079
1A	285994588	285994938
1A	285998014	285998429
1A	286088253	286088603
1A	287680681	287681002
1A	291228945	291229445
1A	292496868	292498268
1A	295458031	295458304
1A	297377417	297377767
1A	297744492	297745142
1A	297745536	297745886
1A	298033771	298034371
1A	298152171	298152620
1A	298636555	298636847
1A	299270524	299270874
1A	300859925	300860267
1A	301196084	301198084
1A	301199359	301199859
1A	301899142	301899492
1A	302200506	302201156
1A	303781083	303781433
1A	303781683	303782895
1A	304995791	304996066
1A	305605899	305606999
1A	305607353	305608753
1A	306142715	306143515
1A	308346230	308347030
1A	308576071	308576421
1A	309747454	309747863
1A	310870217	310870567
1A	312159802	312160452
1A	312161098	312161598
1A	312722622	312723272
1A	312726204	312726650
1A	312743868	312744218
1A	312776714	312777064
1A	313161976	313162326
1A	313234477	313235577
1A	313317781	313318076
1A	314232035	314232385
1A	314427641	314428441
1A	314428841	314429456
1A	316892891	316893541
1A	316953339	316953839
1A	316954239	316954589
1A	317810503	317811153
1A	317813723	317814973
1A	317817926	317818199
1A	317818674	317818951
1A	319078341	319078745
1A	319304280	319304630
1A	319305330	319306280
1A	319319741	319320091
1A	319336921	319337421
1A	319338421	319338921
1A	320403945	320404445
1A	320404695	320405195
1A	320479852	320480352
1A	321226111	321226339
1A	321412424	321413224
1A	322832296	322832646
1A	323207470	323207820
1A	324378718	324379068
1A	324379599	324379997
1A	324382862	324383212
1A	324395471	324396271
1A	324489918	324490718
1A	324501810	324502160
1A	325031708	325032480
1A	326328426	326329226
1A	327015486	327016886
1A	329239234	329240104
1A	329249178	329249978
1A	333133315	333135915
1A	333136465	333137115
1A	333137390	333138040
1A	333138383	333140233
1A	333914145	333914945
1A	333915195	333915695
1A	335014760	335015245
1A	335546285	335546785
1A	338241395	338241745
1A	338581764	338582414
1A	338604796	338605146
1A	338832836	338833276
1A	338839502	338839852
1A	339482961	339483311
1A	339484837	339485487
1A	339486037	339486365
1A	341015425	341016225
1A	341152932	341153582
1A	341153832	341154182
1A	341174171	341174460
1A	341179198	341180670
1A	341590271	341590941
1A	342391056	342391556
1A	343394589	343395167
1A	343614950	343615219
1A	343656519	343657019
1A	343685729	343685991
1A	344118062	344118412
1A	344289771	344290387
1A	345787631	345787981
1A	346681308	346682108
1A	347921975	347922625
1A	348301015	348301365
1A	348396115	348396915
1A	348397919	348398269
1A	348400510	348401310
1A	348403252	348404011
1A	349359497	349359847
1A	351341195	351341695
1A	351883216	351884166
1A	353625628	353626578
1A	353629741	353630824
1A	353631259	353632059
1A	353633556	353634056
1A	354938345	354938695
1A	356476732	356477082
1A	357060327	357061127
1A	357063529	357065529
1A	357417291	357417641
1A	359575994	359576344
1A	359689163	359689620
1A	361352011	361352308
1A	362403127	362403627
1A	362404165	362404596
1A	362859500	362859850
1A	362862445	362862795
1A	362867787	362868137
1A	363452274	363452624
1A	363637126	363637776
1A	364652730	364653380
1A	364893904	364894704
1A	364935345	364936595
1A	364937595	364938845
1A	365492036	365492299
1A	365507826	365508476
1A	366114984	366115334
1A	368974265	368974720
1A	369082814	369083164
1A	370097696	370098019
1A	370100601	370100951
1A	370226624	370227124
1A	371949211	371950278
1A	372069795	372070145
1A	372747802	372748302
1A	372748659	372749309
1A	373264022	373264372
1A	373771643	373772143
1A	373772393	373773793
1A	373774257	373774607
1A	374024467	374024782
1A	374026990	374027611
1A	374690553	374690903
1A	375466900	375467700
1A	376476104	376476895
1A	376477914	376478864
1A	376784685	376785185
1A	377033225	377033575
1A	381102373	381103120
1A	384763287	384763586
1A	384772699	384773381
1A	384777849	384779001
1A	386480030	386480680
1A	386724838	386725188
1A	387030215	387030565
1A	387517184	387517534
1A	387839432	387839782
1A	387840032	387840982
1A	387841590	387842090
1A	387934687	387935187
1A	388156824	388157126
1A	388844467	388844967
1A	388938303	388938653
1A	388940106	388940726
1A	389073630	389073980
1A	389128982	389129256
1A	390085332	390085832
1A	390636716	390637140
1A	390696906	390697256
1A	390698556	390698906
1A	390699306	390700406
1A	390702812	390703612
1A	390705781	390706131
1A	390707017	390707303
1A	390707994	390710894
1A	391245054	391245704
1A	392499453	392499803
1A	392523601	392524251
1A	392526403	392526903
1A	395172000	395172350
1A	396105323	396105973
1A	396106973	396107323
1A	396458377	396458682
1A	398109808	398110158
1A	399229411	399229911
1A	399230161	399230661
1A	399433104	399433604
1A	399471090	399472190
1A	399473395	399474495
1A	399477714	399478064
1A	399488818	399489318
1A	400475391	400476041
1A	402935388	402935888
1A	404929350	404929700
1A	406176129	406176779
1A	409960438	409960788
1A	410150443	410150793
1A	410154836	410155186
1A	410155790	410156890
1A	410517808	410518158
1A	413878537	413878887
1A	414401764	414402208
1A	418046772	418047091
1A	418048929	418049279
1A	418935938	418936438
1A	423909006	423909440
1A	424800013	424800444
1A	426238150	426238869
1A	426305210	426305860
1A	426515839	426516246
1A	426874840	426875190
1A	426875440	426875833
1A	426876535	426877035
1A	426882479	426882829
1A	426884726	426885330
1A	427823134	427823719
1A	427952854	427953954
1A	430182547	430182897
1A	430200947	430201597
1A	430231697	430232172
1A	430234177	430234494
1A	430344853	430345251
1A	430592275	430592724
1A	430600672	430601322
1A	431430094	431431644
1A	431949915	431950265
1A	432193449	432193949
1A	432545296	432545646
1A	432637051	432637615
1A	432765139	432765789
1A	432951861	432952098
1A	432953811	432955661
1A	432956211	432956861
1A	432957861	432958211
1A	432958461	432959411
1A	436430343	436430693
1A	436436270	436436868
1A	438495898	438496398
1A	439932151	439932501
1A	439989508	439990008
1A	440150520	440151170
1A	440412569	440413969
1A	440416019	440416369
1A	440416919	440418156
1A	441032101	441032901
1A	441751569	441752069
1A	441754160	441754510
1A	441801462	441801812
1A	442614576	442614926
1A	442807332	442807832
1A	443030399	443030899
1A	443123168	443123968
1A	444416371	444416721
1A	444417710	444418210
1A	444418554	444422354
1A	444422754	444423554
1A	444425181	444427181
1A	444427739	444428989
1A	444429239	444431089
1A	445277120	445277620
1A	445878319	445878819
1A	445938005	445938352
1A	446105835	446106479
1A	446235004	446236254
1A	446717480	446717830
1A	447004414	447004764
1A	447009664	447010014
1A	447110936	447111436
1A	447716371	447717021
1A	447718902	447719402
1A	448033771	448034721
1A	448037332	448038127
1A	448897410	448897760
1A	448926518	448926901
1A	449172927	449173577
1A	449174218	449174699
1A	449175138	449175788
1A	449666349	449667059
1A	451279800	451280450
1A	451616238	451616575
1A	452049706	452050056
1A	452050606	452051406
1A	452051806	452052306
1A	452279443	452279943
1A	452283749	452284399
1A	452284949	452285294
1A	452291664	452292164
1A	452292414	452293064
1A	452762168	452762818
1A	452780117	452780455
1A	452798628	452798895
1A	452859156	452859506
1A	452859906	452860406
1A	452865162	452865776
1A	453527751	453528101
1A	453528254	453528534
1A	454533550	454533921
1A	454742075	454742575
1A	457013048	457013698
1A	458395470	458395820
1A	458511273	458511623
1A	458516023	458517273
1A	458984833	458985130
1A	459307681	459308631
1A	460004210	460004998
1A	460279872	460280672
1A	460557768	460558347
1A	460558846	460559764
1A	460967526	460968326
1A	460969550	460970500
1A	460971519	460972019
1A	461332895	461333395
1A	461352460	461352960
1A	461514677	461515027
1A	461548011	461548283
1A	461781565	461781915
1A	462004611	462005261
1A	462094969	462095319
1A	462120010	462120660
1A	462122401	462122751
1A	462137530	462137880
1A	462333091	462333418
1A	462335182	462335682
1A	462617123	462618037
1A	462619230	462619984
1A	462752540	462752863
1A	462775032	462775382
1A	462799335	462800435
1A	463248154	463248504
1A	463351228	463351578
1A	463405111	463405461
1A	463463046	463463846
1A	463810179	463810979
1A	463921757	463922107
1A	463930063	463931013
1A	463961829	463962779
1A	463963021	463963946
1A	464087128	464087896
1A	464088143	464088643
1A	464091067	464091417
1A	464900633	464901393
1A	465340724	465341824
1A	465345176	465345526
1A	465454723	465455073
1A	465458623	465458973
1A	465462792	465463142
1A	465494400	465495350
1A	465501249	465501899
1A	466926580	466927530
1A	467153055	467153405
1A	467153805	467154155
1A	468847338	468848138
1A	468848863	468849162
1A	469369747	469370397
1A	469372297	469373097
1A	469373497	469374147
1A	469498422	469499372
1A	469499922	469500272
1A	469586916	469587416
1A	469658358	469659308
1A	469780161	469780440
1A	471272017	471272736
1A	471466310	471466626
1A	471476306	471476656
1A	471483029	471483338
1A	471709308	471709958
1A	472140177	472140677
1A	472170474	472170824
1A	472541512	472542012
1A	472544008	472545097
1A	472551827	472552327
1A	472553156	472553506
1A	474291150	474292550
1A	474315843	474316064
1A	474375822	474376322
1A	474420470	474421484
1A	474427021	474428119
1A	474432956	474433306
1A	474435474	474436424
1A	474437059	474438683
1A	474440805	474441116
1A	474442246	474443182
1A	474446449	474446799
1A	474447349	474448149
1A	474449299	474450699
1A	474451099	474452495
1A	474452930	474453430
1A	474555629	474556129
1A	474564536	474565186
1A	474699367	474700017
1A	474702563	474703663
1A	474769892	474770242
1A	474774999	474775649
1A	475307518	475307806
1A	476767710	476768157
1A	476908352	476909002
1A	476911315	476911922
1A	477014513	477015109
1A	478259544	478260344
1A	478348217	478348852
1A	478565940	478566520
1A	478569188	478570588
1A	478625378	478627196
1A	478628643	478629143
1A	479210644	479210977
1A	479211730	479212794
1A	479213204	479213532
1A	479817754	479818554
1A	480603954	480605054
1A	480746098	480747048
1A	480748682	480749032
1A	480806303	480806803
1A	480807289	480808239
1A	480837902	480839002
1A	480954394	480954894
1A	481289918	481290194
1A	483859767	483860417
1A	483864192	483864542
1A	483935870	483936220
1A	484337422	484337922
1A	484696631	484697131
1A	485012003	485012409
1A	486052410	486052760
1A	486750203	486750873
1A	486815190	486815495
1A	486815689	486816039
1A	486818118	486818618
1A	486895852	486897252
1A	487010122	487010622
1A	487018945	487019295
1A	487733601	487733951
1A	487741455	487742255
1A	490306140	490306477
1A	490514342	490515442
1A	490515595	490515945
1A	492006782	492007060
1A	492045299	492045649
1A	492047424	492047710
1A	492275968	492276468
1A	492785839	492786594
1A	493200567	493200917
1A	493502593	493503005
1A	493503178	493503678
1A	493813023	493813373
1A	493922227	493922723
1A	494023881	494024311
1A	494025638	494026052
1A	494391257	494392638
1A	494742384	494743034
1A	494797374	494798024
1A	494799042	494799542
1A	494799942	494800442
1A	495180553	495180903
1A	495192285	495192785
1A	495194985	495195217
1A	495496337	495497287
1A	495670534	495670884
1A	496070329	496071429
1A	496075181	496075531
1A	496078133	496078783
1A	496079808	496080458
1A	496090568	496091064
1A	496129598	496129904
1A	496141657	496142007
1A	496142182	496142448
1A	496296050	496297600
1A	496303975	496304625
1A	496469898	496470398
1A	497191437	497191787
1A	497194674	497195089
1A	497336352	497337087
1A	497509193	497509993
1A	497510243	497510743
1A	497757897	497758247
1A	497783096	497783440
1A	497902168	497902968
1A	498012412	498013212
1A	498047071	498048171
1A	498057304	498057954
1A	498065393	498065893
1A	498071490	498071840
1A	498160348	498161298
1A	498161698	498162048
1A	498162393	498163193
1A	498170133	498170743
1A	498453290	498453790
1A	498812099	498812449
1A	499193952	499194329
1A	499795270	499795620
1A	499795875	499796225
1A	499802226	499802726
1A	499984308	499984658
1A	500074328	500075537
1A	500362261	500362539
1A	500363031	500363531
1A	500978155	500978505
1A	501030887	501031237
1A	501701616	501701966
1A	502639039	502639656
1A	502806583	502806933
1A	504239268	504239768
1A	504240143	504243343
1A	504248091	504248591
1A	504610681	504610994
1A	504615514	504616391
1A	504705981	504706476
1A	505681610	505681960
1A	505935179	505935529
1A	506279354	506279854
1A	506672011	506672301
1A	506850777	506851086
1A	507955595	507956355
1A	508034417	508034917
1A	508717898	508718548
1A	508718798	508719695
1A	510186517	510186867
1A	510280305	510280655
1A	510280905	510281255
1A	510353186	510353836
1A	510821242	510821742
1A	511101960	511102460
1A	511407933	511408283
1A	511499551	511500501
1A	511501524	511502324
1A	512649929	512650429
1A	512650646	512651296
1A	512654168	512654818
1A	513650932	513651432
1A	513732557	513733357
1A	513734341	513735141
1A	513735391	513736041
1A	513895438	513896388
1A	513933211	513933650
1A	514050208	514050708
1A	516377002	516377652
1A	516378052	516378402
1A	516429966	516430466
1A	516563706	516564302
1A	516574636	516574986
1A	517094533	517095183
1A	517397863	517398363
1A	517418284	517418634
1A	517489250	517489900
1A	518973705	518974205
1A	519251232	519252174
1A	519474939	519475439
1A	519680765	519681265
1A	519872424	519872774
1A	520352710	520353360
1A	520400833	520401201
1A	520411245	520411595
1A	520820587	520821387
1A	520821787	520822137
1A	520917103	520917389
1A	520917756	520918342
1A	520922130	520922630
1A	520937811	520938311
1A	520945227	520945547
1A	521320208	521320691
1A	521633486	521633836
1A	521638375	521639925
1A	521876900	521879050
1A	521954720	521955070
1A	522225761	522226411
1A	522228117	522228617
1A	522228867	522229150
1A	522229415	522230065
1A	522246146	522246496
1A	522531618	522531968
1A	522536697	522537481
1A	522537898	522538548
1A	522879599	522880249
1A	524396687	524397037
1A	526737507	526738397
1A	527890683	527891006
1A	528100828	528101447
1A	528640475	528640975
1A	528641675	528642025
1A	528663192	528663542
1A	528664542	528664892
1A	529598866	529599366
1A	529663381	529663881
1A	530780029	530780379
1A	531027299	531027799
1A	531236198	531236548
1A	531240079	531240687
1A	531240872	531241372
1A	531603116	531603766
1A	531610850	531611350
1A	531615093	531615593
1A	531714676	531714941
1A	531879950	531880750
1A	531887651	531887963
1A	531990697	531991197
1A	531992921	531993421
1A	532065822	532066922
1A	532089182	532089832
1A	532253504	532253802
1A	533139741	533140091
1A	533218202	533218672
1A	533757635	533757936
1A	533902777	533903626
1A	534238155	534238505
1A	534517582	534517918
1A	535065276	535065626
1A	535334676	535335008
1A	535417102	535417752
1A	535418302	535419252
1A	535433081	535433431
1A	535439749	535441126
1A	535856681	535857031
1A	535857881	535858681
1A	535993810	535994160
1A	536066924	536067865
1A	536355826	536356164
1A	536955447	536955709
1A	536956199	536956549
1A	537889038	537889538
1A	539424887	539425188
1A	539758217	539758867
1A	539759343	539759693
1A	539901074	539901574
1A	539977766	539978266
1A	540180553	540181503
1A	540190579	540191379
1A	540289389	540289889
1A	540290139	540290939
1A	540291189	540291689
1A	541463411	541463741
1A	541628229	541628579
1A	541986786	541988036
1A	541988436	541988786
1A	542167816	542168616
1A	542761566	542761916
1A	542768673	542769023
1A	542822183	542823133
1A	542824163	542824513
1A	543066600	543066950
1A	543626384	543627184
1A	543630255	543630746
1A	543777970	543778533
1A	544052487	544053287
1A	544077086	544077586
1A	544143876	544144188
1A	544146424	544146902
1A	544147293	544147590
1A	544147781	544148131
1A	544149643	544150293
1A	544159731	544160204
1A	544169952	544171035
1A	544378086	544378586
1A	544498273	544498611
1A	544731381	544731727
1A	544748471	544748821
1A	544813113	544813463
1A	544999257	544999607
1A	545021060	545021388
1A	545300044	545300391
1A	545303875	545304222
1A	545520115	545520323
1A	545521425	545521775
1A	546025634	546025984
1A	546030990	546031340
1A	547298420	547300270
1A	547301026	547301976
1A	547302976	547303476
1A	547303726	547304998
1A	547307148	547307948
1A	547323424	547323769
1A	547343796	547344077
1A	547901638	547902138
1A	547913275	547913625
1A	547918092	547918399
1A	547974263	547974763
1A	547977212	547977712
1A	548783795	548784295
1A	548787074	548787424
1A	548795678	548796729
1A	549426665	549427015
1A	549837617	549837964
1A	549877197	549877847
1A	550593168	550593518
1A	550969810	550970160
1A	551161005	551161505
1A	551317508	551317858
1A	551588976	551589428
1A	551824448	551824948
1A	552147448	552147750
1A	552148821	552149321
1A	552277181	552277531
1A	552278270	552278920
1A	552950333	552950683
1A	553718056	553718399
1A	554009620	554009950
1A	554080506	554080838
1A	554088943	554089381
1A	554887990	554889711
1A	556800195	556800477
1A	557866928	557867278
1A	557871710	557872510
1A	557873210	557874460
1A	557936815	557937915
1A	557940234	557940697
1A	557941175	557941825
1A	557947781	557948423
1A	557988658	557990508
1A	557990758	557991108
1A	558168981	558169331
1A	558170211	558170679
1A	558265941	558266216
1A	558549346	558550385
1A	558551159	558552859
1A	558553109	558553444
1A	558590620	558591120
1A	558591370	558592320
1A	558944661	558945611
1A	558954214	558954564
1A	559349940	559350423
1A	560402714	560404264
1A	560406081	560406881
1A	560407431	560408831
1A	560415732	560416353
1A	560434076	560434426
1A	560951797	560952147
1A	561929416	561929766
1A	562041984	562043984
1A	562130559	562130847
1A	562154548	562154808
1A	562306685	562308085
1A	562308485	562309135
1A	562315513	562316013
1A	562316444	562317544
1A	562321367	562321717
1A	562459349	562459666
1A	562471710	562473110
1A	562484239	562484831
1A	562486564	562487964
1A	562776546	562777046
1A	562777305	562778255
1A	562783544	562784344
1A	562784894	562785694
1A	562806775	562807875
1A	562905596	562906246
1A	562906496	562907746
1A	562907996	562909246
1A	562909496	562909974
1A	563748095	563748551
1A	565405189	565405539
1A	565420773	565421329
1A	565422453	565423103
1A	566009766	566010716
1A	566014533	566014883
1A	566025700	566026050
1A	566030401	566031051
1A	566032612	566033262
1A	566044268	566044618
1A	566046851	566047309
1A	566060884	566061178
1A	566085918	566086868
1A	566087568	566088068
1A	566089920	566090420
1A	566092831	566093331
1A	566107604	566108808
1A	566226031	566226531
1A	566348830	566349180
1A	566351348	566352369
1A	566367518	566368595
1A	566369483	566370133
1A	566371151	566371397
1A	566380809	566381159
1A	566382676	566383326
1A	566384026	566384717
1A	566386402	566387352
1A	566388121	566388471
1A	566563382	566565832
1A	566689028	566689528
1A	568020001	568020351
1A	568543407	568544207
1A	568647209	568647442
1A	568728423	568728837
1A	568731681	568732031
1A	568761893	568762243
1A	568766643	568766916
1A	568785140	568785460
1A	569841920	569842720
1A	570864047	570864547
1A	571283557	571283907
1A	571286447	571286947
1A	571588031	571588681
1A	571639229	571640479
1A	571721958	571722308
1A	571787434	571787934
1A	571907361	571907861
1A	571922482	571922776
1A	572212816	572213095
1A	572239758	572240558
1A	572346070	572346343
1A	572566565	572566915
1A	573326153	573326503
1A	573328919	573329419
1A	573331793	573332743
1A	573333673	573334023
1A	574340841	574341341
1A	574481536	574482051
1A	574483281	574483931
1A	574488909	574489259
1A	574493365	574493865
1A	574499611	574499961
1A	574500900	574501553
1A	574657925	574658380
1A	575223126	575223476
1A	575454760	575455136
1A	575511956	575512290
1A	576342231	576342731
1A	576622453	576622803
1A	576892350	576892700
1A	577264826	577265772
1A	577464432	577464782
1A	577473651	577474151
1A	577638335	577638600
1A	578017191	578018141
1A	578021687	578022037
1A	578029392	578030320
1A	578196376	578197326
1A	578205580	578209230
1A	578520357	578520638
1A	578790189	578790510
1A	578812738	578813088
1A	578823282	578824053
1A	579296460	579296696
1A	579829964	579831064
1A	579949145	579949645
1A	579952947	579954045
1A	579963271	579963613
1A	580119375	580119875
1A	580184003	580184503
1A	580561261	580562211
1A	580739194	580739694
1A	580907293	580907643
1A	580970439	580970789
1A	580971039	580971839
1A	581829878	581830678
1A	581845278	581846584
1A	581848941	581849441
1A	581859685	581860035
1A	581860285	581861235
1A	581864000	581864650
1A	581865050	581865550
1A	582428681	582429028
1A	583604567	583604837
1A	583819618	583819968
1A	584083572	584084072
1A	584758162	584758416
1A	585625985	585626327
1A	585630765	585631415
1A	585989040	585989540
1A	585989987	585990337
1A	588912771	588913271
1A	588914571	588914904
1A	589046584	589046934
1A	589630360	589630693
1A	589993011	589993361
1A	590352903	590353403
1A	590965725	590966075
1A	590968821	590969253
1A	592087114	592087424
1A	592528869	592529369
1A	592560285	592560635
1B	10008777	10009127
1B	68067828	68068107
1B	92309096	92310484
1B	170565361	170565654
1B	241782161	241782661
1B	245938169	245938600
1B	245944677	245945177
1B	245947429	245947779
1B	251033800	251034152
1B	251034312	251034662
1B	252898670	252898956
1B	254863363	254863863
1B	262531529	262532329
1B	263947633	263947983
1B	264846964	264847314
1B	265371157	265371656
1B	265646468	265646818
1B	265647068	265647418
1B	265647818	265648468
1B	265648868	265649218
1B	265660769	265661119
1B	265974417	265974767
1B	266258384	266259034
1B	267808340	267808990
1B	267877157	267877483
1B	267878458	267879497
1B	269175597	269175947
1B	269210835	269211185
1B	270579271	270579695
1B	272878292	272878792
1B	272879732	272880982
1B	277768355	277769261
1B	280212011	280212361
1B	283120934	283121734
1B	283121984	283122334
1B	290697294	290697579
1B	292342969	292343769
1B	296498124	296498624
1B	296500312	296500572
1B	296500779	296501072
1B	297113844	297114644
1B	298077342	298077790
1B	298079323	298080423
1B	298081443	298081943
1B	298084390	298085190
1B	298088347	298088847
1B	299551596	299551946
1B	299653287	299653787
1B	299707847	299708168
1B	299975435	299975717
1B	300579231	300580031
1B	300721275	300721925
1B	300722175	300723275
1B	302221809	302222397
1B	302244283	302244716
1B	302764568	302764918
1B	302775277	302775927
1B	303073029	303073349
1B	305283884	305284234
1B	305542153	305542503
1B	309165963	309166463
1B	309168235	309169096
1B	310356564	310357214
1B	310926157	310926507
1B	311138503	311138853
1B	311148450	311148950
1B	311418076	311418712
1B	311425546	311425886
1B	311682691	311683570
1B	314569856	314570134
1B	314570361	314570711
1B	314572055	314572339
1B	314604929	314605579
1B	314606272	314607072
1B	317481765	317482415
1B	317482856	317483356
1B	322480293	322480636
1B	325280145	325280495
1B	325487681	325488631
1B	328415180	328416280
1B	328826142	328826492
1B	332095249	332095894
1B	332260118	332260468
1B	333322146	333322796
1B	333323086	333323586
1B	333323836	333324323
1B	333494992	333495241
1B	334321797	334322147
1B	334542145	334542479
1B	334546955	334547455
1B	335732198	335732548
1B	335971746	335972096
1B	336075439	336075897
1B	336646083	336646583
1B	336648638	336649738
1B	338717414	338717914
1B	339363541	339364041
1B	339364291	339364785
1B	340367347	340367997
1B	340370930	340371280
1B	340374720	340375370
1B	340375575	340375925
1B	340427738	340428238
1B	340428938	340429269
1B	341009091	341009529
1B	341378103	341378903
1B	341380149	341380649
1B	342113798	342114298
1B	342972046	342973896
1B	342974758	342975086
1B	342975339	342975689
1B	342976799	342977749
1B	343987165	343987641
1B	344867848	344868348
1B	345317735	345318235
1B	345417627	345418114
1B	349349335	349349685
1B	349511128	349511628
1B	349511878	349512378
1B	349547263	349547571
1B	349547726	349548004
1B	350025704	350026054
1B	350791758	350792108
1B	350793013	350794747
1B	351439172	351439972
1B	351441487	351441987
1B	351442144	351442944
1B	351444054	351444404
1B	352878195	352878507
1B	353274812	353275877
1B	353276825	353277475
1B	353410304	353410645
1B	353411116	353411616
1B	353489980	353490630
1B	353491661	353492161
1B	353494925	353495425
1B	353495978	353496478
1B	353768524	353768738
1B	354095438	354095771
1B	356870791	356871141
1B	356947140	356947940
1B	357425438	357426388
1B	357426638	357426887
1B	357916329	357917129
1B	358963274	358963707
1B	359225389	359226339
1B	359593900	359594470
1B	359899142	359899642
1B	360276563	360277063
1B	360799585	360799935
1B	360809689	360809930
1B	361486274	361487074
1B	363148491	363149141
1B	363455401	363455751
1B	364130927	364131277
1B	364506219	364506526
1B	364822843	364823343
1B	364909415	364911415
1B	364916520	364917320
1B	364918322	364918672
1B	364919627	364919977
1B	365018864	365019214
1B	365019857	365020357
1B	365020607	365020874
1B	365022065	365023255
1B	365689265	365689915
1B	365691004	365691654
1B	366877052	366877402
1B	367436463	367436813
1B	368223900	368224550
1B	368224747	368225547
1B	370046284	370047771
1B	371137940	371138974
1B	373143800	373144150
1B	373628121	373628921
1B	373630312	373630662
1B	374864864	374865214
1B	374927942	374928591
1B	375256419	375257219
1B	375258386	375259319
1B	375266239	375267039
1B	376073051	376073401
1B	378828676	378829626
1B	380431988	380432438
1B	380467102	380467602
1B	380468302	380469852
1B	380470123	380470773
1B	382213969	382214319
1B	382224963	382226054
1B	382226328	382227128
1B	382227378	382227878
1B	382694690	382695141
1B	383043148	383043648
1B	383216392	383216742
1B	386199090	386199440
1B	387300130	387300480
1B	388006311	388006811
1B	388007961	388008461
1B	388008711	388011750
1B	389734859	389735209
1B	390616406	390616868
1B	391569513	391569863
1B	391571773	391572123
1B	391572373	391572723
1B	391585252	391585539
1B	391963830	391964930
1B	392112595	392113395
1B	392457998	392458348
1B	393542095	393542595
1B	394074816	394075766
1B	394115834	394116634
1B	394118156	394118506
1B	395057784	395058134
1B	395753708	395754058
1B	397660309	397660959
1B	397662867	397663367
1B	397814853	397815203
1B	400753549	400754199
1B	401333716	401334066
1B	401454427	401455077
1B	402150658	402151758
1B	402171482	402171982
1B	403188160	403188810
1B	403577823	403578773
1B	403579173	403579523
1B	403579773	403580988
1B	403582061	403582561
1B	405520294	405521094
1B	405524674	405525624
1B	405525967	405526617
1B	406037269	406038519
1B	406039519	406039801
1B	406050444	406050863
1B	407290546	407291046
1B	407292531	407293331
1B	407771696	407772046
1B	409284021	409284521
1B	409836515	409837015
1B	410667751	410668401
1B	410821312	410821812
1B	410822062	410822393
1B	411153591	411154241
1B	411160871	411161371
1B	411180763	411181263
1B	412242340	412242707
1B	412243666	412244466
1B	412261205	412261531
1B	413202473	413203075
1B	413203265	413203615
1B	413206151	413206651
1B	414160535	414161335
1B	415744121	415745071
1B	418104476	418104826
1B	418164241	418165041
1B	418817363	418818163
1B	418818563	418818913
1B	418820807	418821157
1B	419192586	419192898
1B	419194099	419194772
1B	419281130	419281480
1B	419283348	419283970
1B	419390190	419390540
1B	419983975	419984291
1B	419984765	419985108
1B	420232564	420233095
1B	420414828	420415328
1B	420588046	420590646
1B	420590896	420592235
1B	420684210	420684860
1B	420685341	420686141
1B	420686338	420687104
1B	420999517	421000167
1B	421100125	421100775
1B	423193591	423193941
1B	423204764	423205264
1B	426688022	426688522
1B	427209839	427211239
1B	428073230	428073730
1B	429764666	429765016
1B	429765866	429766749
1B	429898339	429900489
1B	429922088	429922495
1B	429924082	429924400
1B	429963504	429963917
1B	429977129	429978529
1B	429979379	429979729
1B	430028830	430029117
1B	430152804	430153454
1B	430616211	430616485
1B	430854740	430855090
1B	430882092	430882557
1B	431455674	431456324
1B	433057321	433057671
1B	433057921	433058271
1B	433111602	433111952
1B	434429729	434430079
1B	437187512	437188256
1B	437541450	437541950
1B	438695715	438696045
1B	440742243	440742739
1B	441384569	441385182
1B	441386663	441387763
1B	443566768	443567116
1B	444669500	444669850
1B	444681699	444681989
1B	445438685	445439185
1B	445587374	445588125
1B	447303756	447304106
1B	448135583	448135933
1B	449129776	449130426
1B	450453582	450455129
1B	450501329	450501636
1B	450612824	450613174
1B	451071174	451071524
1B	451567273	451567773
1B	451570873	451571823
1B	451572073	451572423
1B	451574424	451574774
1B	451606001	451606501
1B	451739991	451740277
1B	452571623	452571973
1B	452576895	452577245
1B	452753552	452754052
1B	453771982	453772482
1B	456251938	456253188
1B	456255088	456257838
1B	457539259	457539759
1B	457750404	457751205
1B	457751970	457752762
1B	457754439	457754789
1B	457755208	457755558
1B	458189251	458189704
1B	460147934	460148652
1B	460273524	460274474
1B	460278117	460278467
1B	460280954	460281304
1B	460375832	460376932
1B	460377332	460378296
1B	460553400	460553750
1B	462797837	462798337
1B	463559682	463560032
1B	463823073	463823567
1B	463830811	463831311
1B	464125421	464125900
1B	464141814	464142314
1B	464147545	464148141
1B	465094735	465094985
1B	465462786	465463405
1B	465683497	465683997
1B	466937424	466939124
1B	467196693	467197193
1B	467553412	467553912
1B	468093728	468094018
1B	468388002	468388352
1B	468509567	468510018
1B	468510181	468510531
1B	468510766	468511866
1B	468513471	468514271
1B	470694485	470694985
1B	470777200	470777700
1B	470779094	470780344
1B	470907468	470907772
1B	470910456	470911106
1B	470912787	470913968
1B	471196806	471197456
1B	472635418	472636468
1B	472962802	472963302
1B	473286434	473286784
1B	473533930	473534280
1B	473563408	473563758
1B	473821954	473822189
1B	473824221	473824871
1B	473825066	473826166
1B	474116131	474116931
1B	474117481	474117929
1B	474120438	474121688
1B	474256942	474258128
1B	474444846	474445196
1B	474450084	474450373
1B	474452365	474453140
1B	474662401	474662709
1B	475478114	475478894
1B	478432421	478432921
1B	478560130	478560827
1B	478720989	478722440
1B	478822427	478823377
1B	480327191	480327573
1B	480419457	480419957
1B	480653195	480653530
1B	480831785	480832585
1B	481280307	481280657
1B	481862804	481863454
1B	482458480	482458830
1B	482696652	482697302
1B	482701055	482701405
1B	482701706	482702206
1B	482715919	482716269
1B	483121469	483121819
1B	483287995	483288299
1B	484002443	484002770
1B	484463088	484463436
1B	484925018	484925293
1B	485642614	485643114
1B	486776760	486778760
1B	486779010	486780009
1B	486820836	486821186
1B	486821736	486822011
1B	486844913	486845255
1B	486846785	486847228
1B	486847393	486847893
1B	486848995	486849345
1B	486975420	486976370
1B	487064313	487065113
1B	487496762	487497112
1B	487672958	487673308
1B	487951492	487951842
1B	487954483	487955133
1B	488125010	488125595
1B	489539944	489540744
1B	490002527	490002817
1B	490721001	490721351
1B	491040283	491040633
1B	491040883	491041383
1B	491044033	491044833
1B	491077593	491078243
1B	491079928	491080278
1B	491089283	491089578
1B	491230008	491230358
1B	491237912	491238412
1B	491982434	491982784
1B	493314809	493315459
1B	493824957	493825570
1B	493869954	493870286
1B	497267187	497267837
1B	497824811	497825311
1B	497850890	497851684
1B	497989201	497990140
1B	498064988	498065488
1B	499592556	499592906
1B	499895324	499895674
1B	499896974	499898824
1B	499901826	499902776
1B	499903026	499905145
1B	500532967	500533467
1B	500539117	500539617
1B	500539867	500540217
1B	500540403	500540903
1B	500906885	500907835
1B	501364180	501364680
1B	501365615	501365923
1B	501368055	501368855
1B	501384660	501385010
1B	501899479	501900117
1B	502220274	502220774
1B	503349440	503349779
1B	503350906	503351256
1B	503353226	503353726
1B	503468808	503469140
1B	503481779	503482116
1B	504506425	504507525
1B	504509227	504509727
1B	505626204	505627004
1B	505654045	505655895
1B	505689079	505689579
1B	506629592	506629942
1B	506630821	506631873
1B	507545365	507545715
1B	508707874	508708374
1B	508709321	508709755
1B	509000515	509000832
1B	509056276	509056890
1B	509897633	509897983
1B	509910360	509911160
1B	510599478	510599828
1B	511189391	511189740
1B	511190158	511190579
1B	511191596	511192246
1B	511192496	511192846
1B	512454931	512455195
1B	514572529	514572998
1B	515048714	515049766
1B	515050749	515051006
1B	515458348	515458694
1B	515924851	515925351
1B	517345522	517346022
1B	520369617	520370567
1B	520373604	520374554
1B	520389911	520391006
1B	520393393	520393743
1B	520393993	520395243
1B	520404846	520405346
1B	520468210	520468560
1B	520546226	520546704
1B	521215431	521215931
1B	522006659	522007425
1B	522770231	522770581
1B	523306873	523307121
1B	526557087	526557437
1B	526747573	526748823
1B	526749223	526750023
1B	527288358	527288651
1B	528496023	528496472
1B	530597660	530598294
1B	530781178	530781528
1B	531114464	531115264
1B	531119387	531119737
1B	531165662	531166312
1B	531202112	531202462
1B	531534973	531535323
1B	531536580	531536930
1B	531537330	531537912
1B	531596147	531596647
1B	531647015	531647365
1B	531691375	531691875
1B	531694039	531694539
1B	531726542	531726883
1B	531730139	531730858
1B	532162431	532162731
1B	532373581	532374231
1B	532387441	532388027
1B	532544181	532545272
1B	532689113	532689613
1B	532692901	532694301
1B	532695001	532695351
1B	533325493	533325993
1B	533814866	533815366
1B	533981390	533982040
1B	534663368	534663862
1B	535545402	535545902
1B	535549904	535550467
1B	535552329	535553429
1B	535798228	535798728
1B	536571012	536571962
1B	536572430	536572704
1B	536604905	536605555
1B	536654127	536654621
1B	536656075	536656725
1B	536759918	536760568
1B	536762693	536763043
1B	536763293	536763643
1B	538167083	538167583
1B	538210596	538211096
1B	539551874	539553424
1B	540135908	540136408
1B	540332555	540333055
1B	540361518	540361868
1B	540365582	540366532
1B	540367082	540367558
1B	540446283	540446779
1B	540715046	540715396
1B	540718763	540719113
1B	540719363	540719713
1B	540731363	540731713
1B	540996344	540996694
1B	540999488	540999958
1B	542195523	542195873
1B	542763003	542763324
1B	543039428	543040228
1B	544133840	544134190
1B	544451095	544451445
1B	544996715	544997065
1B	544998710	544999060
1B	545641331	545641831
1B	546146219	546146534
1B	546273850	546274200
1B	546528106	546528606
1B	547253846	547254796
1B	547527056	547527556
1B	548199517	548200017
1B	548202763	548203113
1B	548680373	548680723
1B	548894445	548894795
1B	548898957	548905007
1B	548905896	548906232
1B	548907817	548908317
1B	548961581	548962081
1B	548965352	548965852
1B	548971202	548972002
1B	549443774	549444874
1B	550990771	550991066
1B	551870337	551870837
1B	552471203	552472153
1B	552480545	552480895
1B	552949556	552949906
1B	552961724	552962074
1B	552962474	552962824
1B	552966173	552966673
1B	554133875	554134375
1B	555055702	555056052
1B	555056302	555056952
1B	555294241	555294591
1B	555641055	555641405
1B	555757704	555758054
1B	556105169	556105819
1B	556106069	556106520
1B	556388166	556388516
1B	558513399	558514499
1B	559103250	559104200
1B	560243844	560244794
1B	561487445	561487795
1B	561493753	561494553
1B	561496441	561496791
1B	561497899	561499899
1B	562507567	562507917
1B	562898409	562898759
1B	563024614	563025114
1B	563026422	563026772
1B	563031547	563031897
1B	563307307	563307657
1B	564166496	564166846
1B	564637616	564637876
1B	565993666	565994016
1B	566607313	566607746
1B	566666681	566666941
1B	566836052	566836402
1B	566848781	566849281
1B	566980923	566981873
1B	568960815	568962065
1B	570022922	570023422
1B	570828298	570828613
1B	573055890	573056203
1B	573215274	573215840
1B	573568159	573568404
1B	573569165	573569965
1B	573570365	573570865
1B	573575679	573576029
1B	573862389	573862726
1B	574262394	574262744
1B	575417576	575418169
1B	575439818	575440249
1B	575922570	575923220
1B	576213344	576214894
1B	576686908	576687858
1B	576688121	576689221
1B	577605562	577605912
1B	577657342	577657842
1B	577957997	577958347
1B	578093898	578094195
1B	579003532	579003841
1B	579613132	579613932
1B	582901940	582902290
1B	582906724	582906962
1B	583950247	583950567
1B	584115709	584116059
1B	584158335	584159135
1B	584326768	584327718
1B	585542203	585543003
1B	585822665	585823015
1B	585827362	585827712
1B	589499208	589499708
1B	593224227	593225027
1B	594141015	594141365
1B	594654157	594654414
1B	594862798	594863148
1B	595161496	595161827
1B	595175471	595176421
1B	595683317	595684116
1B	595684510	595684860
1B	600593072	600593422
1B	600602373	600602873
1B	600885592	600886392
1B	600960877	600961146
1B	601250701	601250998
1B	602002787	602003287
1B	602004379	602004745
1B	602150266	602150696
1B	602152673	602153323
1B	602620533	602621018
1B	602625757	602626107
1B	603091590	603092090
1B	603264018	603264668
1B	604326159	604326509
1B	605013726	605014023
1B	605264276	605264585
1B	605332745	605333095
1B	605472120	605472420
1B	605474954	605475304
1B	605664794	605665594
1B	605666144	605667094
1B	605699380	605700030
1B	606517354	606517677
1B	608528731	608529059
1B	608950207	608950857
1B	609225263	609225562
1B	610558245	610558895
1B	610965425	610965775
1B	611680596	611681081
1B	612892666	612893309
1B	613942187	613942879
1B	614496180	614496450
1B	614500205	614500555
1B	614501105	614501455
1B	614781690	614782040
1B	614788635	614788985
1B	614789535	614789869
1B	614795007	614795357
1B	614942341	614942691
1B	615388507	615388857
1B	615426177	615426677
1B	615734028	615734378
1B	616619488	616619838
1B	617822928	617823278
1B	620128867	620129517
1B	620899639	620900391
1B	622218007	622219890
1B	622358590	622359540
1B	622466214	622467164
1B	622467414	622467824
1B	622468382	622468882
1B	622469132	622469482
1B	622471397	622472647
1B	622473852	622474202
1B	622572565	622573365
1B	623622633	623623578
1B	623717704	623718054
1B	624998323	624998627
1B	625093804	625094304
1B	625178375	625178875
1B	625572553	625573053
1B	625705303	625705872
1B	625714789	625715262
1B	626144300	626144754
1B	626225623	626225973
1B	626227032	626228070
1B	626228629	626229129
1B	626581225	626581573
1B	626582310	626582595
1B	626617126	626617403
1B	626684199	626684549
1B	626685249	626685599
1B	626704496	626704846
1B	626725514	626726014
1B	628500866	628501252
1B	629937688	629938188
1B	629938851	629939201
1B	630471962	630472462
1B	631119513	631119910
1B	631820390	631820740
1B	631826379	631827929
1B	631829267	631829917
1B	631830317	631831111
1B	631966828	631967628
1B	633106510	633107010
1B	633287548	633288498
1B	633974192	633974542
1B	634412356	634412856
1B	634601935	634602435
1B	634681934	634683484
1B	634684034	634684384
1B	635982230	635982580
1B	636258034	636258534
1B	636814554	636815018
1B	636873703	636873961
1B	637371415	637372065
1B	638013363	638013687
1B	639416950	639417252
1B	640028281	640028631
1B	640155773	640156123
1B	640876186	640876686
1B	641022269	641022919
1B	641035575	641036375
1B	641523333	641523683
[truncated: 29,001 more rows]

## Sheet: DAP5s
chrom	chromStart	chromEnd
1A	1645626	1646276
1A	1646976	1647476
1A	1655677	1656027
1A	1673599	1674099
1A	2383493	2384293
1A	8320876	8321226
1A	9258853	9259203
1A	9549116	9549466
1A	9550166	9550516
1A	12007401	12008068
1A	12147408	12147758
1A	12298852	12299502
1A	12303871	12304671
1A	12304921	12305721
1A	12372656	12373005
1A	12376066	12376416
1A	12504726	12505226
1A	20701956	20702606
1A	23394402	23394752
1A	31799103	31799453
1A	32256190	32256690
1A	32295629	32296129
1A	32296686	32297186
1A	32378178	32378678
1A	32379999	32380949
1A	32451021	32451521
1A	33371370	33371720
1A	33372270	33373670
1A	52571020	52571356
1A	53187317	53188117
1A	56884677	56885027
1A	59507125	59507473
1A	62612819	62614219
1A	64905134	64905634
1A	66445183	66445683
1A	66884615	66885115
1A	73997802	73998152
1A	90106022	90106372
1A	90109685	90110335
1A	95311772	95312122
1A	97796855	97797505
1A	97797905	97798255
1A	97810756	97811556
1A	97867950	97868600
1A	103633553	103634353
1A	124011676	124012926
1A	124891723	124892073
1A	125103441	125104091
1A	125106150	125106650
1A	127832531	127833931
1A	130129666	130130357
1A	135966686	135969286
1A	138225399	138227849
1A	138228549	138229499
1A	190191826	190192326
1A	193516117	193516767
1A	197095463	197095963
1A	202035463	202035963
1A	208729251	208729490
1A	212025098	212025598
1A	212025848	212026498
1A	212027198	212027998
1A	220796709	220797059
1A	225712889	225713239
1A	233188978	233189778
1A	234209737	234210087
1A	238684649	238685445
1A	238955102	238955452
1A	240314505	240315005
1A	240318524	240319174
1A	240493527	240494777
1A	240495177	240495527
1A	240669499	240669849
1A	240670099	240670749
1A	241170165	241170917
1A	243165948	243166448
1A	244590780	244591580
1A	245516901	245517251
1A	245518443	245518793
1A	245519193	245520293
1A	248433394	248434044
1A	249041644	249041994
1A	253900630	253900956
1A	253902728	253903078
1A	253903328	253904205
1A	256028000	256028350
1A	256704399	256704749
1A	257417026	257417524
1A	257417934	257418584
1A	257418849	257419499
1A	257575027	257575342
1A	258106042	258106542
1A	258870394	258870823
1A	258874456	258874956
1A	258875282	258875782
1A	258880138	258880788
1A	258881038	258881388
1A	262929559	262930344
1A	275054573	275054923
1A	275763870	275764173
1A	277075756	277076256
1A	290122156	290122506
1A	303727636	303728436
1A	337149609	337150398
1A	338211604	338211954
1A	351885776	351886276
1A	364655840	364656190
1A	364934760	364935088
1A	364936545	364937345
1A	371178850	371179500
1A	374215487	374215987
1A	375114463	375114813
1A	377613678	377615228
1A	381098302	381098802
1A	381149675	381150025
1A	387936787	387937137
1A	388845217	388845567
1A	388936265	388936615
1A	395463451	395463927
1A	396106223	396106573
1A	399430588	399431038
1A	402950539	402951039
1A	403026363	403027109
1A	418050359	418050709
1A	418056727	418057227
1A	431950215	431950565
1A	432952611	432952961
1A	439990850	439991200
1A	442800477	442800827
1A	446132426	446132776
1A	447006964	447007314
1A	447641570	447641920
1A	449555418	449555768
1A	452858406	452858906
1A	453532245	453532745
1A	459264946	459265596
1A	459265846	459266346
1A	461522123	461523003
1A	461739659	461740609
1A	462798390	462798740
1A	463287464	463288414
1A	464089002	464089352
1A	464809565	464809915
1A	464810820	464811511
1A	465342224	465342874
1A	467184100	467185200
1A	467193947	467194447
1A	469183999	469185249
1A	469185669	469186555
1A	469310698	469311048
1A	469370647	469370997
1A	478351482	478351769
1A	478568207	478568557
1A	479542986	479543486
1A	487010572	487010853
1A	492022478	492023128
1A	492023828	492024328
1A	492651506	492651856
1A	492652106	492652584
1A	494801235	494801585
1A	495191235	495191885
1A	495192885	495193235
1A	495274396	495275346
1A	495579792	495580592
1A	496044946	496046346
1A	496047046	496048146
1A	496635232	496636032
1A	499929569	499929919
1A	499983708	499984208
1A	504244669	504245169
1A	504270949	504271449
1A	505559608	505559958
1A	505739022	505739400
1A	505925621	505925971
1A	506255024	506255824
1A	507840023	507840823
1A	508047058	508048158
1A	508556712	508557212
1A	509033602	509033952
1A	510820642	510820992
1A	511406883	511407233
1A	512503676	512504019
1A	520572407	520572757
1A	520573247	520573747
1A	520573997	520574647
1A	521331387	521331737
1A	521640369	521640649
1A	522518994	522520273
1A	524397137	524397487
1A	528074914	528075714
1A	528663492	528663992
1A	530199752	530200102
1A	531027899	531028249
1A	532458881	532459231
1A	534942520	534943020
1A	536360942	536361292
1A	536615184	536615534
1A	540627800	540628300
1A	541160748	541161098
1A	542825213	542825563
1A	543966053	543966853
1A	544054384	544055184
1A	544055584	544056384
1A	544057306	544057806
1A	544390661	544391188
1A	544747202	544748302
1A	544913582	544913927
1A	545519665	545520015
1A	545762625	545763425
1A	546052969	546053319
1A	547599868	547600218
1A	547684129	547684779
1A	547852728	547853247
1A	547863844	547864194
1A	547882902	547883402
1A	547886585	547887835
1A	547902538	547902821
1A	547907684	547908484
1A	547925824	547926608
1A	547948826	547949433
1A	547955158	547955958
1A	547957989	547959089
1A	549931179	549932129
1A	550591518	550592018
1A	550592268	550592618
1A	550594218	550595013
1A	551057422	551057772
1A	551213878	551214228
1A	551810874	551811475
1A	551902352	551902852
1A	552163850	552164650
1A	552214401	552214751
1A	552267835	552268185
1A	552281529	552281879
1A	555532105	555532805
1A	556086908	556087258
1A	556099077	556099427
1A	557915403	557915960
1A	561485478	561486128
1A	561927850	561928500
1A	562117021	562117680
1A	562125473	562126050
1A	562152406	562152756
1A	562318043	562318543
1A	562737597	562737947
1A	562928039	562929139
1A	563287871	563288371
1A	563820177	563820677
1A	564114209	564115009
1A	565356503	565357003
1A	566355095	566355445
1A	566370701	566371051
1A	568265339	568265689
1A	568413200	568413833
1A	570806239	570806589
1A	570859973	570860323
1A	571738087	571738587
1A	571741331	571741670
1A	571743032	571743382
1A	572220939	572221589
1A	572228658	572229008
1A	573443168	573443668
1A	573713220	573713570
1A	574660714	574661364
1A	574805808	574806158
1A	575451639	575451989
1A	575459019	575459519
1A	575461387	575461887
1A	575464294	575465244
1A	575466544	575467044
1A	575469587	575471587
1A	576250599	576251399
1A	576283483	576284283
1A	576296449	576297399
1A	576365636	576366136
1A	576375868	576376218
1A	577479378	577479728
1A	578357211	578357689
1A	578772075	578772425
1A	578922465	578923115
1A	579196918	579197268
1A	579295448	579295732
1A	579957230	579957558
1A	580134012	580134512
1A	580420200	580420550
1A	580579828	580580700
1A	580661484	580661834
1A	580746051	580746401
1A	580925296	580925646
1A	580986902	580987252
1A	581753440	581753790
1A	581849841	581850696
1A	581861785	581862095
1A	582294694	582295494
1A	582704702	582705202
1A	582861980	582862330
1A	583527631	583527981
1A	584482367	584482717
1A	584514567	584514890
1A	584599720	584600220
1A	585220003	585220353
1A	585643992	585644342
1A	585681331	585681681
1A	586053360	586055060
1A	586055506	586055856
1A	586278288	586278606
1A	586603067	586603717
1A	588495665	588496015
1A	589428040	589428390
1A	589430219	589430719
1A	589816783	589817433
1A	589997868	589998368
1A	590299628	590299978
1A	590340836	590341483
1A	591975901	591976251
1A	592089909	592090559
1A	592099467	592100117
1A	592100306	592100656
1A	592137286	592138236
1A	592143447	592143797
1A	592144047	592144397
1A	592146666	592147766
1A	592148466	592148966
1A	592297507	592298007
1A	592302001	592302801
1A	592498370	592499020
1A	592529769	592530419
1A	592851354	592851854
1A	592976835	592977185
1A	593401376	593401726
1A	593403331	593403681
1A	593555483	593555983
1B	15346105	15346442
1B	80713105	80713412
1B	80738588	80738938
1B	254457367	254457585
1B	263397164	263397814
1B	263942661	263943011
1B	269052174	269052524
1B	269052924	269053264
1B	269053839	269054639
1B	280154797	280155147
1B	298164424	298164906
1B	309167707	309168035
1B	309487940	309488740
1B	331527415	331527765
1B	353945813	353946313
1B	354239427	354239927
1B	367841391	367841741
1B	382689999	382690799
1B	389979294	389979603
1B	392459382	392459732
1B	402787050	402787400
1B	411154436	411154786
1B	413207901	413208251
1B	419191686	419192036
1B	426683006	426683356
1B	426686372	426686722
1B	433046054	433046404
1B	438177146	438177796
1B	438179794	438180683
1B	438181683	438182183
1B	438182555	438183355
1B	445588206	445588556
1B	459807022	459807287
1B	465986798	465987290
1B	475293020	475293370
1B	475480122	475480472
1B	480831335	480831835
1B	480965603	480966100
1B	489242978	489243328
1B	489686498	489687298
1B	490446566	490447066
1B	490721301	490722251
1B	493715605	493716255
1B	497184236	497184586
1B	499591656	499592306
1B	499896374	499896874
1B	505068430	505068780
1B	516123203	516123516
1B	529270512	529270862
1B	529273948	529274448
1B	529280994	529282094
1B	529995827	529996177
1B	529996577	529997725
1B	531112814	531113764
1B	535384128	535384928
1B	535386354	535387604
1B	540157966	540158616
1B	544614847	544615347
1B	548619753	548622053
1B	548623053	548626253
1B	548626503	548627153
1B	548673833	548674483
1B	548677083	548677733
1B	548677907	548678407
1B	548682023	548682373
1B	548893395	548893895
1B	548895045	548895845
1B	548896095	548896745
1B	548896995	548897303
1B	548906767	548907117
1B	548962952	548963302
1B	548963702	548964202
1B	548964602	548965402
1B	548965952	548968102
1B	548968502	548969002
1B	549712271	549712500
1B	552277442	552277792
1B	553008273	553008623
1B	554233738	554234688
1B	554687963	554688313
1B	554689469	554690119
1B	554692468	554694318
1B	554694868	554697168
1B	558515199	558515744
1B	560252672	560253443
1B	569932018	569932518
1B	577606612	577606962
1B	580439492	580440292
1B	581590969	581591769
1B	585535640	585536290
1B	589489994	589490277
1B	593783491	593784291
1B	593911236	593911586
1B	595169515	595170142
1B	595170567	595170917
1B	596038287	596038937
1B	596116330	596116830
1B	600595653	600595999
1B	600955470	600955970
1B	601253334	601253834
1B	605435233	605435583
1B	605661762	605662110
1B	605985911	605986411
1B	606310840	606311190
1B	606492368	606493018
1B	610893103	610893453
1B	612205666	612206466
1B	612862762	612863022
1B	612942446	612942796
1B	613003224	613003874
1B	613340788	613341288
1B	613421178	613423028
1B	613423318	613425168
1B	613522828	613523134
1B	615758836	615759186
1B	615760035	615760811
1B	616126843	616127193
1B	618197218	618197718
1B	618199168	618199968
1B	618543168	618543518
1B	620555135	620555485
1B	621262429	621262999
1B	622486468	622487118
1B	622885586	622886086
1B	623202649	623203299
1B	623672291	623673541
1B	624965848	624966498
1B	625177925	625178275
1B	626781938	626782288
1B	626852456	626853856
1B	628493521	628494471
1B	630924817	630925088
1B	631968628	631968913
1B	632976305	632976805
1B	633298645	633299595
1B	633299858	633301258
1B	633352639	633353139
1B	633964443	633964793
1B	633965043	633965342
1B	634275673	634276023
1B	635547885	635548235
1B	637399345	637399845
1B	637916418	637916768
1B	637923660	637924310
1B	639076823	639077323
1B	639102274	639102599
1B	642394902	642395252
1B	644525999	644526949
1B	644565323	644565673
1B	644598980	644599330
1B	646089331	646089681
1B	646554996	646555496
1B	647011037	647011537
1B	647158131	647158481
1B	647159181	647160131
1B	647520869	647521669
1B	647887744	647888244
1B	648250603	648251103
1B	648272415	648272892
1B	648592025	648592375
1B	648621002	648621352
1B	648676217	648676717
1B	648994137	648995087
1B	648998348	648998698
1B	649034579	649035079
1B	649051794	649052144
1B	649222064	649222864
1B	649223870	649224220
1B	649289917	649290567
1B	649425032	649425382
1B	651282879	651283379
1B	651301766	651302416
1B	651303931	651305631
1B	652783403	652783876
1B	653216208	653216558
1B	654256848	654257198
1B	655791700	655792200
1B	655797039	655797389
1B	656447397	656448068
1B	656453324	656453824
1B	656480090	656481040
1B	656520612	656520896
1B	656609594	656609944
1B	656612165	656612515
1B	657274074	657274724
1B	658774280	658775380
1B	659293489	659293989
1B	659388613	659389113
1B	659391329	659391829
1B	660527212	660527712
1B	660527962	660528762
1B	660531791	660532291
1B	660830841	660831114
1B	660852780	660853127
1B	662004209	662004709
1B	662192598	662193248
1B	662196823	662197109
1B	662200006	662200506
1B	662200756	662201106
1B	662233453	662234093
1B	662665640	662666440
1B	662686096	662686950
1B	662699520	662699870
1B	662702153	662702653
1B	665494973	665495323
1B	666334061	666334861
1B	666540094	666540894
1B	667260838	667261188
1B	667359005	667359233
1B	667504118	667505218
1B	667618887	667619387
1B	667682321	667682671
1B	668088554	668089804
1B	668099786	668100436
1B	668134500	668135000
1B	668985939	668986439
1B	669003981	669004481
1B	669068934	669069434
1B	670391177	670391677
1B	671260837	671261637
1B	672134172	672134822
1B	672849038	672849538
1B	673450165	673450414
1B	673739875	673740375
1B	673740925	673741425
1B	673750112	673750462
1B	675550487	675550987
1B	676071253	676072203
1B	676073353	676074153
1B	676074403	676074713
1B	676763914	676764414
1B	676851921	676852271
1B	676949594	676950394
1B	677036803	677037903
1B	678764620	678765120
1B	679513437	679514837
1B	679701562	679701912
1B	682279051	682279401
1B	682297899	682298249
1B	682375915	682376265
1B	683531614	683532264
1B	684198486	684198836
1B	685285168	685285818
1B	685978999	685979349
1B	686019243	686019593
1B	686683709	686684059
1B	686840432	686841082
1B	686841332	686842582
1B	686842982	686843482
1B	686867336	686869636
1B	686876424	686877824
1B	686881643	686882743
1B	686920087	686920887
1B	686927499	686928299
1B	687277478	687277967
1B	687298738	687299538
1B	687708876	687709226
1B	687807280	687807630
1B	689825069	689825419
1D	129894	130244
1D	520145	520495
1D	2133822	2134322
1D	2144993	2145493
1D	2453594	2454244
1D	2454494	2454844
1D	2646274	2646624
1D	4243187	4243537
1D	4651275	4651625
1D	4769372	4770172
1D	7210736	7211986
1D	7353263	7353763
1D	7831380	7831880
1D	7832430	7833380
1D	7833630	7834130
1D	7874552	7875052
1D	7896993	7897493
1D	8822325	8822825
1D	9271748	9272098
1D	9286314	9286814
1D	9397664	9398014
1D	10294992	10295492
1D	10661605	10662705
1D	11663210	11663710
1D	11672881	11673428
1D	11957021	11957521
1D	18994235	18994885
1D	19001769	19002119
1D	19020844	19021344
1D	19189447	19189947
1D	24140733	24141383
1D	32520813	32521163
1D	32526523	32527173
1D	32756323	32756673
1D	33663060	33663410
1D	33668618	33669268
1D	33711568	33711918
1D	33713425	33713925
1D	37887621	37888271
1D	42759205	42760305
1D	44786327	44786677
1D	45490307	45490807
1D	49226231	49226881
1D	49229021	49229371
1D	52574872	52575822
1D	52609805	52610605
1D	53379776	53380276
1D	63631481	63631981
1D	63635186	63635836
1D	66320945	66321295
1D	70346209	70346669
1D	70347863	70348213
1D	74404170	74404970
1D	85652522	85653022
1D	92963403	92963753
1D	93104527	93105776
1D	99546931	99547281
1D	99834852	99835440
1D	102526487	102528337
1D	102530387	102530737
1D	113908433	113908898
1D	113993228	113993578
1D	113995919	113996419
1D	114019720	114020220
1D	114352849	114354249
1D	114359559	114360509
1D	116777667	116779517
1D	123698616	123699200
1D	125068686	125069786
1D	125070486	125070836
1D	125071086	125071586
1D	137970426	137971076
1D	140139510	140140310
1D	140785847	140786197
1D	142033789	142034139
1D	142034389	142035146
1D	144303983	144304333
1D	144939452	144939952
1D	148606888	148607238
1D	158992040	158992390
1D	158993690	158994190
1D	159904220	159904720
1D	160630932	160631432
1D	160633928	160634278
1D	174815196	174815546
1D	176484428	176484778
1D	180146152	180147252
1D	181374300	181374650
1D	189215734	189216223
1D	190474958	190475247
1D	190476665	190477165
1D	191859207	191860457
1D	191861007	191861357
1D	193508534	193509334
1D	193675507	193675857
1D	193683407	193683854
1D	197740076	197740331
1D	203269879	203270584
1D	203270834	203271484
1D	203319114	203319464
1D	203914363	203915913
1D	203918265	203919065
1D	203926758	203927408
1D	203954143	203954493
1D	204797979	204798479
1D	204889929	204890429
1D	208095013	208095497
1D	210227632	210227982
1D	211497710	211498060
1D	211802459	211802809
1D	217975999	217976349
1D	217977649	217977999
1D	230673195	230673545
1D	231021791	231022141
1D	233309015	233309365
1D	233798407	233799507
1D	239556145	239556945
1D	239557645	239557995
1D	239558695	239559195
1D	240902818	240903318
1D	247329754	247331154
1D	250326629	250326979
1D	256280017	256280817
1D	256281067	256281417
1D	258553160	258553810
1D	258978821	258979321
1D	258979721	258980607
1D	261221640	261222440
1D	261373065	261373415
1D	261829249	261829599
1D	282948469	282949419
1D	282950556	282950906
1D	287468019	287468519
1D	291492042	291492392
1D	291539046	291539546
1D	292546280	292546630
1D	292574953	292575603
1D	292576453	292577553
1D	293290273	293290623
1D	293918072	293918422
1D	294202920	294203420
1D	295260401	295260901
1D	298350788	298351127
1D	298599921	298600565
1D	299265215	299265715
1D	299270471	299270821
1D	302693893	302694852
1D	303516566	303517666
1D	307463824	307464368
1D	308476070	308476570
1D	308477683	308478033
1D	308478733	308479833
1D	309452994	309454094
1D	309973806	309974606
1D	310857974	310858324
1D	311257252	311257602
1D	318084820	318085132
1D	319932399	319933499
1D	321268006	321268356
1D	325667280	325668530
1D	325669526	325670026
1D	325671742	325672092
1D	325673177	325674127
1D	335037633	335037983
1D	335359026	335359526
1D	338731673	338732473
1D	341839052	341839552
1D	343182259	343182759
1D	346670946	346671296
1D	347217420	347217770
1D	349183514	349184014
1D	351259977	351260327
1D	351901234	351901683
1D	356153186	356153686
1D	359696175	359696675
1D	361491300	361492628
1D	362011006	362011956
1D	362054130	362054480
1D	364061578	364062078
1D	364607177	364607527
1D	365756319	365756969
1D	365965245	365965559
1D	366873927	366874427
1D	367849145	367849645
1D	369914375	369914725
1D	370319051	370320151
1D	375203884	375204234
1D	375205534	375205884
1D	375646570	375647070
1D	379784403	379784753
1D	384508708	384509058
1D	388611689	388612039
1D	391304314	391304664
1D	391641702	391642052
1D	392697747	392698247
1D	393753530	393754180
1D	393760726	393761076
1D	394464562	394465062
1D	394806872	394807372
1D	398477847	398478197
1D	398876572	398877072
1D	399188560	399189360
1D	399190512	399190862
1D	399191638	399192588
1D	399826218	399826568
1D	400114238	400115188
1D	400117684	400118238
1D	400119079	400119429
1D	400176405	400176905
1D	402301596	402302096
1D	404287838	404288488
1D	404992924	404993274
1D	406847146	406847403
1D	407824131	407824481
1D	408070618	408071568
1D	408074518	408077268
1D	408077518	408078768
1D	408152119	408152769
1D	408153469	408153969
1D	408203127	408203777
1D	408204477	408207827
1D	408242421	408244121
1D	410071862	410072212
1D	410224534	410225334
1D	410266095	410266595
1D	410281276	410281626
1D	411170986	411171936
1D	411400202	411400552
1D	411432251	411433201
1D	411433451	411434251
1D	411513483	411514133
1D	411515041	411515391
1D	411515701	411516651
1D	411537682	411538032
1D	411543542	411543892
1D	413224190	413224540
1D	413876180	413877130
1D	414506335	414506644
1D	414776528	414777328
1D	415266473	415266823
1D	415282474	415283124
1D	419965531	419965987
1D	420106963	420107613
1D	420909118	420909618
1D	423253001	423253651
1D	424730883	424731833
1D	424925573	424926073
1D	425035263	425036063
1D	426617527	426617877
1D	430068089	430068439
1D	430477104	430477604
1D	432223087	432223558
1D	443166963	443167463
1D	445228345	445229405
1D	445326526	445327026
1D	446256758	446257108
1D	446802939	446803289
1D	448018852	448019652
1D	449654851	449656101
1D	449843842	449844775
1D	449928036	449929586
1D	450739185	450739535
1D	451034416	451035516
1D	451043498	451043848
1D	452279630	452280430
1D	452497502	452497852
1D	453127164	453128264
1D	453134428	453134928
1D	453181642	453182742
1D	453199358	453200711
1D	453210709	453211209
1D	453237924	453238574
1D	455507365	455507641
1D	456005190	456005840
1D	456021221	456021721
1D	456028518	456028868
1D	457246016	457246366
1D	457553095	457553445
1D	457579937	457580437
1D	457773126	457773476
1D	457778287	457778637
1D	458132709	458133059
1D	458133883	458134233
1D	458785456	458785806
1D	460798709	460799209
1D	460823187	460823537
1D	461047713	461048063
1D	461051379	461052329
1D	461052729	461053229
1D	461140818	461141318
1D	461506582	461507082
1D	462333853	462334203
1D	462988535	462988885
1D	462989285	462989885
1D	462991194	462991544
1D	463477511	463477861
1D	463478111	463478611
1D	463904643	463905401
1D	463997009	463997509
1D	464327216	464327566
1D	465846697	465847797
1D	467356482	467357132
1D	467390169	467390519
1D	467588420	467588770
1D	467927970	467928470
1D	468319613	468319963
1D	468574104	468574904
1D	468690246	468690896
1D	468692041	468692404
1D	468696898	468697398
1D	469029430	469029780
1D	469216776	469217426
1D	469543375	469543875
1D	469825039	469825539
1D	469825789	469826439
1D	469828293	469828643
1D	469831877	469832835
1D	470201546	470202046
1D	470221270	470221717
1D	471002481	471003581
1D	471123923	471124423
1D	471244268	471244768
1D	471638616	471638966
1D	471668219	471668869
1D	471746781	471747131
1D	471751971	471753162
1D	471755770	471756420
1D	471757720	471758367
1D	472196631	472197280
1D	472348840	472349190
1D	472356565	472357193
1D	472358881	472359522
1D	472402122	472402472
1D	473524556	473525206
1D	473626623	473627423
1D	473694734	473695234
1D	473709477	473710427
1D	473710977	473711477
1D	473712817	473713167
1D	473752979	473753929
1D	473754881	473755381
1D	473769898	473770848
1D	473874525	473875175
1D	473959775	473960575
1D	473964743	473965369
1D	474010417	474010908
1D	474018478	474018828
1D	474024226	474024576
1D	474033239	474033672
1D	475846509	475846859
1D	475907436	475907936
1D	475912405	475914405
1D	475917248	475918348
1D	475922082	475922432
1D	475922832	475923332
1D	476024549	476024899
1D	476233610	476234410
1D	476447568	476448518
1D	476449883	476450233
1D	476459970	476460470
1D	476461620	476461970
1D	477209623	477210573
1D	477239049	477239399
1D	477427051	477427401
1D	477751381	477751731
1D	478369289	478369789
1D	478372485	478373435
1D	479109465	479110095
1D	479111503	479112303
1D	479115853	479116653
1D	479118633	479119583
1D	479119833	479120183
1D	479124325	479124749
1D	479155622	479155972
1D	479494294	479495544
1D	479495944	479496294
1D	479668837	479669187
1D	479788211	479788711
1D	481368643	481369174
1D	481639748	481640398
1D	481807712	481808062
1D	481998577	481999077
1D	482226616	482227416
1D	483356695	483357495
1D	483432783	483433433
1D	483444521	483445021
1D	483511808	483513058
1D	483696867	483697517
1D	483959460	483959810
1D	483962456	483962806
1D	483968770	483969120
1D	483977811	483978161
1D	484546820	484547470
1D	485043343	485043693
1D	485095644	485095994
1D	485550663	485551163
1D	485979829	485980329
1D	486002380	486002730
1D	486116054	486116404
1D	486117854	486118354
1D	487181314	487181814
1D	487187681	487188031
1D	487623465	487624115
1D	487746427	487746777
1D	487807219	487807869
1D	487808671	487809471
1D	487834775	487835425
1D	487974785	487975385
1D	489249471	489250121
1D	489709248	489709898
1D	489713304	489713654
1D	490371102	490371411
1D	490587415	490588215
1D	491581422	491581772
1D	491921057	491921407
1D	492940506	492941122
1D	493254153	493254803
1D	493637135	493638985
1D	493764361	493765161
1D	493766311	493768461
1D	493856367	493857317
1D	493897791	493899191
1D	493919183	493919833
1D	493920083	493920433
1D	493921525	493922475
1D	493925786	493926136
1D	493928486	493928836
1D	493993064	493993864
1D	494011090	494011440
1D	494066546	494067046
1D	494326593	494327093
1D	494943931	494945181
1D	495227558	495227908
2A	200199	200549
2A	262602	262952
2A	399049	399849
2A	516168	516518
2A	1195060	1195410
2A	1485730	1486080
2A	1491802	1492302
2A	1633516	1633866
2A	1690208	1690451
2A	1870836	1871786
2A	2318211	2319611
2A	2390392	2390742
2A	2459306	2459656
2A	2460627	2462327
2A	2469640	2470140
2A	2474624	2475574
2A	2691321	2691671
2A	2780562	2781212
2A	2875347	2876447
2A	2878450	2879250
2A	2981379	2981729
2A	2982129	2983079
2A	2983510	2984010
2A	2984713	2985363
2A	3524151	3524801
2A	4290568	4290918
2A	4300946	4301256
2A	5033416	5034216
2A	5170866	5171666
2A	5181735	5183585
2A	5184818	5185468
2A	5189827	5190177
2A	5594338	5594688
2A	7328011	7328361
2A	7685184	7687034
2A	7690284	7690784
2A	8542007	8543407
2A	9321560	9321849
2A	9949062	9949562
2A	10751216	10751566
2A	10752566	10753516
2A	10903256	10903756
2A	10907933	10908733
2A	11022703	11023053
2A	11023303	11023653
2A	11033573	11034073
2A	11242008	11242508
2A	11742701	11743051
2A	11911820	11912620
2A	11913705	11914055
2A	11917266	11917766
2A	12079641	12080271
2A	12187783	12188133
2A	12579330	12580280
2A	12990990	12991490
2A	13438545	13439045
2A	13832864	13833364
2A	13834064	13834414
2A	14529121	14529427
2A	14997074	14997574
2A	14998724	14999074
2A	15285299	15285799
2A	15290721	15291671
2A	15291907	15292257
2A	15360025	15360335
2A	15841481	15841831
2A	15900446	15901096
2A	16066787	16067137
2A	16405646	16406746
2A	16584784	16585284
2A	16586692	16587192
2A	16601598	16602134
2A	16934549	16934795
2A	18286540	18287040
2A	20856044	20856694
2A	26380062	26380412
2A	27412048	27412396
2A	28660059	28660559
2A	29721826	29722326
2A	36808768	36809418
2A	41655481	41655803
2A	43487602	43488102
2A	45188666	45189016
2A	46345947	46346297
2A	47835824	47836474
2A	48464746	48465096
2A	48573497	48573847
2A	50045261	50046643
2A	50135767	50135989
2A	50137664	50138464
2A	51641823	51642173
2A	54658490	54659440
2A	54708265	54709515
2A	54883068	54883568
2A	55568791	55569291
2A	57839344	57841060
2A	57903914	57904414
2A	58548549	58548899
2A	58549299	58549799
2A	80843996	80844346
2A	80871802	80872302
2A	80885347	80886597
2A	83013873	83014223
2A	83747359	83748009
2A	84645617	84646267
2A	84646752	84647552
2A	85591455	85591805
2A	86983342	86984292
2A	86984542	86984892
2A	87564403	87564753
2A	87852628	87853128
2A	88298934	88299466
2A	90218482	90218982
2A	98145298	98145648
2A	102323429	102324079
2A	103140126	103140476
2A	103143636	103143986
2A	104671417	104671767
2A	112749652	112750302
2A	113595967	113596617
2A	113597017	113598117
2A	114197511	114197861
2A	120044803	120045303
2A	120774567	120775367
2A	125608651	125609001
2A	131318536	131318886
2A	134885738	134886088
2A	135180036	135180386
2A	137107565	137108065
2A	142307894	142308544
2A	144261732	144262532
2A	144262782	144263432
2A	153449135	153449635
2A	154125349	154125849
2A	156364421	156364771
2A	156365321	156366871
2A	158048188	158048838
2A	158050738	158051088
2A	160776119	160776769
2A	161328440	161328940
2A	163099651	163100001
2A	166064255	166064605
2A	166253928	166255928
2A	166627899	166628699
2A	166629507	166630457
2A	171965781	171966131
2A	172216564	172217064
2A	179821198	179821698
2A	182136522	182137022
2A	189184765	189185265
2A	189603252	189603602
2A	198743041	198743541
2A	198745121	198745921
2A	199105776	199106426
2A	199275771	199276121
2A	200178851	200179801
2A	202066570	202066890
2A	203392310	203392660
2A	203903096	203903446
2A	206115916	206116416
2A	206117306	206118406
2A	207975010	207975510
2A	277599468	277599818
2A	278410160	278410510
2A	289773584	289773934
2A	310415019	310415369
2A	338546578	338546926
2A	342349660	342350010
2A	342546869	342547219
2A	347513923	347514273
2A	349314197	349315147
2A	349316210	349316710
2A	355387686	355388036
2A	378846114	378846464
2A	379117750	379118100
2A	382324384	382325184
2A	382427484	382428284
2A	382806728	382807528
2A	382807778	382808428
2A	382808978	382811878
2A	385000393	385000743
2A	417745741	417746005
2A	422784947	422785447
2A	442721737	442722087
2A	444625741	444626308
2A	455494451	455495101
2A	460900033	460900519
2A	469121647	469122447
2A	486469934	486470276
2A	497694212	497694562
2A	497695797	497696147
2A	498588143	498588493
2A	498846537	498846887
2A	508030501	508031151
2A	508033501	508034151
2A	512816854	512817504
2A	519839755	519840105
2A	527704597	527704947
2A	539651945	539652295
2A	540454077	540455327
2A	543174103	543174453
2A	559120605	559120955
2A	565262002	565262352
2A	565269738	565270238
2A	578373060	578373560
2A	579854367	579854717
2A	580758336	580758811
2A	580759310	580759660
2A	580760210	580761460
2A	586889078	586889878
2A	588244093	588244593
2A	588256478	588256828
2A	588378768	588379118
2A	592749911	592750261
2A	593445697	593446647
2A	593446897	593447397
2A	594123199	594123699
2A	598979722	598980735
2A	603561398	603561898
2A	606833316	606833966
2A	613476777	613477127
2A	613989040	613989390
2A	613991440	613991790
2A	614393248	614394198
2A	616198780	616199130
2A	616988330	616988680
2A	617435681	617436031
2A	617820893	617821693
2A	617822513	617822863
2A	618268111	618268461
2A	618990820	618991170
2A	624460004	624460504
2A	625247691	625248191
2A	625788389	625789099
2A	625955553	625956053
2A	633482797	633483385
2A	636925416	636925766
2A	637691248	637691598
2A	642992035	642992385
2A	643009618	643010268
2A	650244903	650245253
2A	650257457	650257807
2A	650631887	650632387
2A	650634737	650635237
2A	651080958	651081308
2A	652287382	652287732
2A	652531453	652532403
2A	652594717	652595217
2A	653279149	653279649
2A	654344582	654345082
2A	655719525	655719875
2A	661570047	661570697
2A	667936985	667937785
2A	670840861	670841361
2A	672289848	672291098
2A	672951020	672951520
2A	672952516	672952866
2A	673027091	673027741
2A	673316813	673317613
2A	676233911	676234261
2A	678903763	678904113
2A	680285705	680286205
2A	680286605	680287105
2A	680356440	680356940
2A	680357490	680357990
2A	683542374	683542750
2A	684478120	684478620
2A	684484829	684485179
2A	684890745	684891245
2A	685410132	685410782
2A	685413205	685413855
2A	685627228	685627728
2A	685627978	685629069
2A	687036575	687037075
2A	687062453	687063103
2A	695149618	695150266
2A	700965036	700965475
2A	701490768	701491087
2A	702943148	702943498
2A	703122266	703122616
2A	703281968	703282318
2A	703290651	703291451
2A	703337868	703338518
2A	703426758	703427558
2A	703453881	703454231
2A	704773046	704773696
2A	704774550	704775022
2A	704776268	704777068
2A	705340640	705341140
2A	706497299	706497799
2A	708188103	708188903
2A	709730634	709730984
2A	709822628	709823578
2A	711075583	711076233
2A	711636571	711638871
2A	711639121	711639771
2A	711641371	711641721
2A	711644392	711644742
2A	715991036	715991386
2A	716544761	716545711
2A	716550082	716550582
2A	718479620	718479970
2A	718570745	718571095
2A	719287683	719288483
2A	719303893	719304393
2A	722127234	722127884
2A	722567795	722568295
2A	722740814	722741029
2A	722754875	722755225
2A	724726286	724726723
2A	726119999	726120337
2A	726297649	726298749
2A	726325299	726325649
2A	726596166	726596666
2A	728755722	728756222
2A	728790413	728791213
2A	728808949	728809299
2A	728881761	728882261
2A	728941290	728941640
2A	728942628	728943278
2A	729344387	729344737
2A	729345437	729345787
2A	729492666	729493166
2A	729681947	729682297
2A	729689023	729689673
2A	729858631	729858930
2A	733042018	733042368
2A	733160445	733161545
2A	733560147	733560947
2A	733720823	733721323
2A	733911684	733912320
2A	734090486	734090836
2A	734377708	734378199
2A	737047134	737047546
2A	738434429	738434779
2A	738739581	738739931
2A	738969530	738970030
2A	738974432	738974932
2A	739128921	739129437
2A	739134668	739135318
2A	739182251	739182901
2A	739251477	739252277
2A	739716481	739716939
2A	739844039	739844539
2A	739849418	739850668
2A	739850918	739851268
2A	739893826	739894176
2A	739918986	739919936
2A	740345528	740346628
2A	740360530	740361180
2A	740361730	740362008
2A	742714111	742714461
2A	743099389	743099889
2A	743582599	743583099
2A	744296654	744297604
2A	744752373	744752873
2A	745013692	745013910
2A	745014608	745015408
2A	745524992	745525492
2A	745530372	745530722
2A	745837520	745837870
2A	750065032	750065380
2A	750425066	750425716
2A	751419044	751419394
2A	751539081	751539731
2A	751551998	751553548
2A	751608963	751609463
2A	751732852	751733502
2A	751844602	751845252
2A	751845652	751846162
2A	751891718	751892368
2A	751893068	751893868
2A	752757146	752757646
2A	752867734	752868534
2A	753020008	753020358
2A	753115115	753116365
2A	753201853	753202105
2A	753594425	753595028
2A	753697024	753697374
2A	753995554	753996054
2A	754021751	754022401
2A	754611007	754611954
2A	755812703	755813203
2A	755847790	755848290
2A	755853389	755853889
2A	758938116	758938616
2A	758939879	758940229
2A	758945099	758945599
2A	759643682	759644182
2A	759778727	759779227
2A	761076478	761077516
2A	761294850	761295200
2A	761308354	761309004
2A	761316538	761316852
2A	761330988	761331638
2A	764205113	764205913
2A	765055517	765056426
2A	765368548	765369316
2A	765517745	765518395
2A	766161764	766162114
2A	766164614	766165114
2A	766216511	766217161
2A	767803827	767804327
2A	768097826	768098476
2A	768112026	768112676
2A	768193929	768194879
2A	768260136	768260786
2A	768289226	768289576
2A	768472295	768472645
2A	768571025	768571975
2A	769158684	769159184
2A	769217154	769217654
2A	771329657	771330307
2A	771500903	771501253
2A	772215219	772215869
2A	772432586	772433386
2A	773499627	773499977
2A	773851810	773852160
2A	774802388	774802738
2A	774846499	774846849
2A	774848709	774849209
2A	775164962	775166062
2A	775166312	775166812
2A	775194484	775194834
2A	775209940	775211190
2A	775307314	775308114
2A	775308364	775309464
2A	775356784	775357134
2A	775358172	775359272
2A	775360325	775362625
2A	775364629	775364979
2A	775365379	775367474
2A	775370144	775371244
2A	775371494	775371994
2A	775375469	775376569
2A	775378919	775379925
2A	775381939	775382439
2A	775432622	775434022
2A	775435772	775436272
2A	775547523	775548323
2A	775580970	775581620
2A	775754465	775754965
2A	776149287	776149787
2A	777625200	777625759
2A	778630452	778630952
2A	778776615	778777865
2A	778840420	778840770
2A	778869726	778870076
2A	778914171	778915121
2A	779657297	779657911
2A	779674845	779675495
2A	779809481	779809981
2A	779888885	779889385
2B	4525	5325
2B	11137	11787
2B	13578	14228
2B	40791	41141
2B	77172	77672
2B	314173	314617
2B	329991	330641
2B	333346	334446
2B	468452	469852
2B	1677601	1678101
2B	1751135	1751485
2B	1764048	1765298
2B	1766145	1766795
2B	1784147	1784497
2B	1791237	1791737
2B	2127381	2127731
2B	2153363	2154313
2B	2166796	2167446
2B	2167846	2168052
2B	2172983	2173333
2B	2202942	2203742
2B	2234672	2235022
2B	2358143	2358643
2B	2360392	2361342
2B	2412306	2412656
2B	6262790	6264640
2B	6265940	6266290
2B	6334143	6334793
2B	6337437	6337937
2B	6338187	6338987
2B	7913249	7913599
2B	8121533	8121949
2B	8148347	8149137
2B	8196264	8196614
2B	8546040	8546390
2B	8554730	8555380
2B	8630973	8631323
2B	8711856	8712206
2B	8755083	8755433
2B	9195877	9196227
2B	9197665	9198615
2B	9198865	9199965
2B	9200916	9201409
2B	9202027	9202377
2B	9766777	9767127
2B	10978773	10979123
2B	10987667	10988167
2B	11079369	11079623
2B	11211886	11212241
2B	11357306	11357956
2B	11361456	11361806
2B	11365297	11365797
2B	11366797	11367147
2B	12938144	12938631
2B	13433049	13433699
2B	14313062	14314012
2B	14431282	14431932
2B	14966128	14966432
2B	15386427	15386777
2B	15387065	15387565
2B	15391692	15392042
2B	15456106	15456456
2B	15672391	15672891
2B	15749498	15749944
2B	16811314	16811814
2B	16813362	16813712
2B	16825426	16826226
2B	16828685	16828995
2B	17835601	17836401
2B	18378254	18379196
2B	18832848	18833198
2B	18955533	18955874
2B	19352423	19352773
2B	19353173	19353440
2B	19374133	19374483
2B	19398454	19398804
2B	20260696	20261046
2B	20351314	20351964
2B	20682948	20683298
2B	20791059	20791409
2B	21998783	21999433
2B	22013872	22014972
2B	22312476	22312826
2B	22313076	22313426
2B	22723945	22724295
2B	22781204	22781554
2B	22786238	22787038
2B	23533640	23533990
2B	23536483	23536833
2B	23575540	23576640
2B	23577340	23577840
2B	23710961	23711461
2B	23892430	23892780
2B	23920142	23920492
2B	24136286	24136636
2B	24485826	24486176
2B	25074480	25074917
2B	25246275	25246775
2B	25256658	25257158
2B	25257408	25257908
2B	26121748	26122248
2B	26300735	26301085
2B	26505792	26506142
2B	26596910	26597260
2B	26755528	26755878
2B	27530249	27530749
2B	27922900	27923250
2B	28894471	28895059
2B	32164410	32164760
2B	38375154	38375504
2B	40356017	40356517
2B	40356767	40357117
2B	40828656	40829156
2B	40891890	40892240
2B	41415789	41416139
2B	42200271	42201071
2B	42274118	42274468
2B	56900219	56900719
2B	57030505	57030955
2B	58725253	58725603
2B	64880027	64880309
2B	64890300	64890650
2B	64986824	64987474
2B	65355806	65356156
2B	66355111	66355611
2B	73986704	73988404
2B	74207746	74208698
2B	79241922	79242218
2B	80104576	80105119
2B	82760746	82761246
2B	83580091	83580441
2B	85709050	85709400
2B	85709650	85710150
2B	86536636	86536986
2B	88975671	88976021
2B	88976721	88978860
2B	92135294	92136694
2B	92296704	92297354
2B	92486666	92487616
2B	95759045	95759395
2B	97191231	97192031
2B	97192281	97192631
2B	98591074	98591424
2B	110763955	110764755
2B	110819672	110820172
2B	119241175	119241675
2B	122713960	122714310
2B	131817330	131817807
2B	131824346	131825146
2B	133850571	133851071
2B	135775632	135776132
2B	141147538	141147974
2B	153226596	153226946
2B	158135699	158136199
2B	158138600	158138950
2B	158305584	158306384
2B	160886147	160886497
2B	162625127	162626077
2B	163230540	163230805
2B	166836872	166837372
2B	172673481	172673831
2B	173202433	173202783
2B	173850052	173850702
2B	191728631	191729581
2B	201367483	201367833
2B	206119028	206120428
2B	206120678	206121328
2B	214312538	214313188
2B	229850478	229850930
2B	231603039	231603539
2B	236101438	236101788
2B	237639611	237641611
2B	248695886	248696236
2B	261046472	261046942
2B	302914894	302915394
2B	324208243	324208593
2B	329300124	329300474
2B	338732760	338734310
2B	339115938	339116738
2B	341065370	341066770
2B	341069965	341070765
2B	356319129	356319629
2B	357948271	357948771
2B	358787452	358787802
2B	359515306	359515800
2B	364133811	364134311
2B	367271860	367272376
2B	367785612	367786412
2B	373289638	373290288
2B	373301507	373302157
2B	373303307	373306207
2B	373319932	373320432
2B	381299013	381299363
2B	381316702	381317352
2B	381318466	381318816
2B	381502118	381502768
2B	381519390	381520790
2B	382912065	382912415
2B	383135922	383136422
2B	384400866	384401216
2B	384749868	384750311
2B	390579365	390580015
2B	391949293	391949793
2B	392862186	392862436
2B	394315869	394317119
2B	401288124	401288474
2B	402219845	402220945
2B	403556602	403556952
2B	406042706	406043163
2B	417643305	417643935
2B	419322112	419322462
2B	430218916	430219866
2B	433080217	433080567
2B	436237095	436239395
2B	436242675	436243025
2B	436261093	436261443
2B	436261843	436262188
2B	437241685	437242035
2B	437820291	437820730
2B	445173798	445174748
2B	446076289	446077239
2B	446082522	446083322
2B	446083722	446084072
2B	454744901	454745251
2B	461735688	461736188
2B	469614026	469614526
2B	477330449	477330912
2B	477331162	477331962
2B	478190524	478191024
2B	485926874	485927224
2B	486779187	486779537
2B	486965080	486967080
2B	489453485	489454135
2B	491051588	491052088
2B	512631364	512632314
2B	528839340	528840140
2B	528840390	528840885
2B	540424006	540424356
2B	544983477	544983827
2B	554746305	554746655
2B	556691786	556692136
2B	558042820	558043150
2B	567986565	567987313
2B	568029919	568030269
2B	571772035	571772685
2B	576095461	576095961
2B	578203510	578204160
2B	584131392	584131742
2B	592801563	592802363
2B	593663424	593663924
2B	607950768	607951418
2B	608472101	608472362
2B	609110236	609110886
2B	618668158	618668628
2B	622653593	622653943
2B	624285141	624285491
2B	624352997	624353647
2B	624354047	624354547
2B	635695636	635696286
2B	636769254	636769754
2B	644515653	644516358
2B	646697189	646697839
2B	647612327	647612827
2B	652849849	652850349
2B	668022671	668023171
2B	668568642	668569292
2B	669494254	669494604
2B	670868039	670868389
2B	672743529	672744029
2B	672776563	672777363
2B	672796086	672796586
2B	672797286	672797636
2B	672819378	672820328
2B	672828294	672828794
2B	675351200	675351850
2B	675352100	675352750
2B	675353450	675353800
2B	675354050	675355150
2B	675367719	675368369
2B	675455163	675455663
2B	679907092	679907592
2B	680042036	680042536
2B	682021778	682022128
2B	682345703	682346053
2B	682939357	682939707
2B	682992302	682992652
2B	683042257	683042544
2B	687468821	687470521
2B	687607113	687607795
2B	690727761	690728711
2B	691045897	691046247
2B	694245622	694246422
2B	694252817	694253167
2B	696081407	696081757
2B	703977047	703977547
2B	704766026	704766676
2B	706267057	706267407
2B	706397509	706398009
2B	706698667	706699017
2B	707731300	707732250
2B	710328288	710328638
2B	711867404	711868204
2B	711868454	711868804
2B	712949952	712950302
2B	714778727	714779377
2B	715303485	715303835
2B	715307186	715307536
2B	717053556	717053814
2B	717796500	717796850
2B	718394429	718395229
2B	719967041	719967391
2B	719979758	719980108
2B	721706561	721706911
2B	721707161	721707961
2B	722100712	722101962
2B	722639867	722640072
2B	722861263	722861763
2B	724410111	724410461
2B	724411011	724412410
2B	724650337	724650747
2B	724653349	724653964
2B	725109602	725110252
2B	726055261	726055721
2B	726125208	726125527
2B	729626715	729627065
2B	731007046	731007727
2B	731462730	731463230
2B	732638183	732638533
2B	734638417	734638917
2B	734672611	734673237
2B	734722546	734723796
2B	738701330	738702130
2B	739726360	739726860
2B	739826210	739826860
2B	740219003	740219353
2B	741474287	741475837
2B	741476087	741477187
2B	741496508	741497608
2B	741497997	741500147
2B	741521417	741522030
2B	741715487	741716287
2B	741717439	741717789
2B	742169675	742170025
2B	742452370	742453316
2B	742453963	742455213
2B	745702216	745702566
2B	745716340	745716840
2B	746167887	746168387
2B	748719533	748719883
2B	750002889	750003239
2B	750032519	750032869
2B	750456687	750457187
2B	754663295	754664195
2B	754665820	754666620
2B	757238160	757239110
2B	757241604	757241954
2B	757243626	757243976
2B	757348133	757348930
2B	758804097	758804597
2B	758808565	758808915
2B	759817885	759818685
2B	760100338	760100838
2B	760249314	760249660
2B	762213207	762213857
2B	762448408	762448758
2B	766533225	766533875
2B	766552432	766552782
2B	767025123	767025473
2B	767123214	767124164
2B	767642856	767643356
2B	767649829	767650179
2B	768006275	768006625
2B	769080901	769081102
2B	769491182	769491532
2B	769923527	769923877
2B	769968566	769969114
2B	770610448	770611098
2B	772213239	772214039
2B	772389668	772390018
2B	773655460	773655810
2B	773805958	773806308
2B	773807281	773807931
2B	775032913	775033273
2B	775396707	775397043
2B	775470304	775470750
2B	775490098	775490598
2B	775492358	775492858
2B	775580793	775581443
2B	776815511	776815861
2B	776915499	776916149
2B	776990088	776990438
2B	776993209	776993709
2B	777346782	777347582
2B	777375131	777375631
2B	777546293	777546643
2B	777550643	777551143
2B	777558480	777558980
2B	777610521	777610826
2B	777635285	777635635
2B	779140518	779140868
2B	783882559	783882909
2B	784186485	784187135
2B	784369038	784369838
2B	784549700	784550050
2B	785035722	785036072
2B	785068832	785069182
2B	785196864	785197514
2B	785206091	785206422
2B	785208781	785209131
2B	785215090	785216040
2B	785220236	785222236
2B	785228719	785229219
2B	785230069	785230342
2B	785238141	785239691
2B	785239941	785240291
2B	785609509	785610009
2B	785738399	785738749
2B	785749682	785750032
2B	786140890	786141540
2B	786231125	786232225
2B	787971274	787971624
2B	787975008	787975658
2B	789134568	789135208
2B	789268116	789268466
2B	789446767	789447267
2B	789448705	789449205
2B	789791326	789791676
2B	790085947	790086297
2B	790243563	790243913
2B	792876054	792876554
2B	792982930	792983267
2B	792986277	792986777
2B	792987177	792987527
2B	793167343	793167693
2B	794518696	794519046
2B	800047435	800047799
2B	800056263	800056613
2D	34805	35305
2D	60094	60444
2D	2242019	2242519
2D	2339613	2340317
2D	2341558	2342058
2D	2362982	2363313
2D	2459759	2460259
2D	2481481	2481981
2D	2486826	2487476
2D	2505783	2506133
2D	5663762	5664262
2D	6109935	6110285
2D	6120718	6121368
2D	6736482	6736982
2D	6840706	6840981
2D	6958979	6959388
2D	6963873	6964223
2D	6996967	6997467
2D	7024687	7025037
2D	7120519	7121319
2D	7215372	7215872
2D	8566156	8566956
2D	8637750	8638100
2D	8731569	8731919
2D	9367455	9367805
2D	10140793	10141143
2D	10795599	10796099
2D	11037066	11037716
2D	11039736	11041436
2D	11104744	11105244
2D	11216333	11216683
2D	11218209	11219459
2D	11459756	11460256
2D	11460506	11460856
2D	11547299	11547818
2D	11550456	11550806
2D	12748083	12748583
2D	13239639	13240106
2D	13359322	13359672
2D	13364832	13365332
2D	13421108	13421908
2D	13486922	13487722
2D	13675240	13675590
2D	13876706	13877206
2D	13899069	13899288
2D	13905056	13905706
2D	13933978	13934328
2D	14348023	14348373
2D	14406590	14407090
2D	14976374	14976724
2D	16853359	16854609
2D	19453273	19453923
2D	20770750	20771100
2D	22165461	22165886
2D	22169826	22170107
2D	25165958	25166458
2D	26353051	26354451
2D	26459383	26460333
2D	26468278	26469078
2D	26469328	26469828
2D	26470978	26471928
2D	27006957	27007307
2D	27008627	27009495
2D	28545306	28545776
2D	30452623	30453273
2D	32986492	32986842
2D	33906159	33906659
2D	34024412	34025062
2D	43997024	43997374
2D	44614951	44615301
2D	46574123	46574773
2D	46575023	46576071
2D	46713602	46714102
2D	46829938	46830718
2D	46903724	46904074
2D	49883335	49883835
2D	52023809	52024159
2D	52026018	52026224
2D	53140287	53140937
2D	53244720	53245066
2D	54883720	54884220
2D	56099694	56099944
2D	56234033	56235550
2D	57192306	57192806
2D	57258314	57258964
[truncated: 6,347 more rows]

## Sheet: DAP9s
chrom	chromStart	chromEnd
1A	1158934	1159284
1A	1204420	1205070
1A	1208590	1209690
1A	1240384	1240884
1A	2543070	2543420
1A	3214337	3214837
1A	3223895	3224995
1A	6790648	6790879
1A	9775698	9776048
1A	10060768	10061268
1A	10151954	10152454
1A	11563260	11563910
1A	15543039	15543389
1A	20922236	20922886
1A	20979127	20979477
1A	23333772	23334572
1A	25538976	25539326
1A	27257417	27258067
1A	27398997	27399497
1A	28896774	28897274
1A	30133119	30133521
1A	30198362	30198862
1A	31896144	31896494
1A	32085416	32085766
1A	32087653	32088003
1A	32089903	32090403
1A	32304712	32305062
1A	32894393	32895043
1A	33375418	33375742
1A	35576818	35577318
1A	45541646	45541996
1A	46193469	46193819
1A	47577528	47577878
1A	47806434	47806784
1A	49239149	49239799
1A	49323164	49323514
1A	49879908	49881139
1A	51699770	51700120
1A	52826682	52827482
1A	53023273	53024523
1A	53027046	53027396
1A	53445384	53445884
1A	53456804	53457154
1A	54347579	54348079
1A	54355278	54355792
1A	55959872	55960222
1A	59506366	59506866
1A	60537855	60538805
1A	63807652	63808002
1A	63846933	63847283
1A	64592341	64592691
1A	65261038	65261388
1A	71085765	71086115
1A	72607934	72608584
1A	76021587	76022087
1A	77115195	77115695
1A	78330923	78331273
1A	83821019	83821969
1A	90999930	91000430
1A	91416004	91416354
1A	95833615	95834265
1A	95835625	95835975
1A	97163217	97163567
1A	99864155	99864505
1A	99867090	99867440
1A	102170701	102172260
1A	104822037	104822387
1A	104929919	104931319
1A	104934197	104935147
1A	104935397	104936347
1A	107093836	107094081
1A	110062651	110063151
1A	111787188	111787538
1A	113229625	113230275
1A	113874324	113874974
1A	127756286	127756786
1A	129003779	129004129
1A	131279887	131281137
1A	132137331	132137681
1A	133166463	133167113
1A	148954231	148954581
1A	154659001	154659351
1A	180407414	180408064
1A	180415029	180415529
1A	180415779	180416129
1A	219724315	219724665
1A	219988309	219988659
1A	222379846	222380346
1A	223819469	223819969
1A	224094715	224095665
1A	227295427	227295777
1A	231405668	231406018
1A	234109390	234109890
1A	234110290	234110790
1A	239105972	239106322
1A	239396352	239396702
1A	245057589	245057939
1A	251308653	251309153
1A	251341637	251342137
1A	272612452	272613552
1A	272613802	272614452
1A	274953170	274953520
1A	277642096	277642418
1A	292091227	292091727
1A	296211319	296211669
1A	297259919	297260253
1A	297750277	297750627
1A	298106948	298107598
1A	298108448	298108798
1A	301627587	301628237
1A	301779941	301780291
1A	306553345	306553695
1A	308569542	308569892
1A	308811456	308812406
1A	309761938	309762288
1A	312161998	312162348
1A	312744468	312745353
1A	313594336	313595136
1A	320405295	320405553
1A	321113274	321114074
1A	323196396	323196746
1A	323197896	323198546
1A	328084748	328085698
1A	340248767	340249567
1A	341013925	341014425
1A	343664204	343665004
1A	344288271	344288771
1A	344289021	344289521
1A	345787181	345787681
1A	348401560	348402210
1A	351476035	351476535
1A	354948898	354949248
1A	354955403	354955903
1A	355629153	355629616
1A	357781310	357781810
1A	361077465	361077965
1A	362679068	362679568
1A	363052000	363052500
1A	366264660	366265010
1A	366272517	366273017
1A	366277579	366277929
1A	367381110	367381460
1A	367382160	367383260
1A	368112955	368113305
1A	368204818	368205468
1A	368364262	368364612
1A	368972865	368973215
1A	372641962	372642312
1A	372892301	372892951
1A	374178573	374179373
1A	375424459	375424809
1A	375432912	375433562
1A	375434262	375435512
1A	377020277	377020777
1A	377207724	377208524
1A	377208774	377209124
1A	379501848	379502348
1A	380888528	380889328
1A	380938059	380939009
1A	386535944	386536744
1A	386725138	386725719
1A	387033940	387034290
1A	387517484	387518434
1A	387561337	387561687
1A	388830584	388831234
1A	388851386	388851736
1A	389871373	389871723
1A	391234586	391235386
1A	392054773	392055573
1A	392080988	392081468
1A	393459548	393459898
1A	394249639	394250289
1A	395471908	395472258
1A	398447231	398447581
1A	399823420	399823920
1A	402798568	402799068
1A	403028278	403028928
1A	403232152	403232802
1A	403610496	403610996
1A	403829521	403829871
1A	403831171	403831971
1A	407116919	407117269
1A	408490948	408491298
1A	412455378	412456178
1A	420509456	420510106
1A	425679064	425679564
1A	425682814	425683614
1A	426307104	426307454
1A	426517350	426518600
1A	427047998	427048498
1A	429498460	429499260
1A	434869165	434869778
1A	436428776	436429426
1A	440019935	440020270
1A	440029384	440030208
1A	441752469	441752969
1A	441926717	441927067
1A	442126049	442126399
1A	443197957	443198307
1A	444767803	444768303
1A	444768553	444768903
1A	444770353	444771003
1A	444775092	444775592
1A	444775842	444776642
1A	445257835	445258785
1A	445260235	445263102
1A	445263352	445267002
1A	445268752	445269402
1A	446515763	446516113
1A	447009214	447009564
1A	447106193	447106543
1A	449517051	449517551
1A	449518251	449518751
1A	449520801	449521301
1A	452020019	452020369
1A	453126517	453127017
1A	454535735	454536535
1A	455822911	455824011
1A	458394529	458394879
1A	458504389	458504735
1A	459092820	459093170
1A	459099417	459100667
1A	460329927	460330277
1A	461780666	461781016
1A	462032571	462032921
1A	462096467	462096817
1A	462334448	462335082
1A	463300798	463301148
1A	463453022	463453372
1A	465281377	465281727
1A	465282567	465283217
1A	467150462	467150962
1A	468605559	468605909
1A	468609868	468610368
1A	471255230	471255880
1A	471488927	471489374
1A	471700883	471701683
1A	471967375	471967725
1A	474200785	474201585
1A	477727767	477728417
1A	477729117	477729467
1A	477938086	477938586
1A	478257144	478257644
1A	478260594	478260944
1A	478261194	478261694
1A	478364724	478365224
1A	478544116	478544466
1A	479817304	479817654
1A	479840658	479840967
1A	480751257	480751907
1A	481518678	481519178
1A	481648169	481648819
1A	481705117	481705467
1A	481935261	481935570
1A	483860367	483861017
1A	485215419	485215769
1A	485363148	485364098
1A	486594812	486595160
1A	487088579	487088929
1A	487740427	487740927
1A	488071500	488071850
1A	489277641	489277991
1A	490316530	490317032
1A	491131087	491131587
1A	491875557	491876357
1A	492648806	492649306
1A	493205149	493205649
1A	493513545	493513895
1A	494722877	494723827
1A	495123449	495123799
1A	495129098	495129598
1A	495131198	495131962
1A	496443196	496444296
1A	497193494	497193902
1A	497558114	497559130
1A	498174221	498174571
1A	498175721	498176790
1A	498532491	498532841
1A	499333371	499333871
1A	499626736	499627086
1A	499801776	499802126
1A	500561833	500562783
1A	500985210	500985710
1A	501026897	501027247
1A	502824699	502825499
1A	502841538	502841888
1A	503449994	503450494
1A	504574024	504574374
1A	505480860	505481360
1A	507904490	507905140
1A	510831204	510831854
1A	510850007	510850657
1A	511004959	511005459
1A	511107244	511107894
1A	512475468	512476868
1A	516573289	516573639
1A	518812883	518813233
1A	518982940	518983440
1A	520792736	520793236
1A	521738122	521738772
1A	525143750	525144100
1A	525185628	525186278
1A	528831312	528831662
1A	529125842	529126492
1A	529192376	529192876
1A	529243778	529244278
1A	530260235	530260702
1A	530782617	530783417
1A	530803700	530804200
1A	531876294	531876944
1A	532248023	532248823
1A	532937151	532938101
1A	533461936	533462286
1A	533693270	533693620
1A	534200096	534200446
1A	534247213	534247713
1A	535026903	535027403
1A	535061526	535061876
1A	536427465	536427815
1A	536674534	536675184
1A	537050577	537051077
1A	537818095	537818332
1A	538179135	538179485
1A	539970969	539971319
1A	540136078	540136578
1A	540626600	540626950
1A	541628891	541629541
1A	542442844	542443194
1A	543060968	543061318
1A	543948798	543949598
1A	543955356	543955706
1A	544048836	544049186
1A	544371870	544372670
1A	544492154	544493104
1A	544607190	544608140
1A	545092901	545093251
1A	545647114	545647728
1A	545658144	545659094
1A	545764575	545764925
1A	545852202	545852552
1A	546511383	546511733
1A	546515283	546515633
1A	547322224	547322574
1A	548787759	548788259
1A	548790470	548790820
1A	548924870	548925520
1A	548930867	548931334
1A	549461071	549461721
1A	549942020	549942370
1A	549942770	549943420
1A	550428975	550429435
1A	550434843	550435343
1A	551565645	551566295
1A	552118555	552119355
1A	552843673	552844323
1A	554087743	554088093
1A	554831235	554831585
1A	554937378	554937728
1A	554940990	554941940
1A	554947159	554947509
1A	554947909	554948559
1A	554950415	554950765
1A	555483872	555484222
1A	555516626	555517266
1A	555521623	555522273
1A	555524359	555525009
1A	555553480	555553980
1A	555555064	555555714
1A	555606817	555607317
1A	555962957	555963607
1A	556297423	556297773
1A	556795577	556796779
1A	556955553	556956203
1A	556962718	556963068
1A	558488544	558488992
1A	558517114	558518189
1A	559876968	559877318
1A	560880700	560881500
1A	562735362	562736162
1A	562892588	562893538
1A	562898136	562898486
1A	562904996	562905346
1A	563675997	563676347
1A	563676897	563677682
1A	563679477	563679977
1A	563682718	563684268
1A	563686318	563686668
1A	563689826	563690176
1A	563782696	563783046
1A	563812961	563814361
1A	564100218	564100568
1A	564563460	564563810
1A	564755345	564755845
1A	565295735	565296235
1A	566013055	566013405
1A	566013825	566014175
1A	566015733	566016233
1A	566487613	566487963
1A	566488363	566488670
1A	566640380	566640730
1A	566641280	566642080
1A	567319100	567319600
1A	567995831	567996481
1A	568008158	568008508
1A	568009058	568009558
1A	568219329	568219979
1A	570234797	570235597
1A	570254169	570254519
1A	570855529	570855879
1A	571344007	571344507
1A	571344907	571345407
1A	571862655	571863827
1A	571908111	571908461
1A	572210867	572211217
1A	572238877	572239208
1A	572353930	572354730
1A	572563151	572564701
1A	572880841	572881341
1A	572885562	572885912
1A	573031433	573031783
1A	573059635	573060585
1A	573064811	573065274
1A	573230178	573230528
1A	573318933	573319283
1A	573506313	573506963
1A	573816729	573817079
1A	573818006	573818506
1A	573920435	573920748
1A	573933889	573934239
1A	574214875	574215225
1A	575741577	575741927
1A	575951215	575951565
1A	575965952	575966602
1A	575968352	575968852
1A	576071367	576071867
1A	576700736	576701086
1A	576892885	576893535
1A	577392154	577392504
1A	577539129	577539479
1A	577804814	577805396
1A	577824460	577824960
1A	577838120	577838474
1A	577885794	577887194
1A	577919771	577920121
1A	579160497	579161297
1A	579171427	579171927
1A	579217637	579218287
1A	579825457	579825807
1A	579960014	579960664
1A	580147275	580147694
1A	580185595	580186479
1A	580418250	580418900
1A	581505930	581506580
1A	582872415	582872765
1A	587359677	587360327
1A	588493125	588493475
1A	589790844	589791194
1A	590547268	590547618
1A	590553375	590553725
1A	590763767	590764303
1A	590995790	590996290
1A	590996840	590997967
1A	591615909	591616259
1A	592523494	592523994
1B	241744151	241744651
1B	246095629	246095979
1B	252375882	252376382
1B	253046199	253046549
1B	254381185	254382135
1B	255511350	255511700
1B	268101874	268102224
1B	269036437	269036787
1B	269220619	269220969
1B	270576014	270576364
1B	278459685	278460035
1B	280181496	280181846
1B	310355514	310356014
1B	325804643	325805143
1B	326782445	326782795
1B	328823592	328823942
1B	328825092	328825742
1B	329203304	329203654
1B	332266451	332266801
1B	340376158	340376413
1B	340460991	340461341
1B	350876429	350877379
1B	352526959	352527759
1B	357342366	357342865
1B	359910478	359910828
1B	360799885	360800385
1B	363088451	363089251
1B	363478791	363479141
1B	364915599	364916099
1B	368674728	368675378
1B	377970419	377970769
1B	384501719	384502069
1B	392143374	392143724
1B	394073295	394073645
1B	394073895	394074245
1B	396116749	396117099
1B	396118235	396119035
1B	400304123	400304773
1B	400750796	400751446
1B	400849129	400849929
1B	401911596	401911946
1B	402149908	402150258
1B	404420231	404420548
1B	405487800	405488450
1B	405981086	405981986
1B	407300887	407301387
1B	413970150	413970500
1B	420659268	420659768
1B	427467977	427468327
1B	427670482	427670826
1B	428726755	428727187
1B	432116026	432117558
1B	436696204	436696704
1B	438038745	438039095
1B	438172812	438173162
1B	439441147	439441797
1B	442968300	442968800
1B	442971426	442972376
1B	443000074	443000574
1B	443566237	443566737
1B	443586749	443587399
1B	443993359	443993859
1B	444937155	444937385
1B	446639582	446640082
1B	451574874	451575224
1B	454892608	454892958
1B	460378503	460379003
1B	463568438	463568788
1B	465692744	465693094
1B	465693344	465693844
1B	465700914	465701414
1B	466935196	466935546
1B	466936974	466937324
1B	466939974	466940624
1B	467197443	467197792
1B	468112685	468113035
1B	470717953	470718681
1B	472475700	472476050
1B	472959316	472959666
1B	476018637	476018987
1B	476919570	476920070
1B	480473735	480474235
1B	480481116	480481616
1B	485600896	485601846
1B	485643064	485643414
1B	486339350	486339850
1B	488067850	488068200
1B	489130859	489131209
1B	491225346	491225696
1B	491232022	491232372
1B	491232981	491233481
1B	492278871	492279371
1B	492804735	492805535
1B	494064461	494065261
1B	498069723	498070073
1B	504256059	504257009
1B	504505168	504505518
1B	504514222	504515022
1B	505617672	505618172
1B	507855606	507855956
1B	510796315	510796815
1B	510987287	510987637
1B	511451706	511452356
1B	512630109	512630459
1B	514160914	514161414
1B	514818150	514818500
1B	517506926	517508476
1B	518186976	518187326
1B	518798411	518798761
1B	520145557	520145869
1B	520893551	520893901
1B	521002160	521002660
1B	527371501	527372151
1B	528489998	528490348
1B	529708085	529708435
1B	530958043	530958393
1B	532065006	532065356
1B	532407583	532407933
1B	532661737	532662387
1B	532689713	532690213
1B	532696201	532696551
1B	533088345	533088695
1B	539584616	539585266
1B	541011183	541011533
1B	543009165	543009815
1B	544995815	544996465
1B	547281235	547281585
1B	547576859	547577509
1B	547578359	547579638
1B	547887007	547887507
1B	549711521	549711871
1B	549767933	549768433
1B	550501876	550502376
1B	551028388	551028888
1B	558084523	558085023
1B	558514449	558514949
1B	559101284	559101784
1B	559584914	559585564
1B	559963924	559964274
1B	561695021	561695371
1B	562459263	562460363
1B	562469641	562471041
1B	562483271	562483921
1B	565367733	565368383
1B	565645180	565645530
1B	568967007	568967357
1B	570303553	570303903
1B	571066890	571067390
1B	572295884	572296384
1B	572302717	572303067
1B	572520623	572520973
1B	572644136	572644486
1B	573857751	573858101
1B	573937449	573937949
1B	574266632	574267432
1B	574270321	574271571
1B	574285710	574286210
1B	576520551	576521351
1B	580621543	580621893
1B	581593169	581593669
1B	582097140	582097490
1B	582098190	582098690
1B	582102861	582103211
1B	582153475	582153825
1B	582154075	582154575
1B	583211088	583211438
1B	583980154	583980654
1B	586297024	586297374
1B	588805666	588806166
1B	588821630	588821980
1B	588822980	588823480
1B	591228459	591228809
1B	592170239	592170739
1B	592658890	592659540
1B	593918844	593919344
1B	593921140	593921790
1B	593922040	593922390
1B	594138315	594138665
1B	595330449	595331399
1B	596364635	596365135
1B	597466068	597466418
1B	599335810	599336610
1B	600021734	600022084
1B	600928509	600928859
1B	600956487	600957587
1B	600958737	600959087
1B	603296078	603296578
1B	604321557	604321907
1B	604554497	604554997
1B	604836250	604836505
1B	605010747	605011247
1B	608528131	608528481
1B	608529972	608530322
1B	612434270	612434620
1B	613523878	613524421
1B	615129414	615129764
1B	616554982	616555332
1B	617966431	617967081
1B	617973666	617974016
1B	617975616	617976116
1B	617998466	617998816
1B	618006302	618006911
1B	618193293	618193943
1B	618316140	618316640
1B	618541818	618542168
1B	618906093	618906443
1B	618908193	618908543
1B	621407570	621408070
1B	621956434	621956934
1B	621987608	621989008
1B	622363041	622363541
1B	622490330	622490830
1B	623670175	623670525
1B	624815406	624815756
1B	625573003	625573353
1B	626308211	626308561
1B	626728172	626728672
1B	626866078	626866428
1B	629112453	629112699
1B	631862328	631862828
1B	633259888	633260388
1B	633290886	633291236
1B	637527860	637528210
1B	637916868	637917668
1B	638067912	638068262
1B	638815911	638816121
1B	638912929	638913279
1B	639423466	639423816
1B	643093137	643093487
1B	643103805	643104155
1B	643279627	643279977
1B	644580662	644581162
1B	645034694	645035044
1B	648444604	648445104
1B	649501454	649501954
1B	649664196	649664846
1B	649665396	649666046
1B	651287174	651287524
1B	652448615	652449865
1B	652450115	652450465
1B	652451382	652451882
1B	652454082	652454582
1B	652456632	652457132
1B	652459482	652459832
1B	652564186	652564686
1B	652567736	652568086
1B	652569645	652569995
1B	653185885	653186235
1B	654030419	654031664
1B	654810030	654810530
1B	655104272	655104622
1B	656609971	656610471
1B	656854209	656854469
1B	657345517	657346017
1B	658061751	658062101
1B	658403532	658403878
1B	658521625	658522275
1B	658522975	658523475
1B	658526216	658526716
1B	658716358	658716858
1B	658729877	658730227
1B	659684714	659685064
1B	659749364	659749714
1B	659776247	659777347
1B	660464465	660464965
1B	661512911	661513197
1B	661558441	661559391
1B	661564372	661564722
1B	662458642	662459142
1B	662484457	662484807
1B	662718611	662718961
1B	662784004	662784354
1B	664302024	664302374
1B	664314571	664315221
1B	664318300	664318783
1B	664772685	664773035
1B	664775932	664776282
1B	664975431	664976531
1B	665028158	665028508
1B	665031428	665031778
1B	665048034	665048684
1B	665113958	665114308
1B	667111743	667112243
1B	667381725	667382075
1B	667678381	667678999
1B	667833900	667834250
1B	667886341	667886691
1B	668116302	668117252
1B	668648160	668648660
1B	669154928	669155497
1B	669713073	669713573
1B	669746800	669747049
1B	670200661	670201161
1B	670376942	670377592
1B	670383977	670384271
1B	671251757	671252107
1B	671254377	671255027
1B	671615977	671616327
1B	671963536	671964036
1B	671999379	671999879
1B	672778082	672778531
1B	672849788	672850288
1B	672927555	672927905
1B	672956031	672956381
1B	673583234	673583584
1B	673620388	673621188
1B	673638179	673638979
1B	674080855	674081355
1B	674500231	674500881
1B	674573510	674574010
1B	676084457	676084957
1B	676248731	676249231
1B	678042245	678042490
1B	678046745	678047095
1B	678069729	678070229
1B	678269261	678269791
1B	678272539	678273189
1B	678273439	678273939
1B	678274189	678275139
1B	678276289	678277539
1B	679034409	679034759
1B	679392659	679393159
1B	679702912	679703412
1B	680164858	680165358
1B	682024326	682024976
1B	682971205	682971555
1B	683471214	683471864
1B	685232065	685232415
1B	685233032	685233832
1B	686818930	686819280
1B	686820682	686821032
1B	686821611	686821961
1B	686870925	686871425
1B	687132518	687132868
1B	687135635	687136135
1B	688757954	688758454
1B	688758704	688759204
1D	538484	538834
1D	546885	547835
1D	569619	570269
1D	572018	572518
1D	574418	574918
1D	584581	584931
1D	2106526	2107476
1D	2108176	2108826
1D	2111672	2112022
1D	2138044	2138394
1D	2218814	2219164
1D	2230077	2230577
1D	2230827	2231177
1D	3991206	3991556
1D	4630818	4631168
1D	5402594	5403094
1D	5404094	5404744
1D	5420399	5420989
1D	6169478	6169978
1D	6398480	6398980
1D	6681465	6681698
1D	6780401	6780788
1D	10378886	10379236
1D	10379486	10379836
1D	10721961	10722911
1D	11540060	11540560
1D	11617045	11617375
1D	11779493	11779993
1D	11803007	11803657
1D	12283724	12284074
1D	15321203	15321703
1D	15322853	15323203
1D	15513839	15514339
1D	18436868	18437218
1D	20056972	20057322
1D	23004275	23004775
1D	25458966	25459316
1D	25732915	25733265
1D	25958202	25958852
1D	27903424	27903774
1D	27919060	27919560
1D	27987581	27988309
1D	32754539	32755489
1D	33470641	33471141
1D	37437381	37437731
1D	37438581	37439231
1D	39788778	39789578
1D	45484443	45485243
1D	49522810	49523160
1D	49584888	49585238
1D	50058947	50059297
1D	50303356	50304156
1D	50698452	50699552
1D	50892086	50892736
1D	50962504	50963004
1D	53222782	53223132
1D	53232115	53232465
1D	53251931	53252431
1D	58869911	58870261
1D	59527880	59528230
1D	60935959	60936309
1D	62434296	62434646
1D	62815096	62815446
1D	62857056	62857406
1D	66092159	66092809
1D	66265923	66266273
1D	70340802	70341302
1D	71279190	71279690
1D	76951741	76952091
1D	79936602	79936952
1D	83719062	83719712
1D	85179337	85179687
1D	87572916	87573266
1D	98140069	98140719
1D	100651153	100653383
1D	102772797	102773147
1D	104594553	104594903
1D	105057035	105057685
1D	105773629	105774279
1D	105774600	105774950
1D	105775200	105775550
1D	109571777	109572127
1D	109573585	109574235
1D	111038360	111039460
1D	113994419	113994919
1D	114152856	114153206
1D	114644855	114645505
1D	118929434	118930534
1D	119008630	119009430
1D	126199600	126199978
1D	126971369	126972169
1D	138205053	138205853
1D	140055693	140056193
1D	141711122	141711607
1D	143368626	143369126
1D	152311935	152312285
1D	159642435	159643085
1D	160497881	160498231
1D	161714894	161715244
1D	176345210	176345560
1D	176370910	176371260
1D	176953465	176954011
1D	180197162	180197512
1D	180836831	180837181
1D	184303407	184303757
1D	192593093	192593443
1D	197025747	197026247
1D	199874423	199874773
1D	200868992	200869642
1D	203297790	203298440
1D	211616860	211617660
1D	214400569	214401069
1D	215724205	215724555
1D	218408548	218408898
1D	219709261	219709761
1D	221017691	221018191
1D	225050063	225050413
1D	229064559	229064909
1D	232117280	232117780
1D	233920774	233921874
1D	234746263	234746613
1D	236313621	236314271
1D	236500459	236500892
1D	242542679	242543929
1D	249377377	249377877
1D	249751204	249751554
1D	249755733	249756233
1D	250205287	250205937
1D	252306273	252306623
1D	255426003	255426503
1D	255704859	255705209
1D	255705459	255705809
1D	256276235	256276585
1D	260327689	260328039
1D	260402995	260403795
1D	261206140	261206790
1D	261898486	261899136
1D	272185885	272186385
1D	279235523	279236023
1D	284044612	284045112
1D	284047762	284048712
1D	284305874	284306380
1D	286091356	286091856
1D	290358027	290358377
1D	293135219	293135569
1D	294406682	294407632
1D	295142612	295143262
1D	297531202	297531702
1D	298019475	298020125
1D	298069660	298070010
1D	298926057	298926557
1D	299993743	299994093
1D	301227455	301227805
1D	301628424	301628774
1D	302254208	302254558
1D	302254808	302255458
1D	302690865	302691515
1D	302692065	302692415
1D	307216972	307217322
1D	308263504	308263854
1D	308581890	308582240
1D	309089870	309090220
1D	310141349	310141849
1D	311914132	311914782
1D	313848828	313849778
1D	314424873	314425355
1D	314715329	314715829
1D	316859696	316860796
1D	317115526	317115876
1D	317124993	317125343
1D	317426255	317426905
1D	318146833	318147183
1D	318162844	318163344
1D	319428806	319429606
1D	324419388	324420188
1D	326170660	326171160
1D	328795376	328796626
1D	328798526	328798876
1D	328799276	328799926
1D	330089594	330090068
1D	332233957	332234607
1D	335286489	335286839
1D	338529281	338529931
1D	338943903	338944253
1D	339749357	339749707
1D	340290598	340291188
1D	342068489	342069289
1D	342166878	342167228
1D	343275577	343276077
1D	345264801	345265151
1D	345265401	345265751
1D	345269828	345270628
1D	345272078	345272428
1D	345274340	345275590
1D	346665951	346666451
1D	346844278	346844928
1D	349080528	349081178
1D	349082945	349083445
1D	349083695	349084178
1D	350302741	350303278
1D	351437546	351438046
1D	354458712	354459062
1D	355087265	355087765
1D	355096827	355097271
1D	355165064	355165684
1D	355474714	355475053
1D	359612660	359613910
1D	359665784	359666434
1D	360481731	360482076
1D	361032317	361032667
1D	362494485	362494835
1D	363101794	363102144
1D	364383672	364384022
1D	364628353	364628703
1D	366005409	366005759
1D	368490353	368490853
1D	372156074	372156424
1D	372525082	372525582
1D	374038341	374038841
1D	374369964	374370314
1D	374473223	374473573
1D	375641522	375642022
1D	377369822	377370172
1D	377371891	377372391
1D	377570400	377570900
1D	377798917	377799267
1D	377901101	377901451
1D	378290534	378290884
1D	379131240	379131890
1D	379152750	379153250
1D	381038391	381039191
1D	381045824	381046174
1D	382636778	382637128
1D	384139512	384140612
1D	387224412	387224762
1D	388650000	388650500
1D	390433517	390434035
1D	391091392	391091892
1D	391327579	391327929
1D	392549301	392549651
1D	392701576	392701926
1D	392726169	392726819
1D	393737902	393738252
1D	393954144	393954494
1D	394274106	394274473
1D	394466264	394466914
1D	397283085	397283435
1D	397287927	397288277
1D	400957251	400957601
1D	401717648	401718448
1D	402821943	402822293
1D	403058864	403059214
1D	403060814	403061914
1D	403710698	403711048
1D	403711298	403711502
1D	403950709	403951659
1D	404140865	404141815
1D	404142957	404143907
1D	404147226	404147876
1D	404149563	404149913
1D	404547926	404548426
1D	405107258	405107608
1D	405109530	405109880
1D	406545085	406546035
1D	407209097	407210197
1D	408411438	408412180
1D	408465570	408466220
1D	408525262	408526362
1D	408527388	408528488
1D	413659426	413660076
1D	413952456	413952956
1D	414504085	414504585
1D	415211506	415211856
1D	418189845	418190186
1D	419744124	419744474
1D	420889793	420890143
1D	422067333	422067683
1D	424991344	424991844
1D	425033763	425034263
1D	425056291	425056791
1D	426582000	426582350
1D	426651231	426652181
1D	427626324	427626824
1D	427878845	427879195
1D	429598718	429599218
1D	430478768	430479118
1D	430479589	430479939
1D	430860314	430860814
1D	430975630	430976880
1D	430980448	430983198
1D	431047513	431048613
1D	431829667	431830167
1D	432320776	432321426
1D	432328760	432329860
1D	432953563	432953913
1D	433508079	433508429
1D	433911320	433911946
1D	435536045	435536395
1D	436087184	436087534
1D	436197631	436198131
1D	436986976	436987326
1D	437410341	437410841
1D	437440092	437440742
1D	437538332	437538832
1D	438371501	438371851
1D	439131077	439131577
1D	439134322	439134662
1D	439214366	439214716
1D	440049638	440050138
1D	441733672	441734022
1D	442317564	442318064
1D	442329618	442330268
1D	444847077	444847727
1D	444863059	444863859
1D	444888737	444889087
1D	445035972	445036772
1D	445092254	445092604
1D	445317191	445317541
1D	445537163	445537663
1D	445538513	445539311
1D	446710251	446710718
1D	448282685	448283035
1D	449309582	449309796
1D	449474041	449474391
1D	450045322	450045822
1D	450460861	450461361
1D	450501487	450502137
1D	450505519	450505869
1D	450507347	450507997
1D	450575778	450576428
1D	452500157	452500657
1D	453267770	453268270
1D	455086380	455086730
1D	455780505	455781155
1D	457068875	457069525
1D	457152847	457153347
1D	457258172	457258522
1D	457881077	457881577
1D	458166539	458166889
1D	458727737	458728087
1D	459037061	459037752
1D	459854700	459855050
1D	459857353	459858003
1D	459870554	459870904
1D	461645398	461645748
1D	462442054	462442404
1D	462993144	462993494
1D	463028728	463029678
1D	463031286	463031952
1D	463051878	463053128
1D	463056856	463057356
1D	463058061	463058411
1D	463068404	463069654
1D	463073354	463074454
1D	463074704	463075804
1D	463076054	463077304
1D	463546614	463547114
1D	463995809	463996309
1D	464274393	464274893
1D	464598992	464599342
1D	464599592	464600242
1D	464625070	464625870
1D	465118246	465118596
1D	465978846	465979295
1D	466496922	466498022
1D	467491956	467492306
1D	467861882	467863432
1D	467899226	467899876
1D	469056919	469057269
1D	469556391	469556741
1D	469781236	469782154
1D	469813868	469814218
1D	470044720	470045370
1D	470063045	470064145
1D	470066533	470066883
1D	470074160	470074660
1D	470423561	470424061
1D	470525496	470525778
1D	470733658	470734008
1D	470740673	470741023
1D	470748949	470749449
1D	470773017	470773367
1D	470775222	470775572
1D	470913552	470914202
1D	471115169	471115669
1D	471622506	471623156
1D	472360680	472361330
1D	472419499	472419849
1D	472530716	472531366
1D	472532592	472532942
1D	472536192	472536692
1D	473262276	473263076
1D	473424671	473425021
1D	473631333	473631683
1D	473633764	473634564
1D	473635114	473635764
1D	473638009	473638809
1D	474360865	474361365
1D	474422369	474423019
1D	475603003	475603653
1D	475954036	475954386
1D	476091232	476092482
1D	476580853	476581170
1D	476584391	476584891
1D	476840966	476841316
1D	476872843	476873193
1D	476900875	476901375
1D	476915016	476915264
1D	477435450	477435950
1D	478933684	478934184
1D	479107057	479107276
1D	479213773	479214723
1D	479607789	479608289
1D	479609739	479610839
1D	479612816	479613089
1D	479866504	479866854
1D	480010214	480010498
1D	480573781	480574431
1D	481041531	481042083
1D	481683665	481684765
1D	481685315	481685665
1D	481691271	481691921
1D	482214965	482215765
1D	482834462	482834812
1D	482901582	482901932
1D	482998508	482998858
1D	483386237	483386587
1D	483387144	483387644
1D	483404561	483405811
1D	483409452	483411002
1D	483434734	483435384
1D	483453976	483454583
1D	484297767	484298567
1D	485543852	485544352
1D	487566678	487567328
1D	487567728	487568378
1D	488103135	488103785
1D	488105235	488105735
1D	489780714	489781214
1D	491941373	491941873
1D	492403127	492403477
1D	492435170	492435520
1D	492534345	492535145
1D	492537290	492537790
1D	492645470	492645820
1D	492903300	492903650
1D	493210766	493211116
1D	493602785	493603285
1D	493627628	493628128
1D	493757225	493757575
1D	493781464	493781814
1D	493870183	493870533
1D	493918433	493918933
1D	494140567	494141133
1D	495124604	495124954
2A	389266	389616
2A	2784969	2785319
2A	2788942	2789427
2A	2893157	2894107
2A	2898883	2899233
2A	2998106	2998606
2A	3833319	3833819
2A	3962383	3963033
2A	4042105	4042455
2A	4209429	4209779
2A	5659025	5659375
2A	5778538	5779163
2A	7691634	7692134
2A	7699204	7699854
2A	7719753	7720853
2A	8412398	8412748
2A	12014288	12014788
2A	12205266	12205616
2A	13028228	13028728
2A	13796244	13796894
2A	14059441	14060391
2A	14212082	14212432
2A	14282537	14283937
2A	14408742	14409092
2A	14588564	14589064
2A	14813267	14813617
2A	14847750	14848250
2A	14900579	14900929
2A	15394342	15394842
2A	15616116	15617216
2A	15620557	15620901
2A	15959624	15959974
2A	16287268	16287768
2A	16293795	16294595
2A	16714054	16714404
2A	16901748	16902098
2A	17492366	17492866
2A	17697547	17698347
2A	17752212	17752562
2A	17754005	17754655
2A	17806513	17807013
2A	17808271	17808771
2A	17829297	17829647
2A	18656988	18657638
2A	19663489	19663989
2A	20488503	20488955
2A	23946097	23946586
2A	24529531	24529881
2A	25808628	25809278
2A	25809528	25809878
2A	26591066	26591416
2A	26723795	26724418
2A	26782286	26782936
2A	27619482	27620732
2A	27628269	27629369
2A	27631762	27632112
2A	27632662	27633762
2A	27638951	27639301
2A	27946127	27946477
2A	28172738	28173238
2A	28683356	28683856
2A	28684530	28684880
2A	28803790	28804140
2A	29291552	29291902
2A	30130485	30130835
2A	30147316	30148220
2A	30560759	30561109
2A	31076578	31077378
2A	31083731	31084081
2A	32401080	32401430
2A	32506382	32506732
2A	33700198	33701009
2A	35476500	35476850
2A	36041953	36042325
2A	36049052	36049852
2A	36376757	36377257
2A	36882967	36883617
2A	37968421	37969221
2A	38216702	38217052
2A	38542236	38542736
2A	39888348	39888848
2A	40547379	40547729
2A	40548579	40549229
2A	42485516	42486166
2A	42487982	42488332
2A	42488882	42489532
2A	42499863	42500513
2A	42699642	42699992
2A	42718419	42718769
2A	45112408	45112758
2A	45115794	45116144
2A	45116544	45117644
2A	47912913	47913278
2A	48491220	48491618
2A	48665412	48665762
2A	48851252	48851499
2A	49186335	49186782
2A	49221087	49221587
2A	49221987	49223288
2A	50977152	50977652
2A	51010427	51011077
2A	51940515	51941315
2A	52010607	52011407
2A	52080387	52081254
2A	52550008	52550940
2A	53278918	53279268
2A	54009136	54009786
2A	54060852	54061352
2A	54470791	54471141
2A	54476214	54476714
2A	54706765	54707115
2A	54814630	54815280
2A	54818577	54819377
2A	54955718	54956145
2A	55177233	55178033
2A	57148204	57148704
2A	57454473	57454973
2A	57537466	57537816
2A	58000944	58001444
2A	58674324	58674824
2A	59324209	59324709
2A	59943461	59943811
2A	61771746	61772096
2A	62304894	62305544
2A	62320793	62321143
2A	62609401	62610051
2A	63794013	63794363
2A	65178362	65178712
2A	65181730	65182230
2A	65324317	65324967
2A	65326867	65327667
2A	65524473	65524963
2A	66590488	66590838
2A	67516835	67517185
2A	67576241	67576741
2A	67796963	67797313
2A	67806148	67806498
2A	67966463	67967113
2A	67967363	67967713
2A	67969129	67969479
2A	68505192	68505992
2A	68812924	68813574
2A	70874686	70875186
2A	71120329	71120679
2A	74105944	74106444
2A	74775413	74775763
2A	76513303	76513653
2A	78457729	78458379
2A	78493359	78493709
2A	79757807	79758157
2A	80619910	80620410
2A	81099926	81100576
2A	81725906	81726235
2A	84946396	84946896
2A	86315485	86315985
2A	87460113	87460613
2A	89161005	89161505
2A	89931019	89931369
2A	90507223	90507723
2A	90608763	90609113
2A	93984800	93985110
2A	98145748	98146248
2A	100129602	100130102
2A	100130652	100131002
2A	101377019	101377519
2A	102124863	102125125
2A	102903632	102904176
2A	104323839	104325389
2A	104446932	104447282
2A	104449456	104449956
2A	104679438	104680088
2A	105484884	105485234
2A	111453727	111454227
2A	111923070	111923420
2A	112733838	112734188
2A	113929663	113930313
2A	114567772	114568422
2A	114844219	114844569
2A	118232197	118232547
2A	118475183	118475983
2A	119079742	119080092
2A	121141086	121141436
2A	121141686	121142186
2A	121146712	121147212
2A	121587622	121588572
2A	124418203	124418685
2A	124657956	124658306
2A	125130730	125131080
2A	125606281	125606631
2A	131313208	131313558
2A	131315758	131316108
2A	132876795	132877145
2A	133342318	133342968
2A	133669886	133670386
2A	133678176	133679126
2A	133709243	133709593
2A	133709993	133710343
2A	134267163	134267513
2A	134270903	134271253
2A	142702880	142703830
2A	143722025	143722375
2A	143726897	143727247
2A	144260832	144261182
2A	144264582	144264932
2A	149063955	149064305
2A	149184328	149184678
2A	150122675	150123025
2A	156668116	156668766
2A	158451640	158452290
2A	163852966	163854066
2A	165338969	165339319
2A	167954441	167955091
2A	168938662	168938929
2A	173119293	173119643
2A	179992685	179993035
2A	181848935	181849435
2A	182311389	182311739
2A	182393247	182394047
2A	183334599	183334811
2A	187949666	187950016
2A	188903419	188903919
2A	196126771	196127121
2A	197678652	197679002
2A	197804857	197805207
2A	200183481	200184581
2A	200335872	200336822
2A	205487345	205487695
2A	205488395	205489645
2A	214284097	214285047
2A	227631912	227632262
2A	276051078	276051428
2A	278997767	278998101
2A	293059963	293060313
2A	307686325	307686675
2A	309996058	309996352
2A	313204467	313204817
2A	322531541	322532041
2A	335119242	335119592
2A	343437108	343437458
2A	350395110	350395408
2A	356710594	356711094
2A	360529985	360530335
2A	378398730	378399680
2A	381711016	381711366
2A	385281796	385282596
2A	389428751	389429251
2A	398427668	398428018
2A	398455667	398456157
2A	410849190	410849690
2A	429408015	429408365
2A	443645145	443645795
2A	459030476	459030976
2A	465344438	465344788
2A	471818063	471818863
2A	501570202	501570702
2A	510805878	510806378
2A	512247189	512247689
2A	517400324	517400674
2A	517410891	517411241
2A	518335823	518336323
2A	527368388	527369038
2A	533471762	533472260
2A	533893248	533894048
2A	537471434	537471934
2A	539008391	539008741
2A	539009141	539009641
2A	542649029	542649639
2A	543120697	543121197
2A	543132528	543133178
2A	549673098	549673427
2A	551712868	551713218
2A	554341831	554342331
2A	554410647	554410997
2A	555344220	555344570
2A	561551432	561551782
2A	564102502	564103152
2A	572598420	572598770
2A	572696484	572696834
2A	578902754	578903104
2A	580849834	580850184
2A	585660682	585661257
2A	585663953	585664727
2A	585691281	585692231
2A	585708325	585708675
2A	585813799	585814299
2A	587406860	587407065
2A	598159963	598160613
2A	598642510	598643010
2A	600841935	600842585
2A	608882863	608883213
2A	610179701	610180051
2A	610642472	610642822
2A	611967220	611967720
2A	612419606	612419956
2A	613038886	613039266
2A	613192221	613193321
2A	613218019	613218669
2A	613274113	613274496
2A	615258872	615259522
2A	615738199	615738549
2A	617103892	617104242
2A	617104642	617105142
2A	617666172	617666522
2A	619623202	619623852
2A	619628799	619629149
2A	621187019	621187369
2A	621381025	621381375
2A	621475582	621475932
2A	622746101	622746451
2A	622748896	622749246
2A	623153196	623153546
2A	623154696	623155496
2A	625772778	625773128
2A	629103886	629104536
2A	632596451	632596801
2A	632928840	632929340
2A	632931655	632932455
2A	634881246	634881746
2A	635576370	635577170
2A	637219315	637219965
2A	637277396	637277936
2A	637677593	637678693
2A	637678943	637679743
2A	637682093	637682443
2A	637685093	637685443
2A	637697126	637697926
2A	639063523	639063873
2A	640268827	640269327
2A	640815428	640816378
2A	641795519	641795869
2A	642198523	642199323
2A	642199573	642200523
2A	642201944	642202594
2A	644308352	644309190
2A	646550739	646551239
2A	647343651	647344151
2A	647347851	647348062
2A	649495312	649495662
2A	649621823	649622173
2A	650651679	650652329
2A	651268200	651268550
2A	651802051	651802701
2A	652995747	652996097
2A	654444373	654445023
2A	654875720	654877270
2A	654906478	654907578
2A	654917453	654918103
2A	656701468	656701818
2A	660225953	660226303
2A	660551913	660552413
2A	660559042	660559392
2A	661584241	661584891
2A	661629034	661629534
2A	661711229	661711729
2A	661712129	661712629
2A	662975952	662976381
2A	663144047	663144397
2A	663146597	663147247
2A	665700529	665700879
2A	665705215	665705565
2A	667941560	667942360
2A	668073071	668073571
2A	669345086	669345586
2A	669555631	669556131
2A	669557309	669557659
2A	669557909	669558259
2A	669624345	669624695
2A	669837907	669838257
2A	670313086	670313436
2A	670317729	670318079
2A	671707350	671707850
2A	672232654	672233604
2A	672755818	672756168
2A	673199190	673199690
2A	674003413	674003913
2A	674182555	674182905
2A	676173227	676174027
2A	676382280	676382780
2A	676714994	676715344
2A	676724235	676724585
2A	676730834	676731634
2A	677524869	677525519
2A	678022711	678023511
2A	678159451	678159801
2A	678171996	678172946
2A	678367934	678368734
2A	678370561	678371061
2A	678372361	678372711
2A	678380105	678380455
2A	679881421	679881751
2A	680352486	680352836
2A	684884730	684885380
2A	685626178	685626678
2A	685971131	685971781
2A	686215666	686216166
2A	686247307	686247957
2A	686812648	686813148
2A	687053400	687053750
2A	688239322	688239672
2A	688641330	688641680
2A	689166571	689167025
2A	689938849	689939349
2A	689946144	689946494
2A	691234020	691234370
2A	691235520	691236020
2A	692645856	692646206
2A	692646906	692647256
2A	692727569	692727919
2A	693266673	693267323
2A	693268750	693270000
2A	693284082	693284582
2A	693285715	693286365
2A	694752834	694753145
2A	695142925	695143875
2A	697093376	697093876
2A	697094426	697095076
2A	697252357	697252707
2A	697252957	697253524
2A	698091647	698092447
2A	698174907	698175257
2A	700962936	700964186
2A	700968689	700969039
2A	702784878	702785228
2A	702785478	702786071
2A	702853078	702853428
2A	702947725	702948675
2A	702949075	702949425
2A	702956579	702957229
2A	703121516	703122016
2A	703704690	703705040
2A	703978965	703979465
2A	705846769	705847269
2A	706281899	706282399
2A	706282649	706283449
2A	706321580	706322077
2A	706771345	706771845
2A	706921961	706922311
2A	707229331	707229831
2A	707230081	707230431
2A	707262755	707263255
2A	708054939	708055289
2A	709195768	709196118
2A	711055846	711056496
2A	711659636	711659986
2A	711968896	711969396
2A	712197808	712198158
2A	712198858	712199208
2A	713227580	713228230
2A	714332833	714333333
2A	715407745	715408695
2A	717804885	717805235
2A	718133392	718133742
2A	718229540	718229890
2A	718384304	718384607
2A	722719877	722720652
2A	722726731	722727231
2A	722737672	722738172
2A	722833123	722833473
2A	723615812	723616162
2A	723824613	723825113
2A	724523595	724524545
2A	724725236	724725586
2A	725994399	725994650
2A	726038755	726039207
2A	726158319	726158669
2A	726295913	726296263
2A	726301532	726302032
2A	726373390	726373740
2A	726606490	726607140
2A	726670653	726671453
2A	728240925	728241425
2A	728405880	728406680
2A	728546677	728547027
2A	728922671	728923321
2A	729175209	729175859
2A	729675055	729675555
2A	729773713	729774513
2A	729834454	729834735
2A	732575678	732576178
2A	733149038	733149388
2A	733150688	733151038
2A	733399667	733400167
2A	733858839	733859339
2A	734887938	734888738
2A	734889138	734889912
2A	735568892	735569242
2A	735702232	735702582
2A	735931304	735932104
2A	735935656	735936606
2A	738990499	738990849
2A	738992782	738993432
2A	739709985	739710485
2A	740010534	740010884
2A	740051091	740051591
2A	742725781	742726431
2A	744059951	744060751
2A	744260282	744260632
2A	744326881	744327531
2A	745023105	745023905
2A	747615794	747616294
2A	748198463	748198813
2A	748444595	748444945
2A	748445195	748445545
2A	748446095	748446895
2A	748465561	748465911
2A	748550569	748551069
2A	748685405	748685755
2A	748695330	748695980
2A	748697805	748699055
2A	748699692	748700192
2A	748775693	748776343
2A	748822458	748823708
2A	748824258	748824758
2A	748969161	748969661
2A	748970811	748971311
2A	749636299	749636799
2A	750819399	750819749
2A	751671849	751672199
2A	752056645	752056995
2A	752095157	752095657
2A	753102995	753103495
2A	753228094	753228594
2A	753235427	753235927
2A	755091879	755092379
2A	756364535	756364885
2A	756528168	756528518
2A	757954649	757955149
2A	758094917	758095267
2A	758289960	758290760
2A	758311677	758312027
2A	758354686	758355036
2A	758359531	758360031
2A	758360281	758360631
2A	760760778	760761728
2A	761298243	761298893
2A	762769520	762770170
2A	765468086	765468436
2A	766469383	766470483
2A	767628251	767628601
2A	769159284	769159610
2A	769243374	769243724
2A	770258152	770258952
2A	771337046	771337696
2A	771338096	771339496
2A	772377756	772378106
2A	775300987	775301323
2A	775576104	775576454
2A	777254113	777254463
2A	778787696	778788046
2A	779821219	779822019
2B	1348979	1349329
2B	4477297	4477647
2B	5672589	5673299
2B	6261033	6261383
2B	7292045	7292395
2B	7399862	7400512
2B	7426256	7427206
2B	7651085	7651735
2B	8275008	8275808
2B	8276208	8276708
2B	8277408	8278358
2B	9743771	9744121
2B	10861159	10861809
2B	10862059	10862409
2B	10981980	10982480
2B	10986767	10987267
2B	11007760	11008710
2B	17466671	17467171
2B	17491835	17492185
2B	20552590	20552940
2B	21750047	21750397
2B	21751397	21751747
2B	21779185	21779835
2B	21786265	21786615
2B	21932497	21932847
2B	23005975	23006775
2B	23011075	23011875
2B	23117452	23118552
2B	23539033	23539367
2B	23736726	23737076
2B	24093831	24094631
2B	24110220	24110720
2B	24677101	24677601
2B	24686161	24686811
2B	25602178	25602678
2B	26494530	26495330
2B	27000296	27001246
2B	27883147	27884847
2B	27915715	27916515
2B	28342042	28342385
2B	29761111	29761611
2B	30995636	30995986
2B	31425477	31426277
2B	36144400	36144900
2B	37674897	37675247
2B	39700916	39701416
2B	39701799	39702635
2B	39739917	39740491
2B	40919911	40920411
2B	41118601	41118951
2B	41159977	41160327
2B	46100469	46101269
2B	46115605	46116105
2B	46601953	46602603
2B	52115388	52115888
2B	52665997	52666497
2B	52865535	52865885
2B	54546344	54547144
2B	54551452	54551952
2B	54769973	54770323
2B	55662058	55662408
2B	56900969	56901469
2B	57115519	57115810
2B	57650969	57651469
2B	65168954	65169454
2B	65468269	65468919
2B	65865168	65865668
2B	65880362	65880712
2B	65883962	65884576
2B	66017248	66017598
2B	66217467	66217817
2B	67397084	67397434
2B	67423589	67424239
2B	67658925	67659275
2B	68213416	68214366
2B	68218727	68219227
2B	68228252	68228902
2B	68965718	68966368
2B	69047261	69047761
2B	69684213	69684713
2B	71580944	71581671
2B	71689574	71689849
2B	71734503	71734853
2B	72586191	72586691
2B	72827545	72828345
2B	72986051	72986851
2B	74200391	74200891
2B	77167029	77167379
2B	77488349	77488999
2B	78066450	78066950
2B	82849098	82849448
2B	83957438	83958086
2B	84081997	84082347
2B	84815548	84816048
2B	84817097	84818347
2B	84842883	84843533
2B	84967936	84968436
2B	84970036	84970386
2B	88416829	88417179
2B	88836672	88837258
2B	88840920	88841420
2B	89316842	89317342
2B	89553691	89554641
2B	89555191	89555541
2B	90442054	90442404
2B	91255886	91256686
2B	93701078	93701341
2B	94096842	94097342
2B	97933818	97934318
2B	97956000	97956350
2B	98264531	98265031
2B	99265331	99265831
2B	99755101	99756201
2B	99758101	99759051
2B	100224395	100224745
2B	100324914	100325864
2B	100326414	100326764
2B	102795172	102795522
2B	103922846	103923346
2B	104829107	104829757
2B	104964912	104965562
2B	104965812	104966312
2B	106965552	106965902
2B	108163851	108164351
2B	108235419	108235919
2B	109093386	109093736
2B	110536817	110537167
2B	113638675	113639175
2B	114430072	114431172
2B	121131230	121131730
2B	136949001	136949651
2B	137866509	137867009
2B	138814972	138815248
2B	139368778	139369728
2B	142739277	142739627
2B	144645822	144646172
2B	146919319	146919819
2B	146925582	146926082
2B	146926376	146926876
2B	147490955	147491455
2B	148863704	148864054
2B	152176067	152176417
2B	153584939	153585289
2B	155047796	155048296
2B	157372268	157372918
2B	157643552	157644052
2B	157831740	157832390
2B	161719139	161719639
2B	162503842	162504192
2B	162929773	162930273
2B	162930973	162931426
2B	164633815	164634165
2B	165136099	165136599
2B	166286812	166287462
2B	167492395	167493345
2B	168611698	168612198
2B	169863469	169863819
2B	171035890	171036990
2B	171786724	171787374
2B	174664268	174664768
2B	178159423	178160523
2B	178167203	178167553
2B	180437364	180437714
2B	180572951	180573451
2B	180621898	180623148
2B	180819003	180819353
2B	184328286	184328780
2B	184409279	184409629
2B	184954126	184954476
2B	190657660	190658010
2B	191729831	191730140
2B	193388953	193389603
2B	196542281	196542781
2B	196543748	196544059
2B	209461559	209461909
2B	209826796	209827250
2B	211540219	211540719
2B	212781113	212781463
2B	213244960	213246510
2B	214835382	214835732
2B	215500711	215501661
2B	215834581	215835081
2B	228990689	228991039
2B	230066191	230067010
2B	231231214	231231564
2B	231966808	231967158
2B	234086576	234086926
2B	234640408	234640908
2B	239195612	239196412
2B	239206842	239207192
2B	244776243	244776743
2B	248013797	248014147
2B	248096979	248097740
[truncated: 7,755 more rows]

## Sheet: DAP5&9s
chrom	chromStart	chromEnd
1A	1177011	1177661
1A	1674049	1674399
1A	2543520	2544020
1A	3390772	3391422
1A	3391672	3392472
1A	4061532	4061882
1A	8134494	8135144
1A	8264910	8265710
1A	9118723	9119223
1A	10060168	10060818
1A	10126379	10127029
1A	10152104	10152904
1A	10153154	10153504
1A	12369952	12370302
1A	13081217	13081867
1A	14029164	14029514
1A	20432986	20433936
1A	20912612	20913112
1A	23157069	23157444
1A	23339062	23339562
1A	27308503	27309003
1A	31896444	31896944
1A	32290599	32291399
1A	32305012	32305512
1A	32375575	32376525
1A	32378628	32378978
1A	32450871	32451371
1A	32920902	32921252
1A	32934895	32935245
1A	33370620	33370970
1A	34408489	34408839
1A	37621871	37622221
1A	45270485	45270985
1A	45540146	45541546
1A	45544664	45545114
1A	48576886	48577236
1A	51697147	51697797
1A	51700070	51700720
1A	51701570	51703420
1A	52538919	52539569
1A	52570720	52571070
1A	52892912	52894312
1A	53024623	53024904
1A	53030779	53031279
1A	53465622	53466122
1A	54487033	54487383
1A	54699405	54699755
1A	58121434	58121934
1A	60526852	60527401
1A	60953985	60954935
1A	63512120	63512342
1A	63769649	63770149
1A	64595479	64595877
1A	64809290	64809940
1A	64836716	64837409
1A	64837646	64838146
1A	64845207	64845707
1A	64846707	64847357
1A	70701282	70701632
1A	71689207	71689557
1A	86640409	86640759
1A	90109385	90109735
1A	99203599	99204115
1A	99864455	99865105
1A	99872905	99873855
1A	102360419	102361969
1A	103633703	103634203
1A	107110522	107110872
1A	107533338	107533688
1A	111989936	111990436
1A	113229175	113229675
1A	117193742	117194992
1A	124012876	124013226
1A	124345562	124346812
1A	124785149	124785649
1A	124892023	124892523
1A	127078539	127079189
1A	127079439	127079910
1A	129001979	129003829
1A	131239255	131239605
1A	131280487	131280987
1A	137860563	137861208
1A	138227799	138228149
1A	138235567	138236067
1A	149514618	149514968
1A	150007721	150008071
1A	150735423	150736073
1A	150784116	150784616
1A	150900336	150900686
1A	180415179	180415829
1A	183438234	183438548
1A	193516717	193517817
1A	198528123	198528473
1A	201888398	201889198
1A	208218775	208219275
1A	208717845	208718345
1A	208728351	208729301
1A	209042047	209042697
1A	212024048	212025148
1A	219370277	219370627
1A	219382832	219383482
1A	221817853	221818203
1A	229171255	229171755
1A	235846183	235846683
1A	237747882	237748382
1A	238206222	238206572
1A	240314205	240314555
1A	240314955	240315305
1A	240320479	240320979
1A	240494427	240495527
1A	240669799	240670149
1A	241324131	241324710
1A	243165348	243165698
1A	244552930	244553196
1A	244559105	244559373
1A	245518743	245519093
1A	245520243	245520593
1A	245535892	245536692
1A	245537092	245537442
1A	248882563	248882913
1A	249042544	249043494
1A	256028300	256029250
1A	256949468	256949968
1A	257414626	257415876
1A	257416276	257416926
1A	259478193	259478543
1A	261248765	261249115
1A	261374924	261375274
1A	268929894	268930394
1A	272613202	272613702
1A	277075456	277075806
1A	277629956	277630306
1A	277641346	277642146
1A	278139743	278140093
1A	278140343	278140993
1A	279901900	279902400
1A	280601927	280603806
1A	280849561	280850061
1A	284903837	284904337
1A	289633789	289634439
1A	292755528	292755878
1A	293744287	293744637
1A	297747727	297748227
1A	297749677	297750327
1A	298107248	298108048
1A	298108748	298109098
1A	300002993	300004093
1A	301628187	301628788
1A	308569242	308569592
1A	309466332	309466758
1A	310246168	310246668
1A	312610715	312611215
1A	312612822	312613172
1A	312771023	312771673
1A	314479266	314479616
1A	316955439	316955939
1A	319077741	319078241
1A	319079202	319079852
1A	319321391	319321891
1A	321473042	321473392
1A	327270750	327271400
1A	329522097	329522747
1A	339099232	339099732
1A	339100605	339101108
1A	340411765	340413247
1A	341016325	341016675
1A	341018511	341018861
1A	341175595	341176095
1A	342386029	342387429
1A	344491749	344492249
1A	348402160	348402510
1A	350394792	350395142
1A	350401323	350402123
1A	350403487	350403837
1A	353634306	353635106
1A	353635356	353636306
1A	354953787	354954287
1A	354954503	354955153
1A	355628103	355629203
1A	357787590	357787940
1A	358811029	358811529
1A	362678918	362679568
1A	363363165	363363815
1A	364653630	364654418
1A	370098955	370099755
1A	371220972	371221622
1A	372248277	372248627
1A	372891701	372892351
1A	372892901	372893551
1A	373264472	373264972
1A	373313188	373313743
1A	374687529	374687814
1A	375111013	375111663
1A	375111913	375112413
1A	375112813	375113463
1A	375114163	375114513
1A	375424759	375425409
1A	375433812	375434612
1A	375470050	375470550
1A	375471400	375471750
1A	377001518	377002179
1A	377610552	377611260
1A	377612628	377613128
1A	380323630	380324130
1A	385669168	385669668
1A	387034240	387034740
1A	387935887	387936837
1A	391235036	391235536
1A	391260389	391260889
1A	392083100	392083750
1A	392085408	392086058
1A	392750738	392751988
1A	394853771	394854271
1A	394876506	394877006
1A	395461229	395461579
1A	398050003	398050503
1A	398053913	398054413
1A	398122090	398122590
1A	399488368	399488868
1A	399824320	399824730
1A	402935915	402936265
1A	402949939	402950289
1A	402950689	402951189
1A	403024263	403025663
1A	404472612	404472962
1A	418047879	418048829
1A	418057177	418057677
1A	418916855	418917955
1A	426304910	426305260
1A	426541475	426541825
1A	427815675	427816325
1A	430197986	430198265
1A	430583866	430584516
1A	432964438	432964788
1A	438370125	438370625
1A	439067457	439067807
1A	440414519	440415169
1A	442804158	442804658
1A	442805208	442806008
1A	442808382	442808834
1A	447005314	447007014
1A	447007264	447008664
1A	447105893	447106243
1A	447106493	447107893
1A	447110036	447110986
1A	447642639	447643589
1A	449516751	449517101
1A	449517951	449518301
1A	449519751	449520851
1A	450595992	450597542
1A	455023324	455024009
1A	455821379	455821729
1A	456933346	456933696
1A	458224204	458225004
1A	458515423	458515923
1A	459081566	459082057
1A	459188109	459189209
1A	459265546	459265896
1A	459952723	459953373
1A	461372274	461372924
1A	461780066	461780716
1A	462032871	462033521
1A	462775632	462775982
1A	462778923	462780623
1A	462798690	462799044
1A	463403311	463403811
1A	463404361	463405161
1A	463406789	463407139
1A	463427515	463428465
1A	463453322	463454122
1A	463460196	463460696
1A	465456373	465456873
1A	465463692	465463966
1A	467192747	467193997
1A	468608837	468609318
1A	474226006	474227041
1A	474300115	474300765
1A	474565436	474566141
1A	474793644	474793994
1A	474794244	474795468
1A	477728517	477729167
1A	477935386	477936786
1A	477937186	477938436
1A	478255494	478255994
1A	478260894	478261244
1A	478350732	478351082
1A	478449703	478450953
1A	479029525	479030175
1A	479543436	479543786
1A	480747148	480747427
1A	480753951	480754301
1A	481922330	481922980
1A	481931112	481931612
1A	481931862	481932212
1A	482327848	482328348
1A	484338172	484338972
1A	485000975	485001475
1A	485215719	485216261
1A	486594362	486594862
1A	487735741	487736541
1A	490315780	490316580
1A	490890977	490892461
1A	490893911	490894261
1A	490894811	490896211
1A	492018021	492018671
1A	492023528	492023878
1A	492649256	492651256
1A	492653118	492653468
1A	492659521	492659871
1A	493582864	493584114
1A	493587958	493588308
1A	494802435	494802935
1A	495190935	495191285
1A	495304442	495304942
1A	495333395	495334458
1A	495589082	495590054
1A	496053755	496055155
1A	497760470	497760820
1A	498173921	498174271
1A	498542554	498542904
1A	498597145	498597645
1A	499445207	499445557
1A	499445807	499446307
1A	499783768	499784568
1A	500984760	500986010
1A	502640443	502641057
1A	503449544	503450044
1A	505481310	505481960
1A	505683222	505683572
1A	505922883	505923233
1A	505925021	505925671
1A	506258956	506259756
1A	506296721	506297671
1A	508035868	508036218
1A	508036468	508036818
1A	508046458	508047108
1A	510840857	510841357
1A	511501074	511501424
1A	512475168	512475518
1A	512645359	512646159
1A	513659875	513660975
1A	513894988	513895488
1A	517478783	517479733
1A	518048550	518050393
1A	520355539	520356039
1A	520415948	520416448
1A	520569325	520569675
1A	520763687	520764637
1A	521255532	521256878
1A	521623539	521624297
1A	521675286	521675636
1A	521737672	521738172
1A	521907009	521907359
1A	524135323	524135823
1A	524136391	524136891
1A	524403818	524404168
1A	526758994	526759466
1A	527179094	527179444
1A	528072558	528072908
1A	529124942	529125892
1A	529126742	529127242
1A	529172632	529172982
1A	529243178	529243828
1A	529244378	529244728
1A	534200396	534200746
1A	534252546	534253496
1A	534942970	534943770
1A	535026303	535026953
1A	535445772	535446122
1A	535449027	535449677
1A	536356876	536357376
1A	537978087	537978737
1A	540047561	540047911
1A	540136528	540136878
1A	540282495	540282995
1A	540627200	540627700
1A	540628250	540629350
1A	540890391	540890741
1A	541158827	541159327
1A	541159577	541159927
1A	542444344	542445144
1A	542825963	542826463
1A	542827313	542827813
1A	543060068	543060718
1A	543965903	543966403
1A	544056856	544057356
1A	544376886	544377536
1A	544390211	544390561
1A	545657844	545658194
1A	545658744	545659544
1A	545756513	545757463
1A	545763825	545764625
1A	545764875	545765525
1A	545851002	545851652
1A	545851902	545852252
1A	547863394	547863894
1A	547886285	547886935
1A	548314502	548315002
1A	548558803	548559303
1A	548790770	548791120
1A	548956743	548957693
1A	549314985	549315335
1A	549705049	549705549
1A	549930129	549930779
1A	549931779	549932579
1A	549932979	549934229
1A	549943070	549944470
1A	550591368	550592318
1A	550593768	550594268
1A	550726338	550726988
1A	551214178	551214828
1A	551580406	551580906
1A	551585718	551586054
1A	551905878	551906378
1A	551908915	551909865
1A	552843223	552843723
1A	554815622	554816139
1A	554909499	554910899
1A	554937678	554938028
1A	554948509	554949159
1A	554951165	554951665
1A	555524059	555524409
1A	555552130	555553080
1A	555554764	555555114
1A	555604267	555604767
1A	555605017	555606117
1A	555606517	555606867
1A	556087508	556089958
1A	556944396	556945046
1A	556950097	556950447
1A	557864396	557865196
1A	558484254	558485354
1A	559053720	559054220
1A	559565888	559566538
1A	560881450	560881800
1A	561387914	561388714
1A	562064522	562065027
1A	562125173	562125523
1A	562152856	562153356
1A	562460817	562461317
1A	562737297	562737647
1A	562737897	562738210
1A	562802837	562804087
1A	562805875	562806225
1A	562897686	562898186
1A	562903496	562905046
1A	562928789	562929439
1A	562947578	562948528
1A	563610224	563610724
1A	563676297	563676947
1A	564111898	564112248
1A	564114959	564115459
1A	564415118	564415918
1A	564769968	564770315
1A	566355545	566355895
1A	566372597	566373247
1A	566383576	566383926
1A	566640680	566641330
1A	566642030	566642380
1A	566642769	566643119
1A	567625474	567625824
1A	568002635	568003735
1A	568013858	568014208
1A	568264889	568265389
1A	568265639	568266589
1A	568410368	568410718
1A	568411700	568412500
1A	568412750	568413250
1A	570255669	570256469
1A	570423136	570423486
1A	571724794	571725144
1A	571737637	571738137
1A	571786834	571787334
1A	571895677	571896027
1A	571897231	571897731
1A	571900431	571901081
1A	571907811	571908161
1A	572021332	572021708
1A	572218017	572218367
1A	572220639	572220989
1A	572229858	572230205
1A	572237126	572237626
1A	572572935	572573585
1A	572577449	572578249
1A	572582808	572583608
1A	573067719	573069269
1A	573324514	573325464
1A	573330593	573331393
1A	573919985	573920485
1A	573926506	573927756
1A	574499911	574500261
1A	575401797	575402297
1A	575451939	575452289
1A	575457120	575457770
1A	575459169	575459669
1A	575459887	575460537
1A	575460937	575461437
1A	575465194	575465844
1A	575580204	575581754
1A	575582607	575582957
1A	575683859	575684359
1A	575741877	575742677
1A	575787256	575787606
1A	575965502	575966002
1A	576070917	576071717
1A	576135868	576136518
1A	576248376	576249380
1A	576341481	576341831
1A	576342981	576344531
1A	576366236	576366586
1A	576375568	576375918
1A	576376168	576376668
1A	577465782	577466132
1A	577718864	577719276
1A	577758719	577759219
1A	577829719	577830669
1A	578488810	578489160
1A	578514502	578514852
1A	578921565	578922515
1A	578922765	578923265
1A	579217337	579217687
1A	579297896	579298246
1A	579575731	579576981
1A	579799466	579800116
1A	579864285	579864635
1A	579869037	579869387
1A	580091717	580092217
1A	580134462	580134962
1A	580146975	580147325
1A	580148544	580148894
1A	580185145	580185645
1A	580420500	580420850
1A	580444496	580444846
1A	580743532	580743882
1A	580963762	580964712
1A	580987202	580988239
1A	581834351	581835001
1A	581857629	581857979
1A	582227425	582228225
1A	582295144	582295794
1A	582361270	582361770
1A	582415135	582415485
1A	582415735	582416085
1A	582839350	582839700
1A	582839950	582840450
1A	582842918	582844168
1A	582855710	582857260
1A	582859580	582861280
1A	582862843	582863193
1A	583242870	583243520
1A	583609221	583610021
1A	584480292	584481216
1A	584689889	584690239
1A	585742157	585743481
1A	586704772	586705272
1A	586754291	586755241
1A	586958136	586958636
1A	588491925	588492425
1A	588904873	588905673
1A	589428340	589428690
1A	589822368	589822868
1A	590247461	590247961
1A	590348529	590349329
1A	590357822	590358172
1A	591366748	591367098
1A	592087882	592089132
1A	592140288	592140788
1A	592309075	592310325
1A	592311025	592311375
1A	592312075	592313475
1A	592324676	592325476
1A	592330474	592331124
1A	592559985	592560335
1B	241744301	241744951
1B	254126488	254126747
1B	263942361	263942711
1B	263946265	263947515
1B	267971302	267971652
1B	268585740	268586540
1B	268795027	268796127
1B	269035837	269036337
1B	269036887	269037387
1B	269295931	269297181
1B	270575564	270576064
1B	274866223	274867023
1B	278460135	278460684
1B	286971197	286971697
1B	287842735	287843385
1B	292415973	292416323
1B	298199096	298199446
1B	309166957	309167757
1B	309487790	309488590
1B	310357790	310358221
1B	310367104	310367454
1B	311146078	311146728
1B	311677630	311678280
1B	312246335	312246985
1B	312248475	312248975
1B	317432248	317432598
1B	327225918	327226361
1B	331084649	331084999
1B	334443005	334443955
1B	340379337	340380887
1B	340428188	340428838
1B	340462936	340463586
1B	353412466	353412816
1B	353947463	353947813
1B	354239877	354240377
1B	354240627	354240977
1B	357470780	357471430
1B	363088151	363088501
1B	365452705	365453055
1B	377970719	377971069
1B	378945151	378945604
1B	382228278	382228628
1B	384500592	384501242
1B	384502019	384502519
1B	385655931	385657031
1B	388383892	388384365
1B	388400360	388401160
1B	390282175	390282825
1B	392142174	392143274
1B	396116449	396116799
1B	396588057	396588692
1B	400303673	400304173
1B	402150208	402150558
1B	404896340	404897440
1B	405906622	405907422
1B	405978486	405979136
1B	406035169	406035519
1B	411566118	411567068
1B	418557384	418558049
1B	418823559	418824509
1B	422561652	422562152
1B	423943616	423944266
1B	426110450	426110950
1B	429004822	429005772
1B	429218873	429219223
1B	429219473	429220423
1B	431057280	431058230
1B	433045604	433046104
1B	438039045	438040323
1B	438175694	438176644
1B	454362117	454362767
1B	456159178	456159528
1B	456253888	456254688
1B	465689595	465689945
1B	466936546	466937024
1B	467192099	467192449
1B	467192699	467193199
1B	467195043	467195543
1B	467195793	467196143
1B	471197706	471198056
1B	472475400	472475750
1B	473283836	473284186
1B	474681468	474681818
1B	475292720	475293070
1B	478259464	478259814
1B	478261439	478261789
1B	480474635	480475435
1B	480830735	480831385
1B	481540316	481540966
1B	481542327	481543127
1B	481600890	481601540
1B	483366376	483367026
1B	486345173	486345523
1B	487488427	487488927
1B	487682384	487684234
1B	487684484	487684834
1B	489919507	489919857
1B	490447016	490447666
1B	490722201	490723001
1B	491042083	491043633
1B	491262833	491263183
1B	492305988	492306638
1B	493716505	493716855
1B	496086237	496086737
1B	497131311	497131811
1B	497297785	497298285
1B	499469431	499469931
1B	499593503	499594003
1B	499595362	499595712
1B	500916776	500917726
1B	501367305	501367955
1B	504086259	504086759
1B	504256959	504257909
1B	504504718	504505218
1B	505073507	505073879
1B	505109478	505110428
1B	507805727	507806377
1B	508565414	508565764
1B	510599938	510600438
1B	510601454	510602136
1B	511441625	511441975
1B	511453800	511454450
1B	517346272	517346620
1B	517508126	517508626
1B	520260469	520260769
1B	522055414	522055914
1B	522059963	522060613
1B	522354870	522355370
1B	528396600	528396950
1B	530465994	530466494
1B	531114014	531114364
1B	531217445	531218245
1B	531735800	531736524
1B	532690163	532690785
1B	532695751	532696251
1B	533322643	533323443
1B	533816262	533817242
1B	534670583	534671083
1B	535148151	535148651
1B	535388004	535388504
1B	535542702	535543352
1B	536605805	536606263
1B	540155799	540156299
1B	540997094	540997444
1B	543178173	543178523
1B	544488962	544489462
1B	548968052	548968552
1B	548969102	548969902
1B	549457754	549458104
1B	549517565	549517915
1B	551230943	551232086
1B	552480245	552480595
1B	552951161	552952111
1B	552962924	552963274
1B	553009773	553010108
1B	554126502	554127002
1B	554510545	554510895
1B	554611298	554611798
1B	555299999	555300313
1B	556988751	556989251
1B	558514899	558515249
1B	558550178	558551278
1B	558552281	558553081
1B	558557436	558558086
1B	559107083	559107883
1B	559964674	559966074
1B	562488366	562488716
1B	563536866	563537216
1B	563553917	563554867
1B	566763023	566763973
1B	571067340	571067667
1B	571172495	571173275
1B	571698530	571699180
1B	572302267	572302767
1B	572520923	572521273
1B	573858501	573858788
1B	573937899	573938699
1B	574286160	574287410
1B	574462248	574462583
1B	574462983	574463333
1B	574465083	574465433
1B	575129385	575129735
1B	577606912	577607218
1B	581199411	581199911
1B	581593319	581593669
1B	581594204	581594674
1B	581689127	581690377
1B	581997209	581997562
1B	582020855	582021655
1B	582022355	582022705
1B	582091468	582092418
1B	582099090	582099440
1B	582105411	582105761
1B	582693502	582694302
1B	582927078	582927878
1B	582928728	582929078
1B	585067902	585068252
1B	585311119	585311469
1B	585822065	585822415
1B	587024534	587025184
1B	588219142	588219676
1B	588806266	588806616
1B	589043448	589043948
1B	591116238	591116588
1B	591226211	591227011
1B	592656211	592657011
1B	592657261	592657611
1B	592658440	592658790
1B	592845900	592846550
1B	593908036	593908536
1B	593914194	593914694
1B	593920990	593921490
1B	594137415	594138365
1B	594864155	594864505
1B	595170867	595171517
1B	595591024	595591524
1B	596038887	596039237
1B	597805840	597806340
1B	599211885	599212235
1B	600928809	600929159
1B	601253184	601253684
1B	604835950	604836300
1B	605569411	605569645
1B	605664344	605664694
1B	605937211	605937683
1B	605939731	605940831
1B	606493292	606493942
1B	606495092	606495592
1B	606850131	606850481
1B	610157276	610157626
1B	610158026	610158376
1B	613341238	613341588
1B	614497296	614497786
1B	615426777	615427127
1B	615715207	615716007
1B	615753610	615754410
1B	615758536	615758886
1B	615765854	615766804
1B	616555282	616556232
1B	617815475	617815825
1B	617817096	617817596
1B	618000698	618001498
1B	618006152	618006652
1B	618196018	618197268
1B	618198418	618199218
1B	618315840	618316190
1B	618542118	618543218
1B	618697995	618699095
1B	618906393	618906743
1B	621267638	621267988
1B	621407720	621408370
1B	621955534	621955884
1B	621957184	621957534
1B	622470332	622470832
1B	622474452	622474952
1B	622482733	622483219
1B	622487518	622487886
1B	623668713	623669090
1B	625146530	625147374
1B	625779598	625779948
1B	626099578	626100228
1B	626728622	626729394
1B	626759862	626760212
1B	626853806	626854606
1B	626855006	626856406
1B	626865328	626865678
1B	629121392	629122042
1B	630521948	630522748
1B	630924217	630924867
1B	631961200	631961850
1B	633289986	633290936
1B	633291186	633291686
1B	633296483	633297532
1B	633297745	633298095
1B	637896319	637896669
1B	637938167	637939267
1B	638815611	638815961
1B	638820415	638820765
1B	638822938	638823438
1B	638883121	638883702
1B	638909778	638910278
1B	638912329	638912979
1B	638913229	638913879
1B	638940191	638941946
1B	639061729	639062529
1B	639101974	639102324
1B	640029631	640030431
1B	640851337	640851687
1B	640859899	640860249
1B	640867879	640868229
1B	642655403	642656353
1B	642791257	642791907
1B	642792157	642792957
1B	643104105	643104605
1B	643173286	643173636
1B	643583613	643584413
1B	644598680	644599030
1B	645034994	645035344
1B	647888194	647888694
1B	648030989	648031489
1B	648259320	648259970
1B	648621302	648621652
1B	648676667	648677167
1B	649101086	649101436
1B	649288727	649289377
1B	649322451	649322894
1B	649369477	649369827
1B	649423382	649423732
1B	649423982	649425082
1B	649664796	649665446
1B	651301466	651301816
1B	651302366	651302716
1B	652302210	652303010
1B	652446398	652446748
1B	653216508	653216858
1B	653217796	653218296
1B	654034814	654035464
1B	655790350	655790700
1B	656453774	656454274
1B	656656147	656657247
1B	657183784	657184271
1B	657275724	657276074
1B	658061451	658061801
1B	658068744	658069094
1B	658448069	658448419
1B	658521925	658522725
1B	658525316	658525966
1B	658969000	658969739
1B	659332964	659333314
1B	659374933	659375583
1B	659689027	659689377
1B	659762174	659762674
1B	659775947	659776297
1B	659974511	659975011
1B	659975711	659976061
1B	660012706	660013056
1B	660057747	660058097
1B	660527662	660528012
1B	660532841	660533191
1B	661559941	661560229
1B	662030189	662030539
1B	662196523	662196873
1B	662229046	662229396
1B	662231437	662232130
1B	662459092	662459442
1B	662684383	662684883
1B	662718911	662719261
1B	662909366	662911571
1B	662913160	662913810
1B	663016656	663017906
1B	663045138	663045938
1B	664307401	664308051
1B	664765720	664766070
1B	664791809	664792620
1B	664808977	664809477
1B	665030978	665031478
1B	665055248	665055748
1B	665314598	665315398
1B	665405232	665405732
1B	665408261	665408611
1B	666079866	666080216
1B	666942027	666943247
1B	667073613	667074263
1B	667307724	667308674
1B	667642793	667643293
1B	667667504	667667854
1B	667677781	667678431
1B	667682021	667682371
1B	668073338	668074652
1B	668116002	668116352
1B	668118776	668120626
1B	668130793	668131015
1B	668134050	668134550
1B	668935269	668936077
1B	668982762	668983262
1B	668985489	668986289
1B	669013437	669013787
1B	669218870	669219970
1B	669242335	669242985
1B	669703397	669703747
1B	669730098	669731498
1B	669745900	669746700
1B	670377692	670378792
1B	670382567	670382917
1B	670408346	670408696
1B	670714749	670715699
1B	670748068	670749318
1B	670783179	670784279
1B	671195426	671197276
1B	671200458	671201258
1B	671203095	671203595
1B	671613127	671614227
1B	671614927	671615877
1B	672127864	672128814
1B	672129364	672130914
1B	672849188	672849838
1B	672927105	672927605
1B	672929952	672931352
1B	672954531	672954881
1B	672955131	672956081
1B	673182312	673182744
1B	673542716	673543066
1B	673593691	673594041
1B	673623577	673624527
1B	674667309	674667809
1B	674803591	674804241
1B	675368887	675369237
1B	676070392	676070892
1B	676071853	676073403
1B	676252630	676253280
1B	676782435	676782785
1B	677619864	677621864
1B	677623333	677623683
1B	678268361	678269611
1B	679032846	679033196
1B	679194297	679195118
1B	679701862	679703262
1B	680160843	680161651
1B	681720510	681720860
1B	682466387	682466737
1B	682953477	682954277
1B	685222077	685222396
1B	685222646	685222996
1B	685223246	685224430
1B	685233782	685234432
1B	686841032	686841382
1B	686842832	686843332
1B	686874285	686875235
1B	686880056	686880737
1B	686919337	686920137
1B	686923731	686924231
1B	686929312	686930112
1B	686930362	686931312
1B	686932291	686932791
1B	687078276	687079076
1B	687080426	687080776
1B	687083487	687083837
1B	687132218	687132568
1B	687134221	687135171
1B	687181962	687182462
1B	687258438	687259238
1B	687711892	687712392
1B	687721550	687721806
1B	688286615	688287115
1D	111888	112349
1D	113190	113840
1D	546435	546935
1D	581581	583431
1D	2084717	2085067
1D	2088017	2088817
1D	2136035	2136685
1D	2144543	2145043
1D	2145443	2145778
1D	3991056	3991556
1D	5403044	5404144
1D	7196424	7196924
1D	7351167	7351517
1D	7831830	7832480
1D	8277470	8277804
1D	8631269	8632069
1D	8855717	8856496
1D	10293642	10294592
1D	10295142	10295942
1D	11662910	11663260
1D	11800397	11800897
1D	11803307	11803657
1D	15049304	15050254
1D	15052828	15053160
1D	15317500	15318000
1D	15322553	15322903
1D	18044203	18044703
1D	18069497	18069788
1D	18665867	18666367
1D	19011573	19011923
1D	19125926	19126576
1D	22423909	22424259
1D	25735180	25735680
1D	27991824	27992324
1D	33663360	33663710
1D	33704988	33705788
1D	34941593	34942543
1D	37436631	37437431
1D	37887321	37887971
1D	45487494	45487844
1D	46189644	46189994
1D	48916989	48917408
1D	49592839	49593339
1D	50058647	50058997
1D	51036047	51036397
1D	52328332	52329582
1D	52338377	52338918
1D	52340518	52341318
1D	52574122	52574472
1D	53150258	53150890
1D	53222332	53222832
1D	53223082	53223432
1D	53956213	53956563
1D	55676976	55677776
1D	57939569	57940219
1D	59510224	59510574
1D	62424614	62424999
1D	62434746	62435246
1D	62565413	62566063
1D	62859289	62859789
1D	62888805	62889755
1D	63635786	63636136
1D	64883804	64884304
1D	66305361	66305599
1D	66353982	66354482
1D	66988220	66988429
1D	68440072	68440572
1D	71280855	71281205
1D	76785347	76786147
1D	80692197	80692697
1D	85178737	85179387
1D	85192111	85192611
1D	90639717	90640002
1D	95875367	95875717
1D	97311866	97312366
1D	100655127	100655777
1D	101578298	101579248
1D	101586762	101587412
1D	102524987	102525337
1D	102532487	102532987
1D	102772047	102772847
1D	102773097	102773447
1D	109276620	109276970
1D	109574822	109575885
1D	110007240	110007890
1D	110663109	110663459
1D	112095477	112095977
1D	113596077	113596519
1D	113597787	113598137
1D	114112565	114113365
1D	114360459	114360809
1D	116006440	116006790
1D	116007040	116007390
1D	116930608	116931258
1D	117397953	117398903
1D	117399303	117399653
1D	118930184	118930984
1D	119304991	119305616
1D	123114997	123115497
1D	126198850	126199950
1D	137436577	137437677
1D	137646218	137646568
1D	137969076	137970326
1D	137971026	137971376
1D	139980259	139980623
1D	140054793	140055443
1D	140112979	140114229
1D	140783447	140784697
1D	140784947	140785897
1D	142152275	142152625
1D	144301050	144301550
1D	155735164	155736114
1D	158993090	158993740
1D	158994140	158994490
1D	159906493	159907293
1D	160632128	160633978
1D	160634228	160635028
1D	165105969	165106469
1D	172051028	172051678
1D	181374600	181375100
1D	183354475	183354975
1D	184303107	184303457
1D	190791037	190792137
1D	192363736	192364686
1D	192638686	192639036
1D	192758738	192759315
1D	193509284	193509934
1D	193674907	193675407
1D	193682207	193683457
1D	194223476	194223735
1D	194671331	194671981
1D	194929578	194930828
1D	195006995	195007495
1D	195997915	195998652
1D	196468684	196469334
1D	196470439	196470789
1D	196488397	196489047
1D	196489447	196490097
1D	198085454	198086404
1D	198264863	198265363
1D	199365455	199365805
1D	199623614	199624264
1D	199832041	199832391
1D	200710634	200710984
1D	202980569	202980919
1D	203267629	203267979
1D	203269579	203269929
1D	203312240	203312590
1D	203917065	203917715
1D	204797529	204797879
1D	205969733	205970083
1D	206503716	206504074
1D	208094413	208094763
1D	208098972	208099322
1D	209724632	209725282
1D	209987306	209987806
1D	214066708	214067208
1D	215619878	215620228
1D	216131947	216132174
1D	216715736	216716236
1D	216727015	216727365
1D	217140593	217142143
1D	217311941	217312441
1D	218407798	218408598
1D	218409898	218410848
1D	219709711	219710061
1D	221112661	221113161
1D	222920969	222921319
1D	224399065	224399565
1D	227642269	227643369
1D	229047228	229047578
1D	229065926	229066426
1D	229487281	229487631
1D	229606177	229606527
1D	230212408	230213048
1D	231022091	231022741
1D	231025065	231025415
1D	232118330	232118680
1D	232138652	232139002
1D	232483427	232484077
1D	233351868	233352668
1D	233891746	233892396
1D	234426348	234427448
1D	234743453	234744403
1D	234910159	234910659
1D	237143097	237143597
1D	238057418	238057918
1D	239557045	239557395
1D	239562687	239563037
1D	239619069	239620619
1D	240902518	240902868
1D	241235552	241235848
1D	249561059	249561409
1D	250326329	250326679
1D	250951637	250951987
1D	252304923	252305573
1D	255426453	255426953
1D	255505165	255505665
1D	256198135	256198635
1D	256277885	256278243
1D	258580937	258581437
1D	258581837	258582637
1D	258977921	258978871
1D	258979421	258979771
1D	259660063	259660563
1D	259776593	259776943
1D	260327089	260327739
1D	261089848	261090498
1D	261372765	261373115
1D	261721587	261721937
1D	261842354	261843004
1D	263197721	263198221
1D	268944363	268944713
1D	272186935	272187735
1D	275946303	275946653
1D	278104292	278104642
1D	281360917	281361267
1D	281366083	281366733
1D	281369702	281370202
1D	282136362	282137027
1D	282954812	282955599
1D	282963918	282964268
1D	282965268	282966600
1D	282969026	282969376
1D	284045212	284047212
1D	284048662	284049012
1D	285560176	285560526
1D	286090906	286091406
1D	287610841	287611377
1D	289959734	289960084
1D	290706467	290706967
1D	290708531	290709031
1D	291077477	291078277
1D	291080936	291081436
1D	294406532	294407032
1D	295259801	295260451
1D	297526728	297528128
1D	298016775	298017425
1D	298067760	298068410
1D	298071010	298071510
1D	298447174	298447824
1D	298576074	298576385
1D	298649864	298650484
1D	298695092	298695442
1D	298697175	298697476
1D	298925907	298926407
1D	299050812	299051612
1D	299882289	299882939
1D	300023425	300023775
1D	300717324	300718274
1D	300718974	300719624
1D	300720024	300720524
1D	300834251	300834751
1D	300859591	300860091
1D	300860341	300860691
1D	300861241	300862641
1D	302254508	302254858
1D	302350470	302350820
1D	302999002	302999652
1D	303522530	303523180
1D	309090470	309090970
1D	309453444	309453944
1D	311256052	311257302
1D	311257552	311258451
1D	313851823	313852473
1D	314654101	314654601
1D	314988705	314989655
1D	314990205	314990855
1D	315000537	315001187
1D	317123943	317124593
1D	318134411	318134911
1D	318147133	318147483
1D	318148748	318149398
1D	318365966	318366316
1D	318495244	318495744
1D	318725195	318725695
1D	318944702	318945518
1D	319433366	319433716
1D	319933899	319934399
1D	320404578	320405228
1D	321266806	321268056
1D	325595721	325596371
1D	325596921	325598471
1D	325665780	325667030
1D	325674914	325675864
1D	326171110	326172254
1D	328912574	328913674
1D	330546243	330547292
1D	334476339	334476839
1D	335367977	335368477
1D	335407844	335408254
1D	335577122	335577622
1D	337222032	337222382
1D	337222632	337222982
1D	339572909	339573559
1D	340522681	340523031
1D	340647046	340648596
1D	343179248	343179598
1D	343181809	343182309
1D	346661301	346662101
1D	346662801	346664801
1D	346665051	346666001
1D	346844878	346845528
1D	346867863	346869413
1D	346870263	346870763
1D	347218507	347218857
1D	347219857	347220357
1D	347274952	347275302
1D	349082495	349082995
1D	349083395	349083745
1D	349182614	349183264
1D	349184264	349184614
1D	349247207	349247557
1D	350260258	350260608
1D	351246566	351247066
1D	351259677	351260027
1D	351900784	351901284
1D	352411176	352411826
1D	355087715	355088065
1D	356157473	356157823
1D	356937048	356937698
1D	357443838	357444188
1D	359601892	359602842
1D	359664134	359664634
1D	359665184	359666134
1D	359666384	359666734
1D	359695725	359696225
1D	360386307	360386807
1D	360428250	360428900
1D	360471138	360471488
1D	362011906	362012256
1D	362324061	362324561
1D	362517451	362517951
1D	362519585	362520085
1D	363107638	363108222
1D	363113058	363113558
1D	363727991	363728491
1D	364062028	364062272
1D	364387572	364388972
1D	364607477	364607977
1D	364623791	364624441
1D	364625591	364625941
1D	366722339	366722895
1D	367428496	367428996
1D	367431451	367431801
1D	367432351	367432701
1D	367832255	367832905
1D	367847481	367847981
1D	368490803	368491153
1D	370017925	370018425
1D	370324216	370324566
1D	371340150	371340650
1D	372155474	372156124
1D	374037741	374038391
1D	374038791	374039141
1D	374471438	374472238
1D	375207676	375208476
1D	375765424	375766224
1D	375955799	375956599
1D	375992568	375993368
1D	376617537	376618337
1D	376869850	376870200
1D	377182789	377183139
1D	377185338	377186138
1D	377187025	377187525
1D	377191821	377192171
1D	377369522	377369872
1D	377370122	377370472
1D	377569800	377570450
1D	377909565	377910515
1D	378701241	378702053
1D	379491206	379491556
1D	381008954	381009754
1D	382218443	382218793
1D	383362019	383362969
1D	384517485	384518135
1D	385051952	385052302
1D	387898221	387898871
1D	388645583	388646383
1D	389794417	389794767
1D	391303714	391304364
1D	391642152	391642502
1D	391647605	391648855
1D	392696326	392696976
1D	392699176	392699826
1D	392700526	392701626
1D	392725869	392726519
1D	392726769	392727119
1D	392945691	392946031
1D	393740730	393741080
1D	393741330	393741980
1D	394407204	394408154
1D	394409754	394410057
1D	394411052	394411702
1D	394453390	394454340
1D	394703230	394705080
1D	397283385	397283885
1D	397398616	397399416
1D	397972175	397972525
1D	398381167	398381817
1D	399188410	399188910
1D	399230080	399230730
1D	400172187	400172987
1D	400957551	400957901
1D	402156144	402156539
1D	402297978	402298328
1D	403559702	403560052
1D	403710998	403711348
1D	403726994	403727344
1D	404282205	404282555
1D	404494412	404494697
1D	404546743	404547393
1D	406129036	406129398
1D	406846696	406847196
1D	406974068	406974568
1D	406974869	406975468
1D	407208797	407209147
1D	408431651	408432301
1D	410071112	410071912
1D	410072312	410072662
1D	410076201	410076551
1D	410076801	410078051
1D	410456219	410456885
1D	410738290	410738640
1D	411537232	411537732
1D	412026819	412027619
1D	413212704	413213054
1D	413213304	413213654
1D	413877230	413878030
1D	413929144	413929794
1D	413931351	413932151
1D	413935986	413937386
1D	413938880	413939230
1D	414504535	414506235
1D	415192338	415192838
1D	416126299	416126949
1D	418189545	418189895
1D	420778524	420779324
1D	422292177	422292977
1D	422841884	422842384
1D	423049988	423050338
1D	423247634	423248284
1D	423248736	423249536
1D	423922840	423923490
1D	424925273	424925623
1D	424926658	424927008
1D	424927258	424927908
1D	425043910	425045310
1D	425053529	425053879
1D	425568222	425569022
1D	426582750	426583100
1D	428620016	428620516
1D	429701853	429702203
1D	430104219	430105019
1D	430325950	430326300
1D	430409463	430409813
1D	430479889	430480239
1D	430480789	430481068
1D	430562935	430563435
1D	430852835	430853185
1D	430859864	430860664
1D	430861514	430861864
1D	430864005	430864505
1D	430983148	430983648
1D	430988954	430989454
1D	431703132	431703482
1D	432314420	432314920
1D	432319876	432320376
1D	432809310	432809960
1D	433207955	433208905
1D	433397604	433398254
1D	433398504	433398854
1D	436197181	436197531
1D	437439642	437440142
1D	437441292	437442392
1D	438145157	438145657
1D	438258861	438259361
1D	439304908	439306458
1D	439308626	439309239
1D	439868091	439868441
1D	441734122	441734622
1D	441751987	441752337
1D	442051081	442051581
1D	442327609	442328109
1D	442328868	442329668
1D	442330218	442330568
1D	442527689	442528039
1D	443166513	443167013
1D	443820642	443821292
1D	444362131	444362481
1D	445077876	445078152
1D	445092988	445093788
1D	445228195	445228995
1D	445243956	445244606
1D	445326226	445326576
1D	446711268	446711501
1D	446802489	446802989
1D	448787568	448788068
1D	449473741	449474091
1D	449681334	449681984
1D	449684593	449685068
1D	449705727	449706442
1D	449847633	449848283
1D	449931322	449931822
1D	450111390	450111740
1D	450217474	450217824
1D	450501037	450501537
1D	450738135	450739085
1D	450757718	450758818
1D	451028340	451029618
1D	451033666	451034316
1D	451035616	451036266
1D	451041848	451042798
1D	451043798	451044448
1D	451053568	451053918
1D	451064366	451065016
1D	451632905	451633555
1D	451956245	451957045
1D	452484699	452485049
1D	453146377	453146877
1D	453147399	453147899
1D	453181192	453181692
1D	453204172	453204522
1D	453210859	453211359
1D	453268220	453268870
1D	455086080	455086430
1D	457083028	457084278
1D	457245566	457246066
1D	457246316	457246966
1D	457247966	457248616
1D	457250706	457251056
1D	457251306	457251806
1D	457533564	457534410
1D	457539112	457540212
1D	457553395	457553745
1D	457793688	457794488
1D	458134183	458135433
1D	458785756	458786406
1D	460822887	460823237
1D	462050916	462051266
1D	463029628	463029978
1D	463056706	463057206
1D	463067654	463068454
1D	463070354	463070854
1D	463436297	463436947
1D	463437197	463437697
1D	463438360	463439310
1D	463476761	463477261
1D	463477811	463478161
1D	463528304	463529854
1D	463545006	463545356
1D	463546764	463548164
1D	463948172	463948522
1D	463994909	463995559
1D	463996709	463997059
1D	464030158	464030412
1D	464141001	464141801
1D	464164887	464165237
1D	464599292	464599942
1D	464611300	464611800
1D	465080191	465080541
1D	465978246	465979196
1D	466123775	466124125
1D	467390469	467390819
1D	467489643	467490143
1D	467594829	467595329
1D	467848001	467848351
1D	467861582	467861932
1D	467899826	467900176
1D	468720615	468721115
1D	469047442	469047942
1D	469068421	469069521
1D	469542625	469543725
1D	469552760	469553560
1D	469556691	469557491
1D	469605732	469606682
1D	469789757	469790707
1D	469796733	469798151
1D	469813118	469813468
1D	469814841	469815941
1D	469825489	469825839
1D	469828593	469829543
1D	469831577	469832227
1D	469833363	469835213
1D	470066833	470068355
1D	470130469	470130969
1D	470482404	470482904
1D	470513705	470514805
1D	470734649	470735449
1D	470748499	470748999
1D	470775522	470775872
1D	470806912	470807262
1D	470937072	470937572
1D	471071971	471072321
1D	471285731	471286231
1D	471623106	471623456
1D	471623856	471624506
1D	471624756	471625556
1D	471639066	471639566
1D	471825281	471825931
1D	472302114	472302764
1D	472374750	472375250
1D	472394484	472395434
1D	472531316	472531589
1D	472534092	472534892
1D	473627999	473628657
1D	473632114	473632764
1D	473633164	473633814
1D	473638759	473639709
1D	473755481	473755824
1D	473778073	473778723
1D	473960927	473961877
1D	473991965	473992969
1D	474009967	474010467
1D	474063097	474063447
1D	474725178	474725609
1D	474726009	474727259
1D	475602703	475603053
1D	475604463	475605113
1D	475979824	475981074
1D	475982981	475983631
1D	475985027	475985527
1D	476107512	476108012
1D	476258048	476258398
1D	476675822	476677072
1D	476703366	476704166
1D	476709291	476710016
1D	477210523	477211023
1D	477241701	477242201
1D	477427501	477427851
1D	477598257	477598907
1D	478099359	478099973
1D	478980036	478980386
1D	479106757	479107107
1D	479124025	479124375
1D	479126835	479127635
1D	479211223	479211873
1D	479231450	479232100
1D	479495494	479495994
1D	479499525	479500175
1D	479778475	479779425
1D	479796697	479798247
1D	479805966	479806466
1D	479809036	479809536
1D	479867600	479867950
1D	479868950	479870200
1D	479894384	479895034
1D	480354950	480355750
1D	480388555	480388831
1D	481337826	481338326
1D	481339299	481339799
1D	481342746	481343996
1D	481682265	481682915
1D	481684715	481685365
1D	481690971	481691321
1D	481808012	481808512
1D	481809592	481810392
1D	482004413	482004997
1D	482209778	482210128
1D	482216802	482217752
1D	482218302	482218652
1D	482834012	482834362
1D	482837810	482838160
1D	483073199	483073549
1D	483386537	483386887
1D	483410952	483411452
1D	483453376	483454026
1D	483523301	483523613
1D	483814430	483815080
1D	483959760	483960260
1D	483971764	483972414
1D	484415243	484415593
1D	484421624	484422153
1D	485043043	485043393
1D	485092639	485093289
1D	485103567	485103917
1D	485542352	485543902
1D	485544452	485545252
1D	485545652	485547802
1D	485548052	485548552
1D	485548863	485550713
1D	485551998	485554298
1D	485564625	485565125
1D	486677799	486678449
1D	486806616	486806966
1D	486824206	486825456
1D	487177765	487178265
1D	487181464	487181964
1D	487569346	487569846
1D	487891073	487891723
1D	488104185	488104535
1D	488104785	488105285
1D	488567293	488567515
1D	489447431	489447781
1D	489534584	489535684
1D	489547781	489548731
1D	489551531	489552481
1D	489774954	489775754
1D	489791892	489792242
1D	489793242	489793892
1D	489796842	489797642
1D	490927578	490928228
1D	490931028	490931378
1D	491796490	491796822
1D	492403427	492404377
1D	492411013	492411663
1D	492484548	492485498
1D	492535095	492535445
1D	492536990	492537340
1D	492537740	492538690
1D	493113881	493114231
1D	493765561	493766361
1D	493781764	493781988
1D	493822440	493823390
1D	493899741	493900316
1D	493919483	493920133
1D	493920533	493920737
1D	493926086	493926736
1D	493926986	493928536
1D	493928786	493929286
1D	494562074	494562353
1D	495234415	495234765
2A	509917	510567
2A	513591	514315
2A	1317554	1318654
2A	1328768	1329718
2A	1381749	1382999
2A	1632016	1632966
2A	1633216	1633566
2A	1633816	1634466
2A	2389642	2390442
2A	2470090	2470590
2A	2475674	2476024
2A	2980329	2980829
2A	2981079	2981429
2A	3814745	3815095
2A	3963676	3964176
2A	3965667	3966317
2A	4063461	4063811
2A	5052200	5052405
2A	5174106	5174906
2A	5271502	5272498
2A	5875322	5875822
2A	5920740	5921390
2A	7009869	7010148
2A	7687584	7687934
2A	7690734	7691684
2A	7695810	7697210
2A	7698604	7699254
2A	7732654	7733441
2A	9949212	9950012
2A	10903706	10904206
2A	13405716	13406216
2A	13407066	13407344
2A	13833314	13834114
2A	13841002	13841502
2A	13851116	13852216
2A	13922709	13924709
2A	14068755	14069255
2A	14211182	14211682
2A	14332151	14332651
2A	14418200	14418700
2A	14821533	14821883
2A	14847450	14847800
2A	14872133	14872783
2A	14875550	14876200
2A	14952297	14953397
2A	15284999	15285349
2A	15318791	15319141
2A	15355081	15355581
2A	15358975	15359325
2A	15359575	15359925
2A	16066337	16066687
2A	16083759	16084259
2A	16411567	16411917
2A	16417759	16418409
2A	16564090	16564590
2A	16576400	16576750
2A	16583407	16584207
2A	16587142	16588392
2A	16713754	16714104
2A	16770807	16771157
2A	16780731	16781231
2A	16810472	16811122
2A	16900848	16901798
2A	16902648	16904048
2A	16904448	16906175
2A	16933799	16934599
2A	16964305	16964805
2A	17308665	17309165
2A	17443098	17443602
2A	17483358	17484008
2A	17491616	17492116
2A	17746070	17746420
2A	17754605	17754987
2A	17806963	17807463
2A	18021955	18022455
2A	18024160	18024960
2A	18286090	18286440
2A	19645677	19645979
2A	19928027	19928527
2A	20488053	20488553
2A	20643598	20644374
2A	21255463	21255813
2A	22589492	22589842
2A	23801633	23802133
2A	24145146	24145946
2A	25809228	25809578
2A	26723645	26724145
2A	27277126	27277776
2A	27632062	27632712
2A	27642457	27642957
2A	27940297	27940647
2A	27941047	27941397
2A	28659309	28660109
2A	28660509	28661309
2A	28662922	28663572
2A	28681706	28682056
2A	28682456	28684006
2A	28708174	28708674
2A	29254989	29255339
2A	30465743	30465990
2A	30557338	30557688
2A	32401530	32402180
2A	35466537	35467451
2A	36048752	36049102
2A	38541936	38542286
2A	40531144	40531794
2A	40538787	40540037
2A	42368200	42368850
2A	42718719	42719369
2A	43204683	43205033
2A	43489295	43489795
2A	45101776	45102126
2A	45111808	45112458
2A	45118644	45118994
2A	47835074	47835874
2A	47836724	47837224
2A	47837474	47837824
2A	48474791	48475441
2A	49221537	49222337
2A	50132467	50132817
2A	50135317	50135667
2A	50999900	51000400
2A	51642123	51642473
2A	51944105	51944455
2A	52010457	52010957
2A	52079937	52080437
2A	54406767	54407567
2A	54465585	54466085
2A	54470191	54470691
2A	54471091	54471441
2A	54475914	54476264
2A	54626016	54626516
2A	54705415	54706815
2A	54707065	54708315
2A	54955118	54955768
2A	55556661	55557311
2A	55571266	55571616
2A	57451746	57452846
2A	57453096	57453923
2A	57538066	57539166
2A	57836944	57837594
2A	57922278	57922778
2A	57923178	57923678
2A	58559871	58560221
2A	59570951	59571451
2A	59573170	59573520
2A	60808388	60809038
2A	60809663	60810313
2A	62096826	62097476
2A	62368833	62369183
2A	65651846	65652496
2A	67707860	67708510
2A	68509423	68509773
2A	74790209	74790709
2A	75135860	75136210
2A	78458329	78458582
2A	79642333	79642683
2A	80838823	80839173
2A	80885047	80885397
2A	80886547	80887047
2A	80890448	80890798
2A	80898112	80898355
2A	80898960	80899460
2A	80902502	80903602
2A	81790425	81790775
2A	82209221	82210021
2A	86315935	86316585
2A	86977635	86978885
2A	86983942	86984592
2A	87563803	87564453
2A	87650605	87651442
2A	88298115	88298465
2A	89739257	89739757
2A	90755862	90756812
2A	93984350	93984850
2A	93986920	93987720
2A	94289649	94290599
2A	98142388	98143038
2A	98144848	98145348
2A	100130052	100130702
2A	100137768	100138118
2A	100828679	100829029
2A	100835577	100836077
2A	102043355	102043705
2A	102051257	102051757
2A	102124413	102124913
2A	102324779	102325429
2A	104399555	104400055
2A	104446332	104446982
2A	104447232	104447546
2A	104449906	104451155
2A	108256816	108257166
2A	108261786	108262136
2A	108264288	108265238
2A	111453277	111453777
2A	111454627	111455240
2A	113930263	113931213
2A	114299505	114300455
2A	115448399	115448749
2A	116041523	116042023
2A	117169457	117170407
2A	118221115	118223715
2A	118231297	118232247
2A	118240502	118241002
2A	120758687	120759037
2A	121162541	121162891
2A	121588522	121588842
2A	123131567	123132067
2A	125460119	125460619
2A	125906399	125906831
2A	126651488	126651805
2A	131312608	131313258
2A	131313508	131314158
2A	131316058	131316725
2A	133958242	133958592
2A	135882435	135883235
2A	138154964	138155314
2A	140361888	140362538
2A	142703930	142704430
2A	144258006	144258656
2A	144259782	144260882
2A	144261132	144261782
2A	144263382	144264632
2A	148655353	148656003
2A	150918220	150919170
2A	152006577	152006927
2A	156361871	156362671
2A	156667666	156668166
2A	156668416	156668916
2A	156752753	156753103
2A	156759314	156760093
2A	156764104	156764754
2A	157537463	157537813
2A	157547856	157548356
2A	158047888	158048238
2A	158049388	158050788
2A	158057461	158057961
2A	159938199	159938549
2A	161326071	161326571
2A	161327390	161327890
2A	161329640	161330140
2A	161330690	161331040
2A	161943165	161944248
2A	161944498	161944848
2A	163096351	163099551
2A	165233949	165234899
2A	165236162	165236510
2A	165846262	165846612
2A	169341545	169342795
2A	170477730	170478230
2A	173118993	173119343
2A	174447259	174447759
2A	175741806	175742456
2A	175743894	175744994
2A	176653985	176654635
2A	176655199	176655699
2A	180114567	180115067
2A	182136972	182137472
2A	183334149	183334499
2A	183516704	183517054
[truncated: 11,830 more rows]

## Sheet: DAP15s
chrom	chromStart	chromEnd
1A	3371	3721
1A	7526	8026
1A	277174	277524
1A	807639	808139
1A	1191296	1191570
1A	1197710	1198060
1A	1199072	1199422
1A	1213304	1213522
1A	1236370	1236720
1A	1337268	1337618
1A	1341150	1341950
1A	1343040	1343390
1A	2658353	2658703
1A	3378547	3379347
1A	3379597	3379947
1A	3409703	3410203
1A	3413152	3413502
1A	3775506	3775856
1A	3911312	3911536
1A	4069067	4069417
1A	6517941	6519041
1A	7185510	7185860
1A	8248779	8249129
1A	9235940	9236290
1A	9574221	9574571
1A	9624665	9625165
1A	9634448	9634738
1A	9644685	9645035
1A	9754688	9755038
1A	11229240	11229590
1A	12036994	12037196
1A	13804828	13805178
1A	14030280	14030517
1A	16406581	16406931
1A	20981073	20982035
1A	21091699	21092199
1A	21094324	21094824
1A	22818460	22818810
1A	24638779	24639129
1A	24731143	24731493
1A	27282813	27283163
1A	28620455	28620955
1A	28622704	28623054
1A	30638053	30638403
1A	30975950	30976300
1A	31781761	31782261
1A	32895143	32895493
1A	34517619	34518119
1A	34918161	34918511
1A	35144978	35145328
1A	35146686	35147036
1A	35159157	35159657
1A	36174957	36175307
1A	36600810	36601160
1A	37465112	37465462
1A	42203131	42203481
1A	42643116	42643616
1A	48773167	48774282
1A	49323764	49324114
1A	49523904	49524254
1A	49525554	49525904
1A	49878708	49879058
1A	49891712	49892062
1A	53030116	53030466
1A	56613751	56614401
1A	57633344	57633694
1A	59505466	59506266
1A	60359010	60359360
1A	63748461	63748811
1A	64594279	64594629
1A	71693917	71694567
1A	71694817	71695317
1A	72782224	72782574
1A	73292777	73293277
1A	75731791	75732291
1A	79697383	79698483
1A	82125419	82125919
1A	82517379	82517729
1A	82530479	82530829
1A	83814603	83814953
1A	85825710	85826210
1A	86559612	86559962
1A	86638310	86638810
1A	90319548	90319878
1A	91042273	91042623
1A	91048546	91049046
1A	91167519	91167748
1A	93692832	93693182
1A	93693510	93693860
1A	97162917	97163267
1A	97647673	97648023
1A	97795995	97796345
1A	97853992	97854342
1A	100204730	100205230
1A	100884064	100884414
1A	102370179	102370529
1A	104931419	104931769
1A	106219398	106220026
1A	108075441	108075791
1A	109578465	109579265
1A	109986380	109987180
1A	110056740	110057090
1A	110279610	110280110
1A	113533656	113534006
1A	113857827	113858177
1A	115360593	115360943
1A	115361195	115361545
1A	115564118	115564768
1A	118504101	118504451
1A	121745393	121745743
1A	122541739	122542089
1A	126012229	126012579
1A	129085260	129085910
1A	132132543	132133343
1A	132485693	132486043
1A	132790680	132791480
1A	132794813	132795313
1A	132796552	132796902
1A	136924651	136925001
1A	138267986	138268336
1A	141293835	141294185
1A	142100724	142101074
1A	142103040	142103540
1A	142889773	142890123
1A	144772935	144773285
1A	145193968	145194318
1A	147211518	147211868
1A	147357659	147358159
1A	150783816	150784166
1A	152450761	152451111
1A	154014385	154015035
1A	157828972	157829322
1A	161950049	161950332
1A	164168589	164168939
1A	166322721	166323221
1A	168259479	168259979
1A	168552910	168553410
1A	168553660	168554010
1A	171452816	171453316
1A	171928216	171928566
1A	172193667	172194017
1A	177034138	177034638
1A	177477677	177478027
1A	177488771	177489421
1A	180000888	180001238
1A	180232527	180233027
1A	180413047	180413697
1A	183117762	183118262
1A	184319138	184319488
1A	185141413	185141763
1A	188937630	188937980
1A	193737229	193737579
1A	198056563	198056913
1A	201197475	201197825
1A	202732164	202732514
1A	203319709	203320059
1A	204298004	204298354
1A	204422229	204422729
1A	204473302	204473652
1A	205555569	205555919
1A	208215933	208216283
1A	208423969	208424319
1A	208702497	208702847
1A	208703847	208704197
1A	208884536	208884886
1A	208913433	208913783
1A	209356515	209356865
1A	213254744	213255094
1A	213870271	213870621
1A	213901058	213901558
1A	213904255	213904905
1A	213934569	213935185
1A	216458567	216458917
1A	218309057	218309407
1A	219364324	219364824
1A	219942433	219942783
1A	221698655	221699005
1A	222350150	222350650
1A	222360967	222361317
1A	222752425	222752775
1A	223944493	223944843
1A	223948606	223949106
1A	224661588	224661938
1A	224715868	224716218
1A	225505455	225505805
1A	227390456	227390806
1A	230143985	230144335
1A	231405368	231405718
1A	232087316	232088116
1A	234218292	234218792
1A	234239020	234239370
1A	236720897	236721397
1A	236942293	236942793
1A	238105821	238106171
1A	238652768	238653118
1A	238692818	238693318
1A	243862232	243862582
1A	244598700	244599050
1A	246193296	246193547
1A	248020494	248020844
1A	249746170	249746520
1A	251342524	251342874
1A	251620098	251620448
1A	252801130	252801630
1A	254177799	254178449
1A	255478207	255478557
1A	255633799	255634013
1A	255851057	255851407
1A	255898489	255898839
1A	256822970	256823320
1A	258743866	258744516
1A	259141175	259141675
1A	260837100	260837450
1A	262291477	262291827
1A	264986185	264986685
1A	265644521	265645021
1A	265646171	265646671
1A	268938603	268939103
1A	274661744	274662094
1A	277235990	277236340
1A	279740184	279740534
1A	279742407	279742907
1A	279745652	279746002
1A	279835227	279835577
1A	279841713	279842513
1A	281887392	281887892
1A	284856695	284857495
1A	286215981	286216331
1A	288872066	288872566
1A	290345096	290345446
1A	290556003	290556353
1A	290588535	290589035
1A	291561247	291561747
1A	292881619	292881969
1A	293322174	293322524
1A	295464650	295465000
1A	296112608	296112958
1A	297375449	297375799
1A	297378017	297378218
1A	299426107	299426757
1A	303249511	303250011
1A	303725677	303726027
1A	304027446	304027850
1A	306549703	306550053
1A	308212077	308212427
1A	308352101	308352601
1A	308568642	308568992
1A	309451890	309452240
1A	309710440	309710790
1A	311806541	311806891
1A	317813007	317813302
1A	319324321	319324671
1A	321251438	321252088
1A	323197146	323197496
1A	324499895	324500245
1A	327526043	327526543
1A	338588839	338589189
1A	338589727	338590077
1A	338842163	338842513
1A	342588721	342589071
1A	343021058	343021408
1A	343022108	343022314
1A	343722705	343723055
1A	348678488	348678723
1A	348717166	348717497
1A	348720875	348721975
1A	349997175	349997825
1A	350751958	350752308
1A	351856768	351857368
1A	352866660	352867160
1A	353625024	353625524
1A	355328510	355328860
1A	355339033	355339236
1A	362593645	362594080
1A	364716331	364716576
1A	365170613	365170963
1A	365751140	365751490
1A	366273567	366274014
1A	366274271	366274771
1A	367874164	367874514
1A	368803143	368803493
1A	368829674	368830024
1A	372241179	372241529
1A	373769857	373770207
1A	374219089	374219423
1A	384308348	384308698
1A	387518534	387519334
1A	388852839	388853381
1A	391255905	391256705
1A	393307023	393307373
1A	394251262	394251612
1A	394298544	394298894
1A	396288041	396288541
1A	397771630	397771980
1A	404476346	404476846
1A	408488712	408489362
1A	408616078	408616428
1A	419025261	419025911
1A	426888612	426889112
1A	427821958	427822308
1A	429498160	429498510
1A	430197058	430197404
1A	432973113	432973358
1A	438102866	438103366
1A	438364826	438365176
1A	438367297	438367647
1A	439074138	439074488
1A	441800412	441801212
1A	442567875	442568225
1A	443407659	443407977
1A	444457241	444457591
1A	444776742	444777242
1A	445656756	445657106
1A	445877419	445877769
1A	445879439	445879789
1A	446129949	446130299
1A	446133556	446133906
1A	447109167	447109486
1A	451849251	451849601
1A	452028552	452028902
1A	452278843	452279193
1A	455022724	455023224
1A	455029512	455029862
1A	455031641	455031991
1A	455038479	455038829
1A	455602162	455602374
1A	456937184	456937534
1A	458225817	458226317
1A	458565840	458566490
1A	462123852	462124202
1A	462437704	462438054
1A	463399582	463400082
1A	464792393	464792743
1A	464793818	464794168
1A	464810370	464810720
1A	465389081	465389473
1A	466931051	466931306
1A	467108084	467108434
1A	469202259	469202609
1A	469377220	469377570
1A	470686920	470687136
1A	470687370	470688620
1A	470689411	470690061
1A	471999788	472000138
1A	473011588	473011938
1A	473035443	473036243
1A	473629818	473630168
1A	474216942	474217292
1A	474217842	474218492
1A	474571611	474572111
1A	474698167	474698517
1A	477016884	477017234
1A	477049809	477050159
1A	477346713	477347063
1A	479842288	479842638
1A	480427408	480428058
1A	480428308	480429108
1A	481655253	481655753
1A	482338091	482338891
1A	482758020	482758520
1A	482965817	482966178
1A	483024489	483025289
1A	483025916	483026416
1A	483673608	483673958
1A	485230669	485231019
1A	485357305	485357805
1A	485358040	485358840
1A	485359068	485359568
1A	485359968	485361368
1A	485364048	485364663
1A	485557099	485557449
1A	485565395	485565745
1A	486052012	486052362
1A	487079428	487079928
1A	487569868	487570368
1A	487570898	487571248
1A	488074039	488074539
1A	489264080	489264580
1A	490314670	490315170
1A	490523306	490523845
1A	490524245	490524745
1A	491132287	491133087
1A	492807413	492807763
1A	493202995	493203345
1A	493206373	493206873
1A	493289055	493289262
1A	493589158	493589489
1A	493815782	493816097
1A	494441109	494441759
1A	495701723	495702223
1A	497511143	497511452
1A	497522582	497522932
1A	497903368	497903907
1A	497959041	497959541
1A	498066743	498066972
1A	498451699	498452049
1A	499332117	499332617
1A	499737252	499737509
1A	500563483	500563833
1A	500989937	500991187
1A	501031187	501031499
1A	502681066	502681372
1A	502827817	502828167
1A	503315592	503315942
1A	504612226	504612726
1A	505933979	505934479
1A	506046402	506046752
1A	506493499	506493849
1A	506557191	506557421
1A	507007994	507008344
1A	507873633	507874133
1A	508525721	508526071
1A	508527071	508528021
1A	508637857	508639107
1A	508639667	508640317
1A	508640567	508640917
1A	508641917	508642267
1A	508645941	508646591
1A	508732995	508733495
1A	508924751	508925401
1A	508930344	508930694
1A	509019424	509019962
1A	509675993	509676207
1A	511605258	511605608
1A	512495524	512496024
1A	516772972	516773322
1A	516773722	516774072
1A	516779918	516780418
1A	517503767	517504117
1A	518661311	518661661
1A	518741169	518742425
1A	518951255	518951755
1A	518975134	518975484
1A	520580114	520580356
1A	520804432	520804782
1A	521907848	521908198
1A	522234531	522235069
1A	522949439	522949789
1A	525612967	525613617
1A	526133142	526133642
1A	527094955	527095305
1A	527097152	527097652
1A	527178644	527178994
1A	528672852	528673202
1A	529188330	529188680
1A	529253163	529253513
1A	529254103	529254453
1A	529254691	529255041
1A	530199310	530199660
1A	530778229	530779479
1A	530781117	530781467
1A	531608023	531608523
1A	533154567	533155667
1A	533257430	533257930
1A	533696300	533696800
1A	533732671	533733021
1A	533761424	533761774
1A	535201958	535202308
1A	535419616	535420716
1A	535437424	535437774
1A	536965466	536965816
1A	537542476	537542976
1A	540337140	540337490
1A	540412106	540412456
1A	540731061	540731561
1A	540732258	540732608
1A	541631100	541631600
1A	541992313	541992674
1A	544046065	544046415
1A	544602687	544603037
1A	544608365	544608865
1A	544929037	544929387
1A	545337599	545338099
1A	546034941	546035441
1A	546043595	546044095
1A	546217294	546217713
1A	548312248	548312598
1A	548913001	548913351
1A	549755289	549755639
1A	550111594	550111944
1A	550312711	550313211
1A	551046024	551046374
1A	551050221	551050571
1A	551487812	551488026
1A	552844423	552844625
1A	554012879	554013229
1A	554534495	554534845
1A	554942790	554943440
1A	554943840	554944640
1A	554955778	554956278
1A	555544708	555545058
1A	555618212	555618712
1A	556850105	556850455
1A	558159018	558159368
1A	558167154	558167504
1A	558487644	558487994
1A	558945861	558946116
1A	558974194	558974694
1A	560181401	560181751
1A	560879405	560879905
1A	561977003	561977353
1A	562741837	562742187
1A	562977643	562977993
1A	563607524	563608024
1A	563608574	563609674
1A	563630950	563631450
1A	563682177	563682527
1A	563684518	563685468
1A	563687068	563687327
1A	563696840	563697190
1A	563769781	563770000
1A	564194704	564195054
1A	565517406	565518206
1A	566633328	566633978
1A	567639038	567639388
1A	567984151	567984501
1A	568008758	568009108
1A	568108654	568109004
1A	568268804	568269154
1A	568545056	568545406
1A	568684615	568684965
1A	568734825	568735175
1A	571346877	571347227
1A	571862355	571862705
1A	571883127	571883477
1A	572159489	572159839
1A	573065674	573066024
1A	573636485	573636835
1A	573637085	573637585
1A	573690314	573690814
1A	573817329	573817683
1A	574487108	574487508
1A	574826058	574826408
1A	574919576	574919926
1A	575566103	575566603
1A	575948701	575949201
1A	575950765	575951115
1A	575951665	575952465
1A	576373018	576373968
1A	576374218	576374868
1A	578476212	578476482
1A	578517746	578518032
1A	579161547	579161897
1A	579300394	579300744
1A	580182053	580182403
1A	580666950	580667300
1A	581569500	581569850
1A	581869866	581870216
1A	582840830	582841330
1A	582858350	582858850
1A	583331551	583331901
1A	583588513	583588863
1A	584473353	584473620
1A	584478773	584479123
1A	584509167	584509517
1A	584674625	584674975
1A	588279675	588280025
1A	588303108	588303458
1A	588304847	588305347
1A	588492375	588493175
1A	588766851	588767660
1A	588770043	588770393
1A	588904423	588904923
1A	588906823	588907173
1A	588910742	588911092
1A	589018160	589018810
1A	589032273	589032773
1A	590344584	590345234
1A	590758260	590758610
1A	590826524	590827174
1A	590990193	590990543
1A	591088246	591088746
1A	591089543	591090343
1A	591090593	591090943
1A	591091225	591091575
1A	591153155	591153505
1A	591153905	591154255
1A	591613959	591615059
1A	591955476	591955826
1A	592116893	592117243
1A	592303051	592303401
1A	592305557	592306207
1A	592316929	592318029
1A	592759454	592759804
1A	592829322	592829672
1A	592844767	592845117
1A	592941791	592942141
1A	593279322	593279972
1A	593281185	593281535
1A	593283296	593283646
1A	593549743	593550093
1A	593551340	593551690
1A	594062236	594062603
1B	240484513	240485013
1B	240499901	240500251
1B	241835400	241835750
1B	241908393	241909043
1B	245935089	245935739
1B	248236861	248237211
1B	249514115	249514465
1B	249515880	249516230
1B	249944004	249944354
1B	250425475	250425825
1B	250799593	250799943
1B	252024743	252025093
1B	254451754	254452104
1B	254471180	254471530
1B	254473777	254474277
1B	256908870	256909220
1B	256922732	256923087
1B	259026483	259027133
1B	259783783	259784733
1B	259785466	259785816
1B	260051597	260052097
1B	262067758	262068108
1B	262574474	262574824
1B	263561070	263561570
1B	264857385	264857885
1B	265299435	265299935
1B	268534764	268535114
1B	268798345	268798695
1B	268803928	268804428
1B	269292068	269292418
1B	269648163	269648963
1B	271889258	271889608
1B	271889858	271890208
1B	277433879	277434229
1B	278723803	278724303
1B	279493715	279494065
1B	285324008	285324508
1B	286975170	286975670
1B	288166715	288167215
1B	288950250	288950600
1B	289306042	289306692
1B	292350504	292350854
1B	292424300	292424800
1B	292699027	292699527
1B	295087317	295087817
1B	295089560	295090210
1B	295938868	295939218
1B	295942764	295943636
1B	298082717	298083030
1B	301814097	301814491
1B	303372262	303372592
1B	303676213	303676713
1B	303681065	303681415
1B	304176535	304176885
1B	310149321	310149821
1B	310189632	310190132
1B	310930422	310930772
1B	312824600	312824950
1B	312826661	312827311
1B	313097214	313097885
1B	322477127	322477477
1B	324340022	324340372
1B	325285998	325286498
1B	325291293	325291643
1B	327841223	327842023
1B	328059870	328060220
1B	328417679	328418029
1B	328438298	328438648
1B	328661879	328662679
1B	331133619	331134119
1B	331532038	331532388
1B	339232525	339233025
1B	341744887	341745537
1B	345410957	345411457
1B	346162872	346163222
1B	346278370	346279170
1B	347579279	347579779
1B	348333309	348333809
1B	350391649	350391999
1B	350659573	350659923
1B	353941746	353942096
1B	354241489	354241989
1B	355292834	355293184
1B	357005333	357005683
1B	358837908	358838558
1B	358860253	358860603
1B	359209149	359209499
1B	359499841	359500191
1B	361462580	361463080
1B	361487474	361488261
1B	362597345	362597995
1B	363629338	363629688
1B	367430071	367430421
1B	369043031	369043381
1B	371017092	371017442
1B	372155200	372155700
1B	372989305	372989655
1B	374007848	374008198
1B	375817324	375817674
1B	375862958	375863308
1B	376067605	376067955
1B	378943611	378944261
1B	379631157	379631575
1B	380317412	380317762
1B	380886368	380886718
1B	381380977	381381327
1B	384055595	384055945
1B	384341023	384341373
1B	393598692	393599411
1B	393790439	393790841
1B	395249399	395249749
1B	395249999	395250799
1B	395976767	395977117
1B	396356249	396357199
1B	396361288	396361638
1B	396363345	396363995
1B	396994452	396994802
1B	397452349	397452999
1B	400302623	400302973
1B	400307467	400307817
1B	400772525	400773025
1B	400774025	400774375
1B	402097626	402098276
1B	402100620	402100970
1B	402552879	402553229
1B	402798285	402798785
1B	405908057	405908600
1B	407178886	407179236
1B	411567168	411567665
1B	414167941	414168259
1B	415229568	415229918
1B	415605773	415606123
1B	415743356	415743706
1B	417265289	417265639
1B	417421341	417422141
1B	417426402	417426752
1B	418163641	418164141
1B	418677223	418677873
1B	418803063	418803563
1B	419199859	419200209
1B	420365619	420366119
1B	420368468	420369118
1B	420370057	420370557
1B	421096492	421097442
1B	421098442	421098792
1B	421416752	421417102
1B	421643881	421644231
1B	422557301	422557651
1B	422560344	422560634
1B	423588270	423588770
1B	423942609	423942959
1B	423952781	423953131
1B	423960301	423961101
1B	424078428	424078928
1B	424534052	424534402
1B	426419003	426419503
1B	426437207	426438007
1B	426452463	426452813
1B	426481517	426481867
1B	426961249	426961482
1B	427471379	427471711
1B	429585987	429586337
1B	430153554	430153904
1B	432446210	432446710
1B	432817434	432818234
1B	432820733	432821083
1B	433439112	433439462
1B	434081916	434082266
1B	435192045	435192545
1B	436157003	436157353
1B	437604380	437604730
1B	437605280	437605630
1B	437606030	437606380
1B	438169430	438169780
1B	439027827	439028327
1B	439030134	439030634
1B	440282797	440283147
1B	444679295	444679645
1B	444687933	444688583
1B	445430094	445430594
1B	445431537	445431887
1B	445877040	445877390
1B	446629208	446629558
1B	449392752	449392987
1B	450168230	450168580
1B	450608722	450609522
1B	451081318	451081818
1B	451575174	451576062
1B	453514757	453515257
1B	454369842	454370192
1B	455211750	455212100
1B	457025609	457026109
1B	457460781	457460986
1B	459928576	459929412
1B	459933409	459933759
1B	463542838	463543188
1B	463547157	463547507
1B	463562655	463563005
1B	465691124	465691774
1B	465696217	465696567
1B	465700023	465700373
1B	466091582	466092082
1B	467932847	467933347
1B	470964856	470965656
1B	471746281	471746631
1B	471754615	471754897
1B	474845350	474845700
1B	476340568	476340918
1B	476346560	476346910
1B	476924221	476924871
1B	477399349	477399999
1B	478257143	478257793
1B	478717248	478717596
1B	478719939	478720289
1B	479099860	479100210
1B	480480666	480481016
1B	480849355	480849705
1B	480851129	480851929
1B	481706224	481706724
1B	481791155	481791505
1B	481918502	481919302
1B	482454553	482454903
1B	483289142	483289375
1B	484511388	484511738
1B	484886577	484887077
1B	484887477	484887827
1B	484890498	484890848
1B	485290145	485290645
1B	485605690	485606190
1B	486394782	486395282
1B	486491270	486491883
1B	486542040	486542390
1B	486545738	486546538
1B	487061174	487061674
1B	487678118	487678918
1B	487679744	487680244
1B	488419553	488420053
1B	491037097	491037447
1B	491087756	491088406
1B	491238362	491239012
1B	491242671	491243021
1B	491249608	491249958
1B	491766545	491767045
1B	492787717	492788517
1B	495415101	495415601
1B	496085637	496086137
1B	496094137	496095087
1B	497778109	497778459
1B	498685414	498686064
1B	498861305	498861805
1B	499188038	499188286
1B	499197601	499198101
1B	499546263	499546576
1B	501900651	501901001
1B	502226803	502227134
1B	504087009	504087473
1B	504088628	504088855
1B	505111578	505112378
1B	505113987	505114487
1B	507468931	507469281
1B	507846869	507847519
1B	507924133	507924623
1B	508540748	508541098
1B	508555193	508555693
1B	509123155	509123563
1B	509124408	509124758
1B	509130500	509130850
1B	510797515	510797865
1B	511448853	511449203
1B	512159141	512159941
1B	512172169	512172669
1B	512175239	512175589
1B	512423169	512423669
1B	513464756	513465106
1B	513542889	513543539
1B	513544824	513545174
1B	516167957	516168457
1B	518180819	518181619
1B	518187726	518188076
1B	518257516	518258018
1B	518539767	518540567
1B	519624827	519625177
1B	520870902	520871252
1B	520998261	520998761
1B	521217002	521217352
1B	521218270	521219070
1B	522356520	522356832
1B	523214401	523215051
1B	523230121	523230771
1B	524152421	524152771
1B	524161541	524162890
1B	524163229	524163879
1B	524409438	524409788
1B	527647917	527648717
1B	527830774	527831124
1B	528389491	528389841
1B	528505712	528506062
1B	529391647	529392147
1B	529437438	529437938
1B	530056546	530056896
1B	530465544	530465894
1B	530468301	530468801
1B	530473089	530473739
1B	531218495	531218727
1B	532492443	532492793
1B	533088645	533090195
1B	533090595	533091095
1B	534309654	534310004
1B	534668803	534669303
1B	534672423	534672773
1B	536705913	536706263
1B	536708978	536709478
1B	540333567	540334067
1B	540994023	540994523
1B	542689473	542689973
1B	542697163	542697513
1B	542720897	542721247
1B	543088627	543089277
1B	544994486	544994705
1B	545798148	545798498
1B	545799804	545800154
1B	546150506	546151006
1B	546256627	546257006
1B	546507346	546507996
1B	546526445	546526795
1B	547975602	547976402
1B	548530682	548531032
1B	548612313	548612663
1B	549446823	549447173
1B	549459615	549459965
1B	549461404	549461754
1B	549709022	549709372
1B	550376523	550376873
1B	551005108	551005458
1B	551183917	551184267
1B	552483647	552483997
1B	553553687	553553889
1B	553631191	553631691
1B	553657535	553657885
1B	555293491	555293991
1B	555297542	555297892
1B	555636771	555637871
1B	555638721	555639085
1B	555640305	555640805
1B	555641505	555642605
1B	560019816	560020316
1B	565994374	565994874
1B	566841794	566842144
1B	568170415	568170765
1B	568522698	568523048
1B	568967607	568968107
1B	569541321	569541821
1B	570478290	570478790
1B	570844009	570844509
1B	571706471	571706821
1B	571710753	571711103
1B	572144852	572145352
1B	572303617	572303967
1B	574279893	574280393
1B	574463283	574463933
1B	575130285	575130505
1B	575147124	575147474
1B	576219066	576219416
1B	576521451	576521801
1B	576908542	576908892
1B	579782379	579782729
1B	580096548	580096898
1B	580638304	580638654
1B	581998207	581998557
1B	582007662	582008012
1B	582008262	582008612
1B	582091018	582091518
1B	582099753	582100103
1B	582101247	582101747
1B	583204464	583204814
1B	583217957	583218307
1B	583756953	583757303
1B	583757853	583758203
1B	583845361	583845711
1B	584106860	584107360
1B	585068945	585069445
1B	585071766	585072116
1B	585202595	585203095
1B	587990297	587990647
1B	588509692	588510084
1B	588626245	588626745
1B	589133204	589133704
1B	589493637	589493987
1B	591357989	591358489
1B	591419653	591420603
1B	591420853	591421203
1B	591449240	591449590
1B	591452401	591452751
1B	592645189	592645689
1B	594491233	594491583
1B	594493511	594493861
1B	594495569	594495919
1B	595331349	595331585
1B	596211984	596212484
1B	596307396	596307746
1B	597454558	597455058
1B	598705384	598705884
1B	599336560	599337210
1B	600892199	600892699
1B	601692973	601693323
1B	602099458	602099808
1B	602225744	602226394
1B	603754821	603755171
1B	604317784	604318134
1B	604555428	604555778
1B	604657553	604657903
1B	605974493	605974843
1B	606480364	606480714
1B	606635961	606636311
1B	607368686	607369222
1B	608535014	608535364
1B	608535645	608535995
1B	610154627	610154864
1B	611518317	611518667
1B	611527052	611527467
1B	612479861	612480361
1B	612826350	612826850
1B	613539405	613539755
1B	615109556	615109906
1B	615131307	615131657
1B	615207874	615208374
1B	616419617	616419967
1B	616615324	616615974
1B	616616385	616616735
1B	616620688	616620911
1B	616893178	616893528
1B	618390606	618391106
1B	619255513	619255863
1B	619256263	619256763
1B	619586394	619586744
1B	619680910	619681260
1B	619688707	619689507
1B	619692095	619692595
1B	621058113	621059063
1B	621269903	621270403
1B	621270953	621271453
1B	621271853	621272353
1B	621868346	621868696
1B	621954405	621954905
1B	621997675	621998025
1B	622475802	622476152
1B	624079140	624079490
1B	625928174	625928524
1B	625930501	625930851
1B	626722383	626722883
1B	627098809	627099609
1B	627820461	627820961
1B	628518583	628518836
1B	629160454	629160804
1B	629850108	629850458
1B	630261899	630262399
1B	630724421	630724771
1B	631212408	631212758
1B	632009838	632010188
1B	633875504	633875854
1B	638905795	638906295
1B	639446808	639447365
1B	640605117	640605467
1B	641606537	641606887
1B	641687700	641687910
1B	642649010	642649360
1B	643104855	643105355
1B	643456240	643456740
1B	645134729	645135079
1B	645369086	645369436
1B	645407337	645407687
1B	646189118	646189388
1B	646469451	646469801
1B	647228085	647228585
1B	648660100	648660450
1B	649055592	649055942
1B	649328936	649329436
1B	651541577	651542012
1B	651545094	651545594
1B	651558819	651559319
1B	652299597	652300097
1B	652443806	652444456
1B	652460082	652461032
1B	652462484	652462834
1B	652463234	652464343
1B	653183376	653183726
1B	653239273	653239623
1B	653836877	653837227
1B	653837870	653838820
1B	653852442	653852792
1B	655248811	655249311
1B	655440280	655440630
1B	655787335	655787685
1B	655790650	655791000
1B	655792750	655793100
1B	656658599	656658949
1B	656680768	656681418
1B	656846019	656846362
1B	657180362	657180712
1B	657317850	657318200
1B	657440986	657441336
1B	659329374	659329716
1B	659726577	659726795
1B	660456565	660457065
1B	660562493	660562843
1B	660564580	660564930
1B	661511060	661511265
1B	661515874	661516524
1B	661633209	661633709
1B	662038126	662038336
1B	662486185	662486535
1B	662786244	662787494
1B	664288445	664288654
1B	664301574	664302074
1B	664635108	664635758
1B	664652966	664653316
1B	664766170	664766447
1B	664810114	664810464
1B	664952404	664952904
1B	665026975	665027475
1B	665028908	665029258
1B	665055848	665056198
1B	666069791	666070291
1B	666082986	666083486
1B	666824125	666824625
1B	667830808	667831908
1B	668426615	668427115
1B	668472980	668473330
1B	669154164	669154533
1B	669158169	669158519
1B	669902444	669903094
1B	670973341	670973728
1B	671194226	671194576
1B	671258878	671259378
1B	671259882	671260382
1B	671609177	671609527
1B	671733341	671733841
1B	671742914	671743414
1B	671832043	671832393
1B	671918767	671919117
1B	671990692	671991342
1B	672339545	672340271
1B	672342773	672343123
1B	672956781	672957131
1B	673158034	673158384
1B	673173636	673173986
1B	673748330	673748680
1B	674627999	674628275
1B	674662530	674662880
1B	675768910	675769260
1B	676076371	676076721
1B	676269945	676270149
1B	676740645	676740995
1B	678047795	678048106
1B	678048749	678049099
1B	678070329	678070829
1B	678257660	678258310
1B	679266706	679267056
1B	679465798	679466196
1B	679561884	679562234
1B	680161918	680162268
1B	680164408	680164908
1B	680983851	680984201
1B	682126702	682127052
1B	682359977	682360327
1B	682412369	682412719
1B	682418619	682419119
1B	682467587	682468237
1B	682468637	682469137
1B	682469387	682470187
1B	682471637	682471987
1B	682473137	682473487
1B	685160105	685160455
1B	685287751	685288551
1B	685288951	685289751
1B	685633850	685634350
1B	685650745	685651395
1B	685722712	685723062
1B	685723844	685724794
1B	687073583	687073933
1B	687400912	687401412
1B	687710931	687711281
1B	687792377	687792877
1B	687796192	687796542
1B	687799849	687800199
1B	687802760	687803110
1B	687833479	687833979
1B	688228608	688228958
1B	688235615	688235965
1B	688287665	688287921
1B	688355314	688355814
1B	688761375	688761875
1B	688764630	688765430
1B	688772881	688773231
1B	689257420	689257770
1D	83088	83438
1D	97376	97876
1D	99326	100876
1D	258458	260008
1D	323291	323641
1D	325472	326122
1D	339525	340475
1D	341475	341975
1D	378991	379341
1D	383973	384323
1D	512082	512432
1D	554219	554869
1D	561934	562284
1D	567289	567789
1D	570964	571314
1D	572468	573268
1D	578845	579195
1D	586081	586431
1D	587581	588381
1D	588631	589281
1D	591781	592581
1D	593431	595131
1D	2073166	2073666
1D	2075651	2076001
1D	2080615	2081115
1D	2085917	2086267
1D	2102291	2102791
1D	2112974	2114074
1D	2147570	2147920
1D	2148203	2148853
1D	2217914	2218414
1D	2219714	2220204
1D	2222585	2222935
1D	2224085	2224837
1D	2462464	2463145
1D	2472506	2472856
1D	3710070	3710570
1D	3840663	3841463
1D	4643868	4644518
1D	5138832	5139182
1D	5140182	5140682
1D	5356853	5357803
1D	5412426	5412776
1D	5448895	5449395
1D	7155656	7156906
1D	7202496	7202846
1D	7904196	7904696
1D	7923033	7923683
1D	9288287	9288637
1D	9879685	9880035
1D	10367698	10368348
1D	10396702	10397052
1D	11131831	11132481
1D	11505019	11505369
1D	12305899	12306249
1D	12317745	12318095
1D	18142556	18142906
1D	18153840	18154190
1D	18713587	18713937
1D	20061646	20062121
1D	22600586	22600936
1D	22902551	22902901
1D	23434683	23435033
1D	24568700	24569050
1D	27860882	27861382
1D	27869862	27870212
1D	28485222	28485761
1D	31282831	31283331
1D	31364344	31364587
1D	32545894	32546394
1D	34714839	34715189
1D	34948210	34948710
1D	35785421	35785921
1D	37210292	37210642
1D	37897383	37898033
1D	41323750	41324100
1D	47880293	47880522
1D	48405285	48405970
1D	48864440	48865388
1D	49616836	49617186
1D	49624825	49625175
1D	49924545	49924895
1D	50294051	50294401
1D	50301706	50302206
1D	50304256	50305206
1D	50696652	50697302
1D	50912509	50912859
1D	51039815	51040315
1D	53739461	53739811
1D	54337213	54337863
1D	55655263	55655613
1D	55671857	55672357
1D	56748454	56748788
1D	58870211	58870561
1D	58873679	58874029
1D	59514833	59515183
1D	61944250	61944600
1D	62153044	62153394
1D	68883966	68884316
1D	69097362	69097862
1D	69114173	69114523
1D	71286642	71287142
1D	73711798	73712298
1D	73718031	73718531
1D	75540997	75541347
1D	75861320	75861670
1D	76982629	76982979
1D	76983812	76984101
1D	79011054	79011404
1D	79828561	79828911
1D	80307693	80308193
1D	85193891	85194991
1D	85195391	85195741
1D	85923984	85924221
1D	86095722	86096072
1D	86923707	86924057
1D	86924585	86925235
1D	87710463	87710963
1D	89125950	89126600
1D	89239593	89240093
1D	89240890	89241240
1D	90640402	90640667
1D	91237901	91238551
1D	91239666	91240016
1D	93125062	93125412
1D	93961397	93961646
1D	94056886	94057236
1D	94062917	94063417
1D	95553136	95553636
1D	95868066	95868566
1D	96174779	96175012
1D	96904904	96905254
1D	96921141	96921491
1D	97529589	97530089
1D	97534053	97534394
1D	97921868	97922368
1D	97923748	97924098
1D	98831120	98831620
1D	99702050	99702400
1D	100123207	100123998
1D	100319593	100319943
1D	100656627	100657877
1D	103474252	103474602
1D	103479696	103480196
1D	103494614	103494964
1D	106237642	106238292
1D	106949104	106949504
1D	109976663	109977013
1D	110053855	110054205
1D	110335884	110336234
1D	110586196	110586546
1D	110659811	110660161
1D	110731998	110732498
1D	110733317	110733817
1D	112796437	112796787
1D	113595119	113595469
1D	113597337	113597687
1D	113869369	113869869
1D	116449666	116450166
1D	119405027	119405677
1D	120041568	120041918
1D	120044472	120044972
1D	120539029	120539379
1D	121142746	121143546
1D	121508533	121508883
1D	121618918	121619267
1D	122774085	122774435
1D	123114000	123114650
1D	124312087	124312437
1D	124337575	124338225
1D	125672158	125672508
1D	126671439	126671789
1D	126972269	126973369
1D	127189760	127190410
1D	127494164	127494664
1D	128521014	128521364
1D	128676719	128677219
1D	131260870	131261220
1D	136954045	136954545
1D	137435377	137436177
1D	137644740	137645090
1D	138531681	138532031
1D	139007790	139008290
1D	139241237	139241587
1D	141005946	141006296
1D	142662076	142662576
1D	143347529	143348164
1D	144195572	144195784
1D	144205212	144205712
1D	144206112	144206663
1D	147894672	147895011
1D	147896810	147897160
1D	153777391	153778191
1D	155343193	155343693
1D	155733598	155733948
1D	155855299	155855649
1D	156126643	156127143
1D	156135031	156135381
1D	158110913	158111263
1D	159909280	159909630
1D	159910296	159910646
1D	159986367	159986717
1D	160453770	160454270
1D	160582289	160582639
1D	160721972	160722322
1D	161036035	161036385
1D	161040430	161041080
1D	162055193	162055693
1D	162057293	162057643
1D	163290106	163290606
1D	164434341	164434691
1D	164435437	164436087
1D	164810062	164810412
1D	164859728	164860078
1D	165176936	165177286
1D	165180376	165181026
1D	165190121	165190471
1D	165199329	165199679
1D	165205722	165206072
1D	165463390	165463890
1D	165597969	165598319
1D	166141103	166141453
1D	166697838	166698338
1D	166823802	166824902
1D	166835474	166835824
1D	167738851	167739201
1D	168395708	168396058
1D	168415537	168415887
1D	168605812	168606162
1D	168798328	168798678
1D	168799828	168800178
1D	168954816	168955466
1D	168958501	168959151
1D	169056983	169057933
1D	169068526	169068876
1D	169171484	169171834
1D	169272752	169273102
1D	169285294	169285644
1D	169404100	169404450
1D	169466446	169466796
1D	169555070	169555420
1D	169677222	169677572
1D	170204485	170204835
1D	171625110	171625460
1D	171680091	171680441
1D	172146438	172146788
1D	172164996	172165346
1D	172687863	172688363
1D	173146096	173146596
1D	173412588	173413088
1D	173430786	173431586
1D	173477951	173478301
1D	173965522	173965872
1D	174363257	174363757
1D	175259823	175260173
1D	176382460	176382810
1D	178453422	178453772
1D	179139774	179140274
1D	180204824	180205474
1D	180807820	180808021
1D	180840847	180841197
1D	180859284	180859784
1D	182045606	182045956
1D	182523145	182523515
1D	182529956	182530306
1D	182537272	182537772
1D	185070134	185070484
1D	189130328	189130828
1D	189214684	189215334
1D	189366184	189366453
1D	190478805	190479455
1D	191066313	191066663
1D	191493934	191494573
1D	191863857	191864137
1D	192916690	192917040
1D	194220037	194220537
1D	194221499	194221849
1D	197615290	197615640
1D	197736326	197737126
1D	198271830	198272031
1D	201491182	201491532
1D	202321159	202321509
1D	202565466	202566116
1D	203745312	203745662
1D	204890909	204891259
1D	205502914	205503264
1D	205973229	205973729
1D	206960402	206960902
1D	209520093	209520593
1D	211303058	211303558
1D	211720737	211721237
1D	211721937	211722155
1D	211950019	211950519
1D	212017747	212017952
1D	213342161	213342511
1D	215724505	215725288
1D	223167178	223167528
1D	224396780	224397130
1D	225054714	225055364
1D	225405953	225406453
1D	225409419	225409769
1D	225454110	225454460
1D	225699240	225699698
1D	228300468	228301268
1D	229482521	229483021
1D	231466369	231466869
1D	232350062	232350562
1D	233373313	233373663
1D	235159604	235159823
1D	236317974	236318474
1D	237142647	237143147
1D	237296984	237297207
1D	237415908	237416207
1D	238072867	238073817
1D	238331294	238331794
1D	241222928	241223278
1D	241478761	241479111
1D	243462797	243463297
1D	245193339	245193839
1D	246953121	246953471
1D	247502979	247503329
1D	248987864	248988214
1D	249551328	249551546
1D	249582694	249583044
1D	251304669	251305469
1D	252914529	252915029
1D	253020100	253020450
1D	253216474	253216974
1D	253344407	253344757
1D	253522852	253523202
1D	255491437	255491787
1D	255833963	255834313
1D	256219132	256219482
1D	258360504	258360898
1D	258391190	258391540
1D	258983984	258984484
1D	264936557	264937057
1D	272329426	272329776
1D	274939876	274940226
1D	276751531	276752031
1D	277084963	277085463
1D	277346166	277346516
1D	280221231	280222181
1D	282959147	282959497
1D	282964968	282965318
1D	284243426	284243776
1D	286642213	286642713
1D	288351249	288351899
1D	289769705	289770205
1D	290705490	290705840
1D	290709317	290709538
1D	291256682	291257182
1D	292084593	292085093
1D	292658152	292659102
1D	293002263	293002613
1D	294742360	294742710
1D	295534270	295534620
1D	295973103	295973603
1D	296392421	296393071
1D	296899245	296899595
1D	297526128	297526478
1D	298939512	298939862
1D	299778794	299779144
1D	301228055	301228555
1D	301228805	301229155
1D	301229855	301230104
1D	301628724	301629224
1D	301643372	301643872
1D	303295005	303295355
1D	303302943	303303293
1D	304332907	304333557
1D	305581120	305581770
1D	306670920	306671420
1D	307424013	307424663
1D	308179433	308179909
1D	308264886	308266286
1D	309068512	309069312
1D	309074889	309075389
1D	311360329	311360679
1D	311360929	311361429
1D	311365589	311366089
1D	311367230	311367580
1D	311368598	311369248
1D	311988850	311989200
1D	312550538	312551188
1D	313131401	313131901
1D	314009113	314009430
1D	314430739	314431089
1D	314696148	314696498
1D	314985787	314986137
1D	315676440	315677390
1D	316617474	316617974
1D	316621612	316621962
1D	316680969	316681319
1D	318367190	318367540
1D	318476604	318477104
1D	318894478	318894828
1D	318937840	318939540
1D	318940390	318940890
1D	319511789	319512139
1D	319520373	319520723
1D	320208919	320209269
1D	320720740	320721090
1D	321270817	321271167
1D	321318580	321318930
1D	325680134	325680484
1D	326014572	326014922
1D	326291626	326291976
1D	326967937	326968735
1D	327990683	327991033
1D	328140682	328141032
1D	329308896	329309546
1D	329310995	329311345
1D	329484396	329484746
1D	330554568	330554918
1D	332573753	332574253
1D	332923558	332923829
1D	332930851	332931351
1D	333217802	333218152
1D	333218799	333219299
1D	333803069	333803569
1D	334050631	334051131
1D	335365427	335365777
1D	336363768	336364118
1D	337218374	337219174
1D	339965358	339965858
1D	340299857	340300207
1D	340557453	340557713
1D	341024363	341024713
1D	342071888	342072238
1D	342447357	342447707
1D	344590057	344590407
1D	346210607	346211107
1D	346371266	346371766
1D	346680871	346681221
1D	347214010	347214360
1D	347214610	347215110
1D	348032986	348033336
1D	348062852	348063202
1D	350603198	350603848
1D	351436190	351436540
1D	351438596	351439538
1D	351439788	351440288
1D	354722431	354723981
1D	355092053	355092553
1D	355094678	355095028
1D	355174561	355174903
1D	356858275	356858625
1D	356860410	356861060
1D	356942561	356942911
1D	356977533	356977759
1D	357130765	357131115
1D	357215715	357216260
1D	357435052	357435852
1D	357441132	357441482
1D	357448365	357448715
1D	357449437	357449787
1D	357459135	357459785
1D	359716572	359717072
1D	360093486	360094017
1D	360152099	360153049
1D	360477006	360477356
1D	361034037	361034387
1D	361037765	361038265
1D	361115251	361115751
1D	361913972	361914472
1D	362318773	362319423
1D	362320123	362320623
1D	362491738	362492238
1D	363108676	363109326
1D	363279967	363280467
1D	363860787	363861737
1D	364061128	364061478
1D	364235893	364236243
1D	365043703	365044010
1D	365437131	365437481
1D	365541689	365542039
1D	366247835	366248335
1D	366673682	366674332
1D	368334809	368335759
1D	368337359	368337859
1D	368338259	368338862
1D	368339759	368340259
1D	368341559	368341894
1D	370012707	370013357
1D	370014683	370015033
1D	371341500	371342000
1D	371343130	371343630
1D	371583697	371584047
1D	371631645	371632145
1D	371746079	371746429
1D	371749541	371749891
1D	372194430	372194962
1D	373369287	373369787
1D	374368764	374369114
1D	374377170	374377820
1D	374416850	374417200
1D	375966063	375966413
1D	376863725	376864525
1D	376983602	376983952
1D	377023584	377023934
1D	377183389	377183653
1D	377369072	377369422
1D	377570850	377571130
1D	377915034	377915366
1D	378210031	378210381
1D	379136360	379136710
1D	379453224	379453764
1D	379733357	379734007
1D	379789626	379790126
1D	379796093	379796743
1D	382235537	382236187
1D	383313150	383313950
1D	383316083	383316433
1D	383317413	383317913
1D	383367073	383367408
1D	383655495	383655995
1D	383757013	383757363
1D	384507958	384508458
1D	384846112	384846462
1D	385807173	385807523
1D	385814216	385814566
1D	386894624	386894930
1D	387216524	387216838
1D	387428067	387428417
1D	388278973	388279323
1D	388988141	388988491
1D	390404548	390404928
1D	391374087	391374339
1D	391641252	391641752
1D	391968987	391969487
1D	392232910	392233260
1D	392548701	392549051
1D	392554244	392554594
1D	393174786	393175136
1D	393475036	393475278
1D	393930554	393931204
1D	393950350	393950850
1D	394277528	394277922
1D	394280439	394280789
1D	394776283	394776633
1D	396005485	396005835
1D	396006784	396007196
1D	397381820	397382170
1D	397396983	397397333
1D	397631766	397632566
1D	398097326	398097676
1D	398979270	398979620
1D	398983156	398983506
1D	400018275	400018530
1D	400061095	400061650
1D	400112940	400113290
1D	401675854	401676354
1D	401686000	401686483
1D	402821175	402821525
1D	402831484	402831834
1D	403234715	403235065
1D	403235315	403235665
1D	403563552	403563902
1D	404139665	404140165
1D	404147826	404148476
1D	405111587	405112087
1D	407871139	407871639
1D	408147776	408148038
1D	408152719	408153069
1D	408383035	408383385
1D	408843356	408843634
1D	409071396	409071622
1D	410073062	410073412
1D	410078740	410079090
1D	410499134	410499784
1D	410718708	410719023
1D	412024074	412024724
1D	412087738	412089288
1D	412091796	412092296
1D	412092996	412093229
1D	412154137	412154637
1D	412216914	412217564
1D	412224329	412224679
1D	413308191	413308541
1D	413953056	413953401
1D	414707584	414707934
1D	415669599	415670249
1D	416104066	416104416
1D	416180828	416181178
1D	416401786	416402136
1D	418203267	418203617
1D	420545923	420546273
1D	420546523	420547023
1D	420656398	420656748
1D	421884406	421884637
1D	422293977	422294230
1D	422887543	422887893
1D	423042900	423043250
1D	423044250	423045200
1D	423272124	423272474
1D	425039586	425040236
1D	425927025	425927375
1D	426977796	426978146
1D	426986979	426987329
1D	430421865	430422215
1D	430559379	430559729
1D	430975180	430975530
1D	430988204	430988549
1D	432023581	432023850
1D	432316082	432316582
1D	432316832	432317332
1D	432791713	432792181
1D	433143509	433143859
1D	433261223	433261573
1D	433953486	433953836
1D	434267648	434267998
1D	435275112	435275462
1D	435801844	435802494
1D	436098461	436099241
1D	436217977	436218327
1D	436279478	436279828
1D	436612909	436613409
1D	436613690	436614190
1D	437684171	437684671
1D	437902874	437903224
1D	437991826	437992326
1D	438367011	438367361
1D	438368051	438368401
1D	439883699	439883963
1D	440404292	440404792
1D	441211104	441211454
1D	442332233	442332733
1D	442428225	442428575
1D	443568687	443568916
1D	443743260	443743760
1D	443825822	443826172
1D	445243506	445243856
1D	445536533	445537033
1D	445547901	445548107
1D	446259064	446259414
1D	446704447	446705247
1D	447079407	447079907
1D	447220972	447221210
1D	447552560	447552910
1D	447761097	447761447
1D	447859900	447860250
1D	447864874	447865374
1D	448016540	448016744
1D	448612927	448613417
1D	448646496	448647296
1D	449469719	449470219
1D	451012750	451013100
1D	451128689	451129039
1D	451263535	451264035
1D	451265964	451266464
1D	451624455	451625105
1D	452952659	452953009
1D	454770649	454770999
1D	457081979	457082479
1D	457255022	457255522
1D	457256372	457257022
1D	457793088	457793588
1D	457946109	457946459
1D	457957753	457958103
1D	458164636	458164986
1D	458677506	458677856
1D	458682669	458683169
1D	459033628	459034278
1D	459832642	459833442
1D	460329108	460329458
1D	460329821	460330171
1D	460330807	460331157
1D	460519372	460519975
1D	460610360	460610860
1D	462049416	462049916
1D	462496893	462497243
1D	462737056	462737406
1D	462739306	462739656
1D	463061962	463062462
1D	463537657	463538007
1D	463538257	463538757
1D	463549627	463549977
1D	463802281	463802631
1D	464325593	464325943
1D	465097579	465098105
1D	465885777	465886165
1D	465979695	465980033
1D	467372329	467372537
1D	467677018	467677368
1D	468478776	468479126
1D	468716551	468716901
1D	469868915	469869265
1D	470064545	470064964
1D	470075810	470076160
1D	470077760	470078022
1D	470081798	470082448
1D	471218488	471218838
1D	472915505	472916005
1D	473637409	473637759
1D	474437256	474437906
1D	474821117	474821617
1D	474969276	474969626
1D	475248514	475248864
1D	475433597	475433846
1D	475503001	475503351
1D	475927629	475928129
1D	475951570	475951920
1D	475952686	475953336
1D	476463824	476464174
1D	476533685	476534185
1D	476579441	476579791
1D	476914566	476915066
1D	477188931	477189281
1D	477426151	477426801
1D	478118381	478118731
1D	478119667	478120017
1D	478816276	478816676
1D	479038842	479039079
1D	479516982	479517332
1D	479778025	479778375
1D	479881656	479882156
1D	479888216	479888866
1D	479891666	479893066
1D	480009764	480010114
1D	480350685	480351035
1D	480438625	480438975
1D	480441345	480441695
1D	480551743	480552093
1D	481547964	481548314
1D	482213752	482214402
1D	482368597	482369247
1D	482835341	482835991
1D	483151267	483151617
1D	483455328	483455978
1D	483476115	483476465
1D	483521091	483521648
1D	484554452	484555252
1D	485102217	485102567
1D	485251370	485251870
1D	485509788	485510138
1D	485554848	485555110
1D	485563875	485564525
1D	485750704	485751204
1D	485830980	485831330
1D	485886619	485886969
1D	486113805	486114155
1D	486131127	486131477
1D	486675905	486676255
1D	486873663	486874313
1D	486880702	486881182
1D	486882270	486882920
1D	487167383	487167733
1D	487173775	487174425
1D	487175422	487175772
1D	487620268	487620618
1D	487640227	487640727
1D	487893907	487894257
1D	488103735	488104085
1D	488414818	488415468
1D	488831451	488831801
1D	489539404	489540204
1D	489540979	489541479
1D	489541729	489542229
1D	489782232	489782732
1D	489792792	489793142
1D	489960199	489960549
1D	490305225	490305473
1D	490322532	490322882
1D	490421226	490421576
1D	490597318	490597668
1D	491032803	491033303
1D	491670632	491670982
1D	492125030	492125380
1D	492401897	492402247
1D	492605162	492605512
1D	492606062	492606412
1D	492617866	492619266
1D	492639498	492639848
1D	492943887	492944237
1D	492944640	492945140
1D	493216514	493216864
1D	493372223	493372573
1D	493482563	493483213
1D	493492726	493493076
1D	493712258	493712758
1D	493717097	493717447
1D	493792880	493793230
1D	493922480	493922980
1D	493931824	493932474
1D	493940125	493940475
1D	494077688	494078188
1D	494397599	494397949
1D	494539485	494539835
1D	494552238	494552588
1D	494553438	494554238
1D	495110836	495111486
1D	495113113	495113463
1D	495121490	495121840
1D	495126317	495126667
1D	495224632	495225132
1D	495225458	495226108
1D	495439912	495440262
2A	261208	261708
2A	397849	398949
2A	525623	526273
2A	527273	527569
2A	536354	537154
2A	1102240	1102553
2A	1381299	1381649
2A	1491052	1491552
2A	1531319	1531669
2A	2693333	2693833
2A	2999622	2999972
2A	3797783	3798133
2A	3902382	3902732
[truncated: 13,975 more rows]

## Sheet: DAP20s
chrom	chromStart	chromEnd
1A	68994	69267
1A	316601	316879
1A	1205170	1205503
1A	1335258	1335594
1A	1336068	1336568
1A	1349989	1350283
1A	3369057	3369407
1A	6430434	6430784
1A	7529907	7530239
1A	7641730	7642080
1A	7837910	7838710
1A	7840382	7840615
1A	7850891	7851391
1A	8114933	8115433
1A	8117973	8118323
1A	8152587	8152931
1A	8252900	8253400
1A	8266909	8267239
1A	8325585	8326085
1A	8685144	8685494
1A	8713623	8713965
1A	9208958	9209458
1A	9255309	9255659
1A	10050311	10050811
1A	10140627	10141329
1A	10165293	10165793
1A	10964178	10964467
1A	11246418	11246647
1A	11931695	11932045
1A	11933028	11933378
1A	12108810	12109145
1A	12132044	12132507
1A	12164666	12165016
1A	12221234	12221584
1A	12307754	12308104
1A	12317709	12318509
1A	13742859	13743359
1A	14045500	14045781
1A	21212138	21212419
1A	21352781	21353021
1A	22065242	22065523
1A	22631997	22632341
1A	24325125	24325607
1A	25812398	25812748
1A	25961638	25961977
1A	27191762	27192112
1A	27340837	27341187
1A	28663701	28663917
1A	29160159	29160509
1A	29279783	29280133
1A	30125730	30126063
1A	30193559	30194059
1A	30793667	30794017
1A	30805395	30805827
1A	31798653	31799003
1A	33386600	33386950
1A	33864729	33865069
1A	33893917	33894267
1A	34150171	34150521
1A	34158442	34158792
1A	34557743	34558093
1A	35141430	35141780
1A	36612845	36613345
1A	37476738	37477088
1A	37512394	37512744
1A	38934621	38934971
1A	41050847	41051139
1A	41711559	41711873
1A	42218237	42218587
1A	42449042	42449450
1A	42695030	42695380
1A	44363261	44363488
1A	45778192	45778542
1A	48779230	48779730
1A	48997941	48998291
1A	49101966	49102306
1A	49532132	49532482
1A	50520012	50520362
1A	53463576	53463926
1A	53471162	53471465
1A	54673206	54673556
1A	55424978	55425309
1A	57769590	57769940
1A	58069697	58070047
1A	58625765	58626115
1A	58791724	58792074
1A	59157519	59157869
1A	59924632	59925130
1A	61090908	61091245
1A	62018172	62018518
1A	62570775	62571121
1A	64557005	64557355
1A	68993576	68994076
1A	71086430	71086772
1A	73313154	73313497
1A	73356847	73357100
1A	74029252	74029632
1A	75710564	75710869
1A	76957187	76957496
1A	79829697	79830047
1A	85822778	85823103
1A	88876393	88876789
1A	94106834	94107037
1A	94123066	94123416
1A	94503025	94503525
1A	95050691	95051341
1A	96474581	96475063
1A	97856501	97857001
1A	97866423	97866721
1A	100137785	100138135
1A	100364393	100364725
1A	101335617	101335926
1A	103221990	103222331
1A	108069812	108070162
1A	110284587	110284937
1A	111697404	111697715
1A	111798637	111798987
1A	113533956	113534266
1A	125823375	125823725
1A	126549536	126549954
1A	128043955	128044275
1A	128624870	128625283
1A	131254265	131254585
1A	135452557	135452907
1A	143265962	143266268
1A	147099288	147099638
1A	147908132	147908482
1A	148610956	148611306
1A	149800240	149800740
1A	149864671	149864992
1A	154007580	154007930
1A	161949299	161949649
1A	162878224	162878574
1A	163696553	163696805
1A	164739663	164739976
1A	168336123	168336468
1A	169643496	169644107
1A	173466798	173467148
1A	177483318	177483668
1A	177718737	177719087
1A	178894768	178895221
1A	179524979	179525329
1A	183543821	183544136
1A	188214164	188214514
1A	195984826	195985187
1A	197253240	197253740
1A	197253990	197254262
1A	201803975	201804325
1A	202025679	202026029
1A	202032655	202033005
1A	202732464	202732814
1A	205558160	205558400
1A	206174188	206174401
1A	212019645	212019995
1A	213915526	213915876
1A	216449465	216449815
1A	220168579	220168929
1A	221708081	221708581
1A	222365263	222365613
1A	222370071	222370571
1A	222756471	222756821
1A	224098893	224099243
1A	224724046	224724696
1A	226619597	226620097
1A	230568754	230569104
1A	231969560	231970060
1A	235662496	235662846
1A	237735149	237735499
1A	237736264	237736614
1A	239108713	239109213
1A	239783267	239783556
1A	239889054	239889404
1A	242650200	242650465
1A	243160552	243160871
1A	243166848	243167102
1A	243992023	243992373
1A	246995964	246996299
1A	248428555	248429055
1A	249369318	249369668
1A	249369918	249370268
1A	249384761	249385001
1A	249428602	249429122
1A	250087937	250088437
1A	250554380	250554730
1A	251558620	251558969
1A	252774077	252774427
1A	252797380	252797730
1A	253729325	253729975
1A	254349462	254349962
1A	254374375	254374875
1A	254386754	254387254
1A	255490017	255490367
1A	261770229	261770558
1A	261934336	261934686
1A	266183883	266184233
1A	276569057	276569407
1A	277078801	277079150
1A	286234912	286235262
1A	295995044	295995342
1A	297001825	297002175
1A	297376367	297376717
1A	297381292	297381642
1A	297695830	297696330
1A	301631489	301631839
1A	303730306	303730592
1A	311852773	311853085
1A	313490730	313491671
1A	320296884	320297234
1A	323210503	323210853
1A	326215356	326215886
1A	327003242	327004038
1A	327013843	327014167
1A	335544324	335544745
1A	337735429	337735779
1A	339927188	339927498
1A	340014364	340014864
1A	343757510	343757795
1A	352172596	352173096
1A	355326223	355326573
1A	356430399	356430899
1A	368819599	368819949
1A	371871702	371871968
1A	372171635	372171985
1A	373322489	373322839
1A	374252871	374253184
1A	376134816	376135616
1A	377503486	377503836
1A	384323879	384324229
1A	385274389	385274759
1A	389061195	389061545
1A	391926484	391926763
1A	399593465	399593815
1A	399598409	399598909
1A	403037997	403038647
1A	403655581	403655931
1A	407113541	407113839
1A	407132995	407133345
1A	409955157	409955519
1A	411650521	411650847
1A	417547780	417548057
1A	418061709	418062059
1A	428670086	428670625
1A	431930071	431930360
1A	432561663	432561954
1A	432882845	432883216
1A	437726640	437727140
1A	440182954	440183454
1A	441802174	441802524
1A	441956864	441957214
1A	443659223	443659525
1A	444180200	444180532
1A	445524334	445524651
1A	445656456	445656806
1A	447931681	447932031
1A	447939827	447940327
1A	448784280	448784630
1A	449465019	449465369
1A	449755343	449755567
1A	449823455	449823920
1A	451363764	451364114
1A	454110307	454110628
1A	454672084	454672434
1A	459189309	459189628
1A	459196432	459196782
1A	459317770	459318038
1A	459978985	459979335
1A	460560566	460560916
1A	462714065	462714415
1A	462751014	462751364
1A	462776513	462776863
1A	463300198	463300698
1A	465344576	465344926
1A	467155702	467156052
1A	471259789	471260289
1A	471272757	471273107
1A	471790074	471790412
1A	471968232	471968553
1A	475177077	475177427
1A	475470849	475471152
1A	475713756	475714174
1A	476984083	476984583
1A	478427722	478428063
1A	479843070	479843420
1A	479843970	479844320
1A	480551480	480551980
1A	480754401	480754887
1A	481243546	481244046
1A	481753321	481753671
1A	481884928	481885409
1A	485349649	485349994
1A	487009822	487010172
1A	487080478	487080698
1A	487566769	487567060
1A	488111934	488112284
1A	488235153	488235503
1A	489395550	489395863
1A	490528311	490528616
1A	490792807	490793157
1A	492274280	492275080
1A	493220230	493220880
1A	493274102	493274452
1A	493971367	493971818
1A	495181603	495182103
1A	495316560	495317210
1A	495664179	495664529
1A	496143314	496143779
1A	496144538	496144888
1A	496293033	496293533
1A	497197626	497198125
1A	497243699	497244191
1A	498169833	498170183
1A	498672214	498673135
1A	499391326	499391826
1A	500842742	500843242
1A	502680766	502681116
1A	503307118	503307900
1A	503458171	503458521
1A	504417642	504417992
1A	504570607	504570866
1A	504585672	504585975
1A	505267552	505268052
1A	505293145	505293495
1A	506286565	506286784
1A	506294341	506294691
1A	507085823	507086173
1A	507558042	507558987
1A	508929120	508929470
1A	509465779	509466185
1A	510301475	510301894
1A	510848648	510848998
1A	510849229	510849729
1A	511000526	511001026
1A	511113003	511113353
1A	512470809	512471159
1A	513569353	513569703
1A	513572957	513573307
1A	514122642	514122992
1A	514534133	514534470
1A	514615156	514615408
1A	514674840	514675190
1A	515957740	515958090
1A	516358244	516358594
1A	516740574	516740997
1A	517106000	517106350
1A	517382328	517382678
1A	518015411	518016002
1A	518948039	518948389
1A	520553045	520553395
1A	520568875	520569225
1A	521226674	521226967
1A	521301452	521301912
1A	521340412	521341062
1A	521563785	521564122
1A	521637658	521638008
1A	521977581	521978513
1A	521986253	521986603
1A	522198871	522199221
1A	522226361	522226752
1A	525191410	525191910
1A	525434150	525434500
1A	527174308	527174658
1A	528674024	528674374
1A	528796122	528796439
1A	529018351	529018701
1A	529019088	529019760
1A	529256291	529256892
1A	529324909	529325409
1A	530752716	530753066
1A	531031518	531032168
1A	531049118	531049618
1A	531326809	531327109
1A	531332432	531332782
1A	532361133	532361483
1A	532967022	532967225
1A	533703687	533703986
1A	533768912	533769270
1A	534250939	534251289
1A	535033164	535033514
1A	535066611	535067195
1A	535295149	535295482
1A	535310847	535311197
1A	535575468	535575811
1A	536288391	536288866
1A	536609977	536610459
1A	536616616	536616966
1A	536637226	536637576
1A	536671744	536672029
1A	538405149	538405633
1A	539595472	539595822
1A	539703586	539704086
1A	539979428	539979778
1A	540067357	540067703
1A	540343569	540344219
1A	540376210	540376560
1A	540752761	540753261
1A	541380971	541381302
1A	542273258	542273608
1A	542353341	542353650
1A	542372430	542372780
1A	543061268	543061618
1A	543123692	543123999
1A	543386424	543387074
1A	543387624	543388274
1A	543418297	543418633
1A	544125026	544125376
1A	544140563	544140913
1A	544175797	544176147
1A	544176547	544177047
1A	544177597	544177947
1A	544178313	544178663
1A	544320036	544320321
1A	544733425	544733925
1A	545870895	545871395
1A	545887451	545887801
1A	545896589	545896939
1A	546508424	546508924
1A	547393631	547393950
1A	547578131	547578481
1A	547600318	547600643
1A	547945408	547945692
1A	547969807	547970307
1A	548459527	548459877
1A	548557623	548557962
1A	548669627	548669930
1A	548769409	548769746
1A	549055111	549055611
1A	549061420	549061770
1A	549063070	549063420
1A	549063670	549064378
1A	549143593	549143925
1A	549622836	549623132
1A	549859988	549860439
1A	550146293	550146536
1A	550152075	550152572
1A	550419308	550419657
1A	550422876	550423376
1A	550597574	550598074
1A	550607111	550607358
1A	550640157	550640500
1A	550710567	550710898
1A	550740801	550741038
1A	550894947	550895442
1A	550962531	550963031
1A	551155376	551155859
1A	551187702	551188202
1A	551193497	551193847
1A	551210457	551210807
1A	551487512	551487862
1A	551539508	551540158
1A	551548159	551548475
1A	551591300	551591650
1A	551872955	551873305
1A	551881982	551882332
1A	551984151	551984638
1A	552116994	552117494
1A	552146147	552146497
1A	552159271	552159621
1A	552977340	552977690
1A	554025297	554025647
1A	554041281	554041631
1A	554042031	554042681
1A	554045614	554045964
1A	554046214	554047464
1A	554057718	554058818
1A	554062345	554062695
1A	554080989	554081489
1A	554275349	554275699
1A	554832706	554833056
1A	554928743	554929093
1A	555092986	555093294
1A	555126136	555126486
1A	555127033	555127305
1A	555642914	555643236
1A	555731339	555731689
1A	556097774	556098124
1A	556185246	556185667
1A	557100143	557100439
1A	557105713	557106063
1A	557134533	557134883
1A	557140890	557141339
1A	557487674	557487984
1A	557874410	557874671
1A	557939484	557939834
1A	557961056	557961555
1A	557997647	557997871
1A	558705577	558706006
1A	559030374	559030806
1A	559032225	559032575
1A	559336234	559337034
1A	559573918	559574268
1A	559621015	559621665
1A	560195694	560196020
1A	560822832	560823182
1A	560962518	560963018
1A	561225722	561226063
1A	561926409	561926759
1A	562046124	562046398
1A	563165744	563166244
1A	563171145	563171795
1A	563818106	563818456
1A	564141017	564141314
1A	564396477	564396827
1A	565407996	565408320
1A	565416231	565416581
1A	565522261	565522611
1A	566376251	566376601
1A	566382226	566382726
1A	566489679	566490029
1A	566496982	566497332
1A	566557419	566557765
1A	566597952	566598302
1A	566691806	566692606
1A	567921077	567921427
1A	568058433	568058933
1A	568767756	568768106
1A	568788434	568788784
1A	570229727	570230077
1A	570258405	570258755
1A	570264673	570265023
1A	571291177	571291977
1A	571362769	571363269
1A	571568713	571569063
1A	572506684	572506990
1A	572570229	572570879
1A	572634495	572634845
1A	572739441	572740087
1A	572890102	572890602
1A	573335497	573335847
1A	573389701	573389917
1A	573931453	573931953
1A	573934339	573934839
1A	574234695	574235045
1A	574330902	574331402
1A	574346292	574346642
1A	574479605	574480105
1A	574497927	574498427
1A	574537013	574537663
1A	574640223	574640573
1A	574799042	574799542
1A	574824074	574824482
1A	575191866	575192216
1A	575238650	575239265
1A	575454160	575454810
1A	575560801	575561151
1A	575659214	575659714
1A	575813118	575813576
1A	576213662	576214462
1A	576314021	576314371
1A	576318741	576319091
1A	576537274	576538224
1A	576627938	576628288
1A	576637892	576638392
1A	576654805	576655155
1A	576669865	576670131
1A	577270288	577270638
1A	577306493	577306764
1A	577398541	577399008
1A	577473801	577474301
1A	577475045	577475695
1A	577593644	577594294
1A	578247825	578248175
1A	578545854	578546683
1A	578557531	578558031
1A	578748434	578748772
1A	578903088	578903704
1A	578913621	578913937
1A	578929492	578929788
1A	579154647	579155102
1A	579173096	579173596
1A	579843989	579844339
1A	579914841	579915173
1A	579956184	579956685
1A	580035136	580035636
1A	580088489	580088839
1A	580964662	580965057
1A	581037639	581037989
1A	581329514	581329841
1A	581471042	581471382
1A	581507730	581508380
1A	581508630	581508895
1A	581846684	581846981
1A	581870166	581870666
1A	581937373	581937873
1A	582120826	582121438
1A	582664432	582664932
1A	582879457	582879807
1A	583246817	583247167
1A	583288546	583288896
1A	583293760	583294110
1A	583362318	583362665
1A	583586757	583587107
1A	583663773	583664123
1A	583676427	583676736
1A	583810286	583811374
1A	583815456	583815794
1A	583881310	583881660
1A	583901189	583901528
1A	584655718	584656085
1A	585453832	585454182
1A	585614843	585615343
1A	585625535	585625885
1A	585682611	585682961
1A	585981870	585982172
1A	586296819	586297169
1A	586428380	586428730
1A	586470502	586470852
1A	586501407	586501946
1A	586909520	586910020
1A	586913488	586913923
1A	587061711	587062061
1A	587362822	587363172
1A	587813911	587814375
1A	588293340	588294281
1A	588472311	588472661
1A	588666871	588667221
1A	588680999	588681625
1A	588947314	588947664
1A	588947920	588948270
1A	589652614	589652923
1A	589790244	589790894
1A	589855914	589856264
1A	589858279	589858565
1A	589875448	589875948
1A	589954890	589955240
1A	589958443	589958943
1A	590646798	590647148
1A	590764589	590765089
1A	591947173	591947523
1A	591948599	591948949
1A	592132889	592133389
1A	592149836	592150203
1A	592300357	592300807
1A	592499868	592500218
1A	592534344	592534694
1A	592542635	592542935
1A	592802269	592802619
1A	592831922	592832469
1A	593273623	593273973
1A	593301221	593301721
1B	58550421	58550695
1B	78063406	78063683
1B	146203030	146203380
1B	198335002	198335271
1B	214738634	214738984
1B	240490323	240490673
1B	241918385	241918885
1B	242734628	242734978
1B	245924696	245925196
1B	246750209	246750709
1B	249521113	249521420
1B	250428431	250428931
1B	251019136	251019486
1B	253000953	253001294
1B	253021852	253022347
1B	254452354	254452733
1B	254455280	254455630
1B	255502240	255502590
1B	255718296	255718768
1B	255719490	255720140
1B	256190350	256190700
1B	256902635	256903135
1B	258768357	258768707
1B	259516061	259516333
1B	259786861	259787356
1B	261650262	261650762
1B	266108318	266108668
1B	266109250	266109600
1B	266948293	266948643
1B	268113243	268113593
1B	268620520	268620822
1B	268839755	268840405
1B	273740334	273740684
1B	277765109	277765459
1B	278931624	278932119
1B	280695181	280695518
1B	280755546	280755871
1B	283122884	283123234
1B	288163930	288164430
1B	289524718	289525029
1B	292692700	292692922
1B	295768638	295768864
1B	297724249	297724599
1B	299660004	299660354
1B	303371512	303371862
1B	310107338	310107617
1B	310142555	310143055
1B	313275449	313275799
1B	323335838	323336154
1B	324778474	324778813
1B	336068032	336068341
1B	341145106	341145433
1B	341742180	341742520
1B	345302674	345302957
1B	348072119	348072469
1B	348416023	348416373
1B	353838767	353839075
1B	353852710	353853060
1B	360332852	360333132
1B	365457119	365457461
1B	367599247	367599897
1B	373313859	373314209
1B	374915987	374916290
1B	380439982	380440558
1B	389313526	389313876
1B	390428791	390429141
1B	391413852	391414202
1B	398145141	398145491
1B	400807155	400807425
1B	402176744	402177077
1B	403191849	403192199
1B	423652533	423653182
1B	427778866	427779208
1B	428105384	428105729
1B	439025859	439026339
1B	446265397	446265747
1B	449391702	449392202
1B	449756665	449757615
1B	451053276	451053566
1B	464717599	464717826
1B	471754205	471754555
1B	473281627	473282277
1B	473496348	473496651
1B	478476793	478477137
1B	480437464	480437814
1B	480756331	480756681
1B	480846858	480847208
1B	482699785	482700135
1B	484264751	484265085
1B	486820386	486820736
1B	486844040	486844390
1B	487817259	487817609
1B	488463431	488463931
1B	488464125	488464775
1B	489928894	489929358
1B	489993271	489993611
1B	494796157	494796428
1B	496664892	496665205
1B	497825411	497825761
1B	498630354	498630704
1B	498872290	498872604
1B	498973554	498974017
1B	499396532	499397032
1B	499546976	499547214
1B	499659837	499660145
1B	502302639	502302989
1B	503344633	503345202
1B	503625646	503625996
1B	509153406	509153756
1B	510248878	510249228
1B	510784518	510784868
1B	515448232	515448732
1B	516964575	516964925
1B	517348727	517349062
1B	518871210	518871643
1B	519625277	519625627
1B	520682506	520683317
1B	520824156	520824496
1B	529509251	529509601
1B	529576647	529576997
1B	531193330	531193680
1B	532405154	532405504
1B	532490264	532490614
1B	532701203	532701483
1B	534243633	534243983
1B	534679112	534679315
1B	534679521	534679871
1B	536123281	536123781
1B	536573508	536573858
1B	536650501	536651151
1B	536652812	536653162
1B	536762393	536762743
1B	536769713	536770023
1B	537467456	537467956
1B	537656446	537656796
1B	538105257	538105607
1B	538463312	538463662
1B	539553674	539554174
1B	539591406	539591756
1B	539867738	539868022
1B	540153626	540153976
1B	540157367	540157717
1B	540344769	540345088
1B	540998888	540999238
1B	541015617	541016117
1B	542628674	542629174
1B	543005017	543005367
1B	545277628	545277978
1B	546251589	546252060
1B	547164350	547164666
1B	547253246	547253596
1B	548279775	548280125
1B	548531850	548532197
1B	550242800	550243119
1B	551029288	551029848
1B	551030488	551030988
1B	554241675	554241986
1B	555635379	555635879
1B	555769458	555770258
1B	557410805	557411155
1B	558566382	558566882
1B	558567282	558567672
1B	558574962	558575312
1B	560211795	560212295
1B	560253567	560253917
1B	560323388	560323888
1B	561253540	561253890
1B	561256411	561256761
1B	562378629	562378949
1B	562494054	562494345
1B	563311900	563312250
1B	563566119	563566432
1B	563956456	563956806
1B	563967480	563968025
1B	563983927	563984414
1B	564636568	564636918
1B	565525191	565525661
1B	565679331	565679831
1B	565684056	565684556
1B	565997384	565998034
1B	566707618	566707926
1B	566708650	566709000
1B	567119928	567120278
1B	567235811	567236161
1B	568572154	568572504
1B	568972503	568972828
1B	570019938	570020380
1B	570487196	570487546
1B	570826378	570826728
1B	570833619	570834119
1B	570835860	570836510
1B	571695298	571695653
1B	571701663	571702013
1B	572148968	572149276
1B	572290570	572291159
1B	574261794	574262444
1B	574274557	574275507
1B	575638334	575639284
1B	576049642	576049992
1B	576743565	576743862
1B	578643130	578643630
1B	579780091	579780384
1B	579788769	579789033
1B	581211311	581212261
1B	581305049	581305399
1B	582697971	582698321
1B	582725566	582725916
1B	582739485	582739985
1B	582740656	582741456
1B	583083170	583083520
1B	583151545	583151840
1B	583212086	583212396
1B	583762387	583762714
1B	583846246	583846596
1B	583853279	583853573
1B	584104584	584104934
1B	584105184	584105684
1B	584135704	584136054
1B	584139155	584139611
1B	585074540	585074865
1B	586141534	586142034
1B	586284564	586284914
1B	588311314	588311611
1B	588432225	588432575
1B	588761356	588761706
1B	589056231	589056503
1B	589128362	589128712
1B	589366181	589366681
1B	589691019	589691369
1B	589702330	589702830
1B	592045016	592045366
1B	592175900	592176400
1B	592178760	592179110
1B	593236450	593237372
1B	593560618	593560953
1B	593764030	593764324
1B	593916147	593916497
1B	594011562	594011881
1B	594860687	594861037
1B	595329999	595330349
1B	595335641	595335885
1B	597400759	597401109
1B	597439477	597439827
1B	598883999	598884349
1B	598884519	598884869
1B	599327221	599327721
1B	600262733	600263233
1B	600594422	600594922
1B	600961423	600961773
1B	600969799	600970599
1B	601429100	601429450
1B	602219072	602219422
1B	602281273	602281623
1B	603087179	603087529
1B	603213554	603214054
1B	603512637	603512987
1B	605445456	605445791
1B	605568661	605569161
1B	605941081	605941638
1B	606188097	606189347
1B	606280691	606281278
1B	606306876	606307226
1B	606404652	606405193
1B	606481734	606482684
1B	606584817	606585125
1B	609435626	609435976
1B	610971681	610971964
1B	611773827	611774477
1B	612042270	612042620
1B	612221010	612221360
1B	612649030	612649380
1B	612687531	612688031
1B	613694042	613694542
1B	613725638	613726138
1B	614278837	614279187
1B	614366981	614367262
1B	614495730	614496230
1B	616081719	616082178
1B	616959120	616959620
1B	616960375	616960847
1B	618014082	618014582
1B	618017505	618018005
1B	618874649	618875149
1B	618910763	618911263
1B	619097500	619098450
1B	619098700	619099050
1B	619099450	619099950
1B	619100421	619100921
1B	619683157	619683957
1B	619687207	619687557
1B	620658522	620658784
1B	620710638	620711138
1B	621203337	621203666
1B	621822694	621823044
1B	622366779	622367086
1B	622940016	622940366
1B	623279092	623279742
1B	624484414	624484914
1B	624843610	624843960
1B	625099590	625099934
1B	625277009	625277478
1B	625540233	625540583
1B	625540833	625541183
1B	625706943	625707293
1B	625715871	625716305
1B	625909386	625909736
1B	625946362	625946622
1B	626234271	626234771
1B	626660908	626661141
1B	626668241	626668591
1B	626791463	626791798
1B	626806519	626807019
1B	627925554	627926054
1B	628002988	628003317
1B	628011416	628011916
1B	628113086	628113541
1B	628507931	628508281
1B	629266994	629267344
1B	629755595	629755940
1B	629887789	629888289
1B	630057958	630058252
1B	630566812	630567762
1B	630702928	630703278
1B	630923617	630923967
1B	631838033	631838383
1B	631953807	631954157
1B	631954715	631955065
1B	632168955	632169305
1B	632713380	632713730
1B	632717792	632718142
1B	633109130	633109780
1B	633334193	633334398
1B	633794850	633795350
1B	633940932	633941432
1B	634148587	634148888
1B	634190314	634190814
1B	634248378	634248728
1B	634261555	634261905
1B	634313648	634313998
1B	634501438	634501775
1B	635916575	635917375
1B	635931273	635931623
1B	635978005	635978355
1B	636127665	636128165
1B	636486716	636487021
1B	637401759	637402060
1B	637515897	637516397
1B	637518948	637519401
1B	637533912	637534262
1B	637555768	637556118
1B	637556368	637556718
1B	637948292	637948642
1B	638946731	638947063
1B	639423016	639423366
1B	639445758	639446108
1B	640076139	640076453
1B	640564195	640564482
1B	640807455	640807805
1B	641137259	641137609
1B	641549625	641550104
1B	641609642	641609980
1B	641682075	641683025
1B	641940690	641941149
1B	642671361	642671861
1B	642811449	642811799
1B	643263055	643263405
1B	643818845	643819192
1B	643948930	643950030
1B	644329647	644329987
1B	644547231	644547731
1B	645036137	645036487
1B	645100397	645100747
1B	645140264	645140764
1B	645373978	645374328
1B	645765026	645765376
1B	646777577	646777927
1B	646892821	646893171
1B	648108526	648108806
1B	648441148	648441426
1B	648672892	648673242
1B	648792033	648792383
1B	648795535	648795863
1B	649055961	649056254
1B	649291775	649292125
1B	649315176	649315526
1B	649319291	649319641
1B	649498481	649498831
1B	653238663	653239023
1B	653876116	653876620
1B	654036534	654036953
1B	654280096	654280353
1B	654801662	654801958
1B	654851774	654852424
1B	655064636	655064934
1B	655838089	655838718
1B	656234666	656235166
1B	656405862	656406210
1B	656612765	656613139
1B	657382902	657383239
1B	658480411	658480911
1B	658529516	658529825
1B	658533842	658534192
1B	658692425	658693075
1B	658791202	658791552
1B	659328924	659329274
1B	659333414	659333760
1B	659664494	659665144
1B	659682888	659683388
1B	659715671	659716021
1B	659979851	659980190
1B	659995662	659996612
1B	659996823	659997173
1B	660013456	660013812
1B	660075101	660075676
1B	660076195	660077145
1B	660104584	660104934
1B	660667597	660667944
1B	660778350	660778684
1B	660864809	660865145
1B	660870627	660870930
1B	661557520	661558020
1B	661886688	661887338
1B	661924411	661924761
1B	662006271	662006587
1B	662168730	662169059
1B	662187705	662188055
1B	662242066	662242343
1B	662525946	662526296
1B	663043180	663044130
1B	664345757	664346107
1B	664785617	664785967
1B	664947819	664948319
1B	665240161	665240511
1B	665270563	665270913
1B	665284840	665285340
1B	665290882	665292432
1B	665316315	665316582
1B	666059633	666060133
1B	666240912	666241247
1B	666273107	666273457
1B	666534486	666535118
1B	666553694	666554002
1B	666788263	666788531
1B	666825881	666826231
1B	667054440	667054940
1B	667267386	667267849
1B	667385745	667386245
1B	667391807	667392157
1B	667706014	667706364
1B	667751208	667751708
1B	667756096	667756425
1B	668067594	668067944
1B	668463900	668464239
1B	668668939	668669289
1B	668677526	668678176
1B	669036338	669036688
1B	669225557	669225874
1B	669729034	669729384
1B	669805382	669805732
1B	670159022	670159372
1B	670369422	670369710
1B	670383377	670383727
1B	670527073	670527281
1B	670677285	670677785
1B	670725478	670725826
1B	671227729	671228829
1B	671251157	671251507
1B	671485009	671485359
1B	671567650	671567909
1B	671831119	671831469
1B	673187105	673187455
1B	673197115	673197615
1B	673409698	673410048
1B	673495753	673496005
1B	673633985	673634287
1B	673993892	673994240
1B	673998844	673999178
1B	674000180	674000613
1B	674081455	674081704
1B	674394957	674395307
1B	674489627	674489949
1B	674574710	674575210
1B	674666422	674667066
1B	675225145	675225476
1B	675571332	675571642
1B	675740306	675740643
1B	675747709	675747975
1B	676063379	676064029
1B	676807715	676808358
1B	677278869	677279219
1B	677907210	677907517
1B	677921830	677922102
1B	678143660	678144010
1B	678247426	678247732
1B	678290746	678291096
1B	678460554	678460872
1B	678487337	678487687
1B	679359428	679359928
1B	679366787	679367180
1B	679460651	679460935
1B	679533759	679534109
1B	679545857	679546188
1B	679649497	679649847
1B	679689344	679689694
1B	679704142	679704642
1B	680859004	680859324
1B	680973144	680973433
1B	680979948	680980298
1B	680981046	680981696
1B	680989876	680990275
1B	681060164	681060607
1B	681464834	681465184
1B	681787863	681788260
1B	681802405	681802755
1B	681804524	681804782
1B	682100900	682101400
1B	682166896	682167546
1B	682312652	682313093
1B	682334082	682334432
1B	682462955	682463305
1B	682471187	682471687
1B	683150143	683150493
1B	683319700	683320200
1B	683440318	683440624
1B	683524059	683524279
1B	683571929	683572579
1B	683589386	683589713
1B	684049218	684049568
1B	684278132	684278632
1B	684283456	684283806
1B	684731514	684731864
1B	684911410	684911910
1B	685085126	685085476
1B	685637145	685637645
1B	686688061	686688711
1B	686736936	686737286
1B	686739332	686739832
1B	686790438	686790726
1B	686792255	686792755
1B	686916515	686916865
1B	686994204	686994779
1B	687178617	687178967
1B	687186952	687187452
1B	687318786	687319067
1B	688120052	688120702
1B	688690820	688691320
1B	689280021	689280371
1B	689280621	689280971
1B	689286109	689286759
1B	689288222	689288722
1D	70580	70930
1D	499097	499424
1D	509388	509738
1D	2074601	2075101
1D	3186064	3186401
1D	3525142	3525492
1D	4525333	4525983
1D	4789355	4789705
1D	5042914	5043197
1D	5439346	5439696
1D	6167879	6168216
1D	6302389	6302687
1D	6399920	6400270
1D	6662598	6662948
1D	6731649	6731999
1D	6764635	6764983
1D	6789132	6789482
1D	6826607	6826954
1D	7471472	7471822
1D	7479601	7480101
1D	7516525	7516843
1D	9142277	9142627
1D	9766390	9766740
1D	9861858	9862208
1D	10292458	10292808
1D	10372901	10373251
1D	10393197	10393697
1D	10715028	10715378
1D	10942379	10942729
1D	11608475	11608825
1D	11614680	11615030
1D	11636115	11636465
1D	11651010	11651254
1D	11761995	11762310
1D	11805593	11805873
1D	11848707	11848990
1D	11966127	11966477
1D	12063372	12063722
1D	12068174	12068470
1D	12284324	12284674
1D	12337486	12337780
1D	12352565	12353173
1D	13028191	13028541
1D	15688327	15688661
1D	17245025	17245375
1D	17253986	17254486
1D	17254736	17255033
1D	18043647	18043927
1D	18047166	18047516
1D	18064794	18065294
1D	18151258	18151601
1D	18431111	18431426
1D	18672410	18672761
1D	18986300	18986760
1D	19102582	19102901
1D	19558487	19559368
1D	19905254	19905604
1D	20557332	20557667
1D	21819206	21819556
1D	21837350	21837674
1D	22319822	22320172
1D	22332457	22333107
1D	22395020	22395275
1D	22665654	22665921
1D	22862939	22863289
1D	22888566	22889066
1D	22896824	22897174
1D	23442161	23442526
1D	24008582	24008911
1D	24634292	24634642
1D	25814733	25815083
1D	25970872	25971358
1D	26292239	26292835
1D	27693787	27694137
1D	27849807	27850157
1D	27851110	27851760
1D	28289448	28289798
1D	29483402	29483723
1D	30073610	30074110
1D	30316529	30316846
1D	31351651	31352110
1D	33469547	33469897
1D	33578783	33579077
1D	33590005	33590655
1D	33619464	33619814
1D	33805358	33805690
1D	34614679	34615029
1D	34640717	34641067
1D	34666607	34666957
1D	37445624	37445974
1D	37893315	37893625
1D	38284804	38285154
1D	38667181	38667406
1D	38866963	38867313
1D	39279751	39280101
1D	41572135	41572405
1D	41596574	41596963
1D	43143624	43143974
1D	46108686	46109036
1D	50018199	50018549
1D	54901931	54902245
1D	54946726	54947059
1D	55881981	55882303
1D	57935546	57935896
1D	58763895	58764395
1D	59963180	59963530
1D	60218074	60218424
1D	60402597	60402947
1D	61912733	61913083
1D	62324809	62325086
1D	63542316	63542666
1D	63542988	63543338
1D	72899647	72899997
1D	73812127	73812627
1D	73967289	73967639
1D	74531216	74531566
1D	75119884	75120234
1D	75299124	75299424
1D	75659988	75660488
1D	77871264	77871614
1D	79091055	79091405
1D	80015607	80016107
1D	86096322	86096672
1D	86215847	86216197
1D	86781172	86781522
1D	86913965	86914236
1D	89597028	89597378
1D	92415906	92416706
1D	93134968	93135403
1D	93960647	93961297
1D	98829556	98830056
1D	98848611	98848961
1D	99661692	99662192
1D	99800361	99800711
1D	99828594	99828944
1D	101944627	101944977
1D	110503520	110503870
1D	110588367	110588717
1D	110588936	110589517
1D	110774869	110775369
1D	110933138	110933488
1D	111553186	111553686
1D	114091229	114091532
1D	118921648	118921998
1D	120601228	120601509
1D	121236814	121237159
1D	122901343	122901843
1D	125126772	125127078
1D	125850158	125850808
1D	128287659	128287936
1D	138209964	138210764
1D	138269374	138269874
1D	138271607	138271942
1D	139145328	139145678
1D	139962428	139963078
1D	141941471	141941862
1D	143780435	143780785
1D	156134459	156134796
1D	157976271	157976921
1D	159606151	159606651
1D	160537994	160538309
1D	160904661	160905311
1D	160915890	160916240
1D	162067173	162067673
1D	162115408	162115758
1D	162127046	162127396
1D	163426740	163427090
1D	163428101	163428451
1D	164447906	164448256
1D	164807741	164808391
1D	165189371	165189871
1D	165466212	165466712
1D	165476950	165477300
1D	166838475	166839125
1D	168499852	168500352
1D	176380810	176381160
1D	176889439	176889789
1D	178449308	178450000
1D	180865463	180865813
1D	182530856	182531206
1D	182898226	182898508
1D	183021022	183021372
1D	184386950	184387181
1D	185968729	185969076
1D	187829096	187829446
1D	189131828	189132125
1D	189644010	189644295
1D	189881843	189882193
1D	190219597	190220085
1D	191067222	191067843
1D	191732535	191733035
1D	192414982	192415482
1D	192593843	192594216
1D	193364573	193364923
1D	193365494	193365844
1D	193418500	193418850
1D	193677783	193678283
1D	194176071	194176421
1D	194930928	194931428
1D	194932561	194932911
1D	196452718	196453068
1D	196612001	196612351
1D	197726172	197726483
1D	198165476	198165826
1D	198166365	198166715
1D	198896303	198896803
1D	199020217	199020717
1D	199605971	199606471
1D	199671509	199671859
1D	199679587	199679937
1D	199923104	199923754
1D	200088109	200088609
1D	200088859	200089359
1D	200211952	200212302
1D	200336022	200336326
1D	200464260	200464610
1D	200464860	200465360
1D	201497727	201498227
1D	202279697	202280019
1D	202549927	202550277
1D	203311940	203312290
1D	203342911	203343244
1D	203576018	203576368
1D	203905272	203905622
1D	206075794	206076137
1D	206106112	206106762
1D	206310464	206310814
1D	206975447	206975859
1D	207652606	207653556
1D	207658539	207659039
1D	212521910	212522410
1D	215001537	215001887
1D	216029471	216029821
1D	221865180	221865680
1D	222737280	222737592
1D	224306073	224306302
1D	225865104	225865454
1D	227132858	227133297
1D	233329621	233329952
1D	233928688	233929038
1D	234416663	234417141
1D	237767490	237768140
1D	246936464	246936814
1D	249582994	249583225
1D	249745333	249745630
1D	250953769	250954109
1D	257170290	257170640
1D	260328797	260329339
1D	267597482	267597955
1D	276244616	276244894
1D	276771774	276772123
1D	278113201	278113551
1D	280225306	280225656
1D	287069676	287069933
1D	290449116	290449766
1D	296487090	296487440
1D	296988181	296988502
1D	296995409	296995759
1D	297382564	297382914
1D	299721792	299722177
1D	299779244	299779495
1D	299786014	299786311
1D	302085623	302086123
1D	302826048	302826698
1D	306629273	306629623
1D	306630023	306630336
1D	307339231	307339731
1D	307447151	307447773
1D	308185057	308185407
1D	311694415	311694747
1D	314119461	314119961
1D	314195754	314196254
1D	315607575	315608004
1D	316005278	316005606
1D	319523476	319523826
1D	320384918	320385268
1D	322069961	322070311
1D	331879841	331880236
1D	332072641	332073141
1D	332073541	332073883
1D	334037992	334038333
1D	334213637	334213987
1D	345409179	345409529
1D	345433429	345433751
1D	345485971	345486321
1D	346184978	346185328
1D	347789653	347789963
1D	348038727	348039208
1D	348672875	348673225
1D	348726532	348726882
1D	350619303	350619653
1D	350654778	350655052
1D	353646175	353646502
1D	355173361	355174011
1D	356865894	356866139
1D	357455524	357455874
1D	358231407	358231907
1D	360390544	360390894
1D	360442796	360443132
1D	360473134	360473415
1D	362782998	362783348
1D	362921437	362921787
1D	363858879	363859379
1D	364069353	364069659
1D	364696683	364697382
1D	364833407	364833907
1D	364834157	364834507
1D	365050055	365050405
1D	365064212	365064712
1D	365755569	365756069
1D	367159232	367159539
1D	367816744	367817094
1D	370325827	370326158
1D	372832361	372832711
1D	373364266	373364766
1D	373367282	373367932
1D	374366307	374366780
1D	375979941	375980291
1D	376332990	376333340
1D	376334950	376335300
1D	376741554	376741904
1D	376862675	376863025
1D	376971297	376971596
1D	377948527	377948978
1D	378870433	378870665
1D	379152150	379152500
1D	379464484	379464834
1D	379489232	379489582
1D	379586344	379586669
1D	379592916	379593289
1D	381968389	381968739
1D	383163746	383164096
1D	383178837	383179186
1D	384913216	384913566
1D	386371659	386372009
1D	386374731	386375081
1D	386426982	386427332
1D	386745695	386746195
1D	386750591	386750953
1D	387554991	387555297
1D	388963644	388964444
1D	392130240	392130590
1D	392562029	392562679
1D	392727069	392727569
1D	393698211	393698704
1D	394462810	394463284
1D	394468860	394469360
1D	395094616	395095116
1D	395713289	395713939
1D	395875620	395875969
1D	395876762	395877249
1D	397062687	397063116
1D	397182464	397182800
1D	397283985	397284485
1D	398460152	398460497
1D	398549726	398550072
1D	399061794	399062144
1D	399078885	399079183
1D	399242450	399242750
1D	399320086	399320736
1D	399937825	399938175
1D	399952202	399953002
1D	400063634	400064284
1D	400289323	400289673
1D	402293607	402293957
1D	402296255	402296639
1D	402342825	402343175
1D	403277302	403277625
1D	403520822	403521172
1D	403725494	403725844
1D	404973484	404973781
1D	405381982	405382332
1D	406554326	406554594
1D	406837031	406837381
1D	407694880	407695530
1D	407822409	407822759
1D	408741696	408742046
1D	408742736	408743386
1D	409018687	409018999
1D	409317368	409317718
1D	409814420	409814762
1D	409999206	409999556
1D	410280376	410280726
1D	411578273	411578612
1D	411719082	411719432
1D	412033218	412033568
1D	412156643	412156993
1D	412286596	412286881
1D	413734943	413735443
1D	414137481	414137828
1D	414487174	414487674
1D	415139600	415139950
1D	415140387	415140846
1D	415199612	415199962
1D	415286678	415286989
1D	415294877	415295377
1D	415807236	415807540
1D	415982310	415982996
1D	416455372	416455722
1D	417200810	417201310
1D	417310854	417311129
1D	417977566	417977916
1D	418578072	418578422
1D	418713880	418714230
1D	419734256	419734756
1D	420557825	420558274
1D	420883590	420883940
1D	420929060	420930160
1D	420958070	420958420
1D	421028939	421029289
1D	421084990	421085395
1D	422272441	422272791
1D	422273741	422274012
1D	422686625	422687425
1D	422733446	422734086
1D	423030695	423031070
1D	423038861	423039211
1D	423059435	423059908
1D	424449859	424450359
1D	424526624	424527124
1D	425079447	425079797
1D	425080047	425080397
1D	425540445	425540795
1D	425919199	425919480
1D	426441549	426442161
1D	426455680	426455886
1D	426900869	426901219
1D	426911552	426912052
1D	426930986	426931336
1D	426931886	426932358
1D	426932908	426933223
1D	427199417	427199801
1D	427630694	427631044
1D	427732425	427732750
1D	427908114	427908464
1D	432334173	432334523
1D	432791033	432791383
1D	432800057	432800407
1D	432952963	432953313
1D	433037400	433037750
1D	433264007	433264507
1D	433513173	433513523
1D	436723224	436723574
1D	437301540	437302040
1D	437455198	437455848
1D	437541313	437541963
1D	438841437	438842087
1D	438944086	438944436
1D	438976563	438976838
1D	439067420	439067770
1D	439140747	439141033
1D	440137398	440137697
1D	441299509	441299715
1D	441746647	441747034
1D	442046325	442046675
1D	442406315	442407364
1D	442777293	442778093
1D	442816519	442817449
1D	442903589	442903939
1D	444848277	444848777
1D	445241896	445242246
1D	445556423	445556767
1D	446475851	446476351
1D	446643877	446644227
1D	446703687	446704172
1D	447665617	447666114
1D	447692226	447692576
1D	447692915	447693415
1D	448230083	448230433
1D	448278910	448279260
1D	448388072	448388572
1D	448389679	448390029
1D	448426760	448427251
1D	448432923	448433253
1D	448442640	448443290
1D	448600831	448601134
1D	448638788	448639138
1D	448639446	448639796
1D	449231050	449231327
1D	449457470	449457820
1D	449516235	449516585
1D	449586271	449586621
1D	449972638	449972938
1D	450203823	450204173
1D	450480270	450480620
1D	451033066	451033416
1D	451039082	451039432
1D	451068401	451068682
1D	451125030	451125380
1D	451260395	451260745
1D	451270169	451270519
1D	451858294	451858644
1D	452010599	452011387
1D	452455804	452456147
1D	452506836	452507190
1D	452686476	452686826
1D	452851593	452851943
1D	452858269	452858769
1D	453119296	453119605
1D	453233947	453234297
1D	453293399	453293673
1D	453333152	453333485
1D	453334667	453334995
1D	454768178	454768817
1D	455094902	455095385
1D	455121714	455122514
1D	455123214	455124553
1D	455990485	455990835
1D	456003840	456004490
1D	456655473	456655891
1D	457187351	457187675
1D	457968124	457968474
1D	457977417	457977767
1D	458116211	458116711
1D	458125430	458125930
1D	458310457	458310916
1D	458886622	458886972
1D	459864558	459864908
1D	459896402	459896702
1D	460196965	460197315
1D	460416297	460416864
1D	460613195	460613545
1D	460855580	460856080
1D	460881207	460881512
1D	461036778	461037278
1D	461066205	461066529
1D	461326381	461327160
1D	461327331	461327831
1D	461422932	461423188
1D	461750637	461751146
1D	462297652	462298302
1D	462471111	462471760
1D	462686562	462686906
1D	462723663	462724013
1D	463015562	463016062
1D	463517528	463518178
1D	463855411	463855761
1D	463986164	463987101
1D	464022986	464023336
1D	464031595	464031944
1D	464165761	464166261
1D	464251016	464251302
1D	464374585	464374933
1D	464730675	464731025
1D	464790636	464790986
1D	464823715	464824364
1D	465086149	465086840
1D	465148353	465148689
1D	465215809	465216087
1D	465470395	465470745
1D	465470995	465471495
1D	465703449	465703771
1D	465973115	465973729
1D	465995392	465995742
1D	466977300	466977545
1D	466991577	466992077
1D	467025848	467026348
1D	467036611	467036961
1D	467115217	467115567
1D	467240429	467241116
1D	467793658	467794008
1D	467819158	467819508
1D	467936131	467936468
1D	467938314	467938664
1D	468027291	468027908
1D	468131821	468132321
1D	468145613	468145909
1D	468341118	468342091
1D	468479909	468480390
1D	468838494	468838844
1D	468844748	468845098
1D	469065093	469065413
1D	469086243	469086704
1D	469581644	469581994
1D	469733129	469733474
1D	470122923	470123273
1D	470180751	470181101
1D	470188712	470189212
1D	470189590	470190083
1D	470479716	470480216
1D	470484097	470484897
1D	470607913	470608626
1D	470626937	470627287
1D	470846852	470847182
1D	470905637	470905920
1D	470918773	470919050
1D	470920531	470920881
1D	470921991	470922491
1D	470936011	470936298
1D	471071346	471071820
1D	471100581	471100931
1D	471404371	471404871
1D	471743958	471744758
1D	471761811	471762104
1D	471845742	471846392
1D	471951891	471952241
1D	472298930	472299280
1D	472337223	472337573
1D	472346268	472346618
1D	472361430	472361780
1D	472517077	472517427
1D	474093341	474093691
1D	474240230	474240685
1D	474360110	474360460
1D	474371391	474371690
1D	474378370	474378720
1D	474723290	474723577
1D	474754733	474755083
1D	474756593	474756929
1D	475228551	475228895
1D	475238560	475238910
1D	475241023	475241512
1D	475278729	475279077
1D	475514972	475515261
1D	475602157	475602507
1D	475721993	475722493
1D	475806747	475807394
1D	475919950	475920432
1D	475921482	475921982
1D	476199619	476199895
1D	476202512	476202870
1D	476216739	476217239
1D	476251609	476251959
1D	476260064	476260414
1D	476432333	476432683
1D	476571888	476572238
1D	476584991	476585206
1D	476673288	476673602
1D	476749637	476749950
1D	476806130	476806480
1D	477203764	477204114
1D	477219848	477220198
1D	477237363	477237713
1D	477497636	477497986
1D	477506529	477507029
1D	477758591	477759083
1D	478114832	478115182
1D	478120267	478120577
1D	478138760	478139110
1D	478251245	478251595
1D	478297280	478297778
1D	478371210	478371710
1D	478411272	478411922
1D	478415465	478415965
1D	478425265	478425765
1D	478693465	478693815
1D	478694354	478694854
1D	478805083	478805390
1D	478810797	478811147
1D	478821883	478822149
1D	478891516	478891866
1D	478892116	478892597
1D	479130521	479130871
1D	479198674	479198988
1D	479223759	479224109
1D	479345965	479346315
1D	479619518	479620017
1D	479766347	479766697
1D	479780281	479780631
1D	479916551	479917051
1D	479970929	479971279
1D	480336695	480337345
1D	480352872	480353100
1D	480353912	480354262
1D	480362431	480362795
1D	480558026	480558526
1D	480573331	480573681
1D	480668598	480668907
1D	480798881	480799222
1D	480799507	480800157
1D	480810328	480810678
1D	480811597	480812053
1D	481183234	481183734
1D	481184144	481184644
1D	481321443	481322093
1D	481341370	481341870
1D	481365563	481366063
1D	481380951	481381301
1D	481398570	481398917
1D	481401242	481401592
1D	481461004	481461654
1D	481503263	481503613
1D	481569882	481570672
1D	481578407	481578907
1D	481600819	481601169
1D	481643461	481643761
1D	481681143	481681493
1D	481859674	481860024
1D	481990551	481991051
1D	482003813	482004463
1D	482151777	482152127
1D	482210674	482211023
1D	482274840	482275300
1D	482844694	482845044
1D	482892949	482893241
1D	483396956	483397306
1D	483407502	483408002
1D	483412816	483413316
1D	483425715	483426215
1D	483427370	483427870
1D	483526288	483526638
1D	483691180	483691609
1D	483813114	483813464
1D	483841213	483841563
1D	483876020	483876496
1D	484101629	484101969
1D	484228553	484229180
1D	484297317	484297667
1D	484301915	484303615
1D	484389724	484390074
1D	484441315	484442115
1D	484558621	484558971
1D	485240749	485241099
1D	485751761	485752111
1D	486007717	486008067
1D	486246654	486246977
1D	486394839	486395339
1D	486740705	486741028
1D	486751422	486751813
1D	486905169	486906238
1D	487197064	487197413
1D	487274338	487274838
1D	487471888	487472238
1D	487673204	487673554
1D	487904981	487905331
1D	487979635	487979985
1D	488308806	488309456
1D	488551189	488551470
1D	488567915	488568265
1D	488645934	488646343
1D	488704424	488704698
1D	488753304	488753654
1D	488779169	488779669
1D	488842046	488842396
1D	488958999	488959317
1D	489708648	489708998
1D	489710298	489710648
1D	489789272	489789922
1D	490035267	490035767
1D	490099199	490099549
1D	490327597	490327947
1D	490417562	490417912
1D	490418322	490418822
1D	490498201	490498851
1D	490580244	490580894
1D	490938236	490938553
1D	490940742	490941044
1D	491054047	491054397
1D	491900707	491901357
1D	492127245	492127595
1D	492358246	492358596
1D	492494423	492494773
1D	492584517	492584800
1D	492585813	492586163
1D	492621194	492621665
1D	492812878	492813152
1D	493030115	493030615
1D	493034832	493035162
1D	493110073	493111023
1D	493114781	493116031
1D	493116431	493116737
1D	493146526	493146989
1D	493231540	493231890
1D	493232956	493233306
1D	493330798	493331448
1D	493346526	493347004
1D	493483753	493484103
1D	493634311	493634961
1D	493641540	493642259
1D	493675766	493676116
1D	493730776	493731876
1D	493870933	493871433
1D	493956574	493957074
1D	493973764	493974114
1D	494009140	494009490
1D	494011540	494011890
1D	494043077	494043727
1D	494144301	494144801
1D	495230826	495231326
1D	495238842	495239235
2A	266156	266506
2A	267727	268077
2A	385059	385709
2A	385959	386309
2A	391230	391580
2A	392418	392900
2A	506064	506864
2A	585819	586148
2A	655497	655847
2A	668163	668813
2A	1320814	1321652
2A	1383099	1383449
2A	1504996	1505796
2A	1506046	1506846
2A	1510808	1511458
2A	1558330	1558680
2A	1644205	1644555
2A	1672277	1672885
2A	1683043	1684156
2A	1750747	1751547
2A	1918335	1918615
2A	2212340	2212840
2A	2266768	2267118
2A	2267854	2268354
2A	2346221	2346571
2A	2408482	2408832
2A	2413685	2414185
2A	2959281	2959631
2A	2976193	2976543
2A	2991717	2992067
[truncated: 15,254 more rows]

## Sheet: DAP15&20s
chrom	chromStart	chromEnd
1A	711453	711803
1A	1156623	1156973
1A	1162907	1163257
1A	1167866	1168164
1A	1211511	1212011
1A	1212404	1212904
1A	1297457	1297957
1A	1314673	1315023
1A	1315273	1315550
1A	1336518	1336868
1A	1340850	1341200
1A	1341900	1342250
1A	1349389	1350039
1A	1371743	1372405
1A	1373035	1373385
1A	1373966	1374466
1A	2946828	2947528
1A	3369357	3369801
1A	3378247	3378597
1A	3381401	3381901
1A	3412852	3413202
1A	3777146	3778096
1A	3910412	3911212
1A	4068425	4068745
1A	5490824	5491162
1A	7201856	7202159
1A	7639353	7639655
1A	7654272	7654529
1A	7680073	7680352
1A	7681937	7682287
1A	7685787	7686229
1A	7694068	7694877
1A	7697116	7697466
1A	7697710	7698210
1A	7853614	7853964
1A	8118554	8118904
1A	8146747	8147097
1A	8249079	8249429
1A	8251647	8252147
1A	8257642	8257992
1A	8266309	8266809
1A	8735616	8735966
1A	9162366	9163016
1A	9378871	9379221
1A	9572047	9572547
1A	9589420	9589692
1A	10072344	10072776
1A	10087657	10088307
1A	10118216	10118566
1A	10125929	10126279
1A	10127129	10127479
1A	10140477	10140827
1A	10146068	10146868
1A	10976646	10976938
1A	11222547	11223497
1A	11225000	11225350
1A	11246118	11246468
1A	11248589	11248939
1A	11572420	11573070
1A	11893728	11894078
1A	11931995	11932301
1A	12011595	12011945
1A	12036694	12037044
1A	12037531	12037881
1A	12088467	12088967
1A	12103700	12104005
1A	12162792	12163112
1A	12163628	12163978
1A	12309953	12310453
1A	12317859	12318359
1A	12412692	12413315
1A	13756993	13757279
1A	14518527	14518839
1A	16038230	16038580
1A	16390950	16391319
1A	16941973	16942424
1A	16946685	16946996
1A	17245709	17246205
1A	18288268	18288649
1A	18485030	18485939
1A	19063772	19064053
1A	20866780	20867180
1A	20946339	20946651
1A	21083781	21084281
1A	21085581	21086081
1A	21106844	21107437
1A	21321820	21322170
1A	21352481	21352831
1A	22240859	22241134
1A	22291443	22292093
1A	23348075	23348425
1A	23812800	23813750
1A	23904261	23904611
1A	23965432	23966082
1A	23969992	23970415
1A	24086049	24086336
1A	24140653	24141003
1A	24148294	24148794
1A	24302787	24303437
1A	24323630	24323937
1A	25473476	25473976
1A	25545337	25545882
1A	25701326	25701826
1A	27340537	27340887
1A	27352475	27352825
1A	28622404	28622754
1A	28627150	28627500
1A	29050867	29051367
1A	29607473	29607823
1A	30165771	30166121
1A	30542786	30543101
1A	30572179	30572520
1A	30586037	30586334
1A	30638353	30639003
1A	30967876	30968226
1A	31158314	31158664
1A	31177233	31177583
1A	31781911	31782300
1A	32099705	32100055
1A	32895443	32895752
1A	33377700	33378050
1A	34174235	34174585
1A	34415511	34415861
1A	34517319	34517669
1A	34980657	34981082
1A	35537584	35537934
1A	35602180	35602530
1A	36270367	36270717
1A	36271021	36271521
1A	36561651	36562001
1A	36604444	36604944
1A	36784271	36784626
1A	37465412	37465762
1A	37615509	37615854
1A	38636467	38636817
1A	39137532	39137882
1A	39890415	39890743
1A	40139010	40139500
1A	40964287	40964787
1A	40984767	40985117
1A	41019991	41020549
1A	41712066	41712416
1A	41747154	41747504
1A	42551820	42552170
1A	42719485	42719755
1A	44362961	44363311
1A	44444912	44445412
1A	44451263	44451500
1A	46232109	46232459
1A	47458380	47458730
1A	47588229	47588521
1A	47799632	47799982
1A	47800467	47800817
1A	47827819	47828147
1A	48109454	48109954
1A	48591229	48591729
1A	48769085	48769556
1A	48772867	48773217
1A	48974505	48974846
1A	49095085	49095585
1A	49269006	49269506
1A	49994079	49994729
1A	49999550	49999958
1A	50000454	50000868
1A	50278694	50279044
1A	50438964	50439464
1A	50440603	50441236
1A	50490887	50491237
1A	50520312	50520662
1A	50989101	50989451
1A	52245234	52245584
1A	52559298	52559648
1A	52569324	52569662
1A	53018907	53019245
1A	53548790	53549050
1A	53864875	53865225
1A	54011834	54012078
1A	54605106	54605456
1A	55432297	55432589
1A	57394662	57395012
1A	58298585	58299085
1A	59303439	59303789
1A	59304039	59304259
1A	59506816	59507040
1A	59598237	59598616
1A	59718301	59718651
1A	59856529	59856882
1A	60057130	60057496
1A	60804508	60805308
1A	61121681	61122181
1A	62950481	62950981
1A	62959853	62960203
1A	63055622	63055984
1A	63769049	63769399
1A	64548086	64548436
1A	64557305	64557610
1A	64586059	64586331
1A	65829922	65830272
1A	65831090	65831740
1A	65845502	65845852
1A	66329388	66329667
1A	68373642	68374142
1A	68374562	68374912
1A	68375363	68375713
1A	69048162	69048502
1A	69185759	69186744
1A	70900099	70900359
1A	71442378	71442878
1A	72676834	72677334
1A	72774364	72774740
1A	72778239	72778739
1A	73184601	73184951
1A	73316918	73317718
1A	73356397	73356747
1A	73996691	73997041
1A	74278858	74279208
1A	74425946	74426286
1A	74443503	74443853
1A	74750947	74751244
1A	75728787	75729137
1A	75729621	75729971
1A	75731941	75732291
1A	76503859	76504209
1A	76825488	76825777
1A	77160170	77160667
1A	77583314	77583664
1A	77584569	77584851
1A	77607210	77607710
1A	78326207	78326557
1A	78334718	78335518
1A	79769963	79770313
1A	79829247	79830047
1A	82327480	82327830
1A	83835841	83836191
1A	85346416	85346758
1A	87197678	87198178
1A	87208460	87208960
1A	89438464	89438814
1A	89441030	89441380
1A	90294544	90295044
1A	90320045	90320498
1A	91098014	91098301
1A	91099234	91099584
1A	92611299	92611649
1A	93889503	93889853
1A	94101168	94101460
1A	94106534	94106884
1A	95053856	95054356
1A	95439069	95439419
1A	95944588	95945538
1A	96467753	96468403
1A	97857551	97858201
1A	98022202	98022552
1A	98057996	98058313
1A	99720909	99721409
1A	99721809	99722159
1A	100204880	100205830
1A	100365442	100365792
1A	100557121	100557471
1A	101196554	101197155
1A	101333707	101334357
1A	103313988	103314338
1A	103686962	103687462
1A	107012349	107012615
1A	107093236	107093736
1A	107292866	107293143
1A	107644532	107644882
1A	107906906	107907406
1A	108769302	108769652
1A	109981897	109982397
1A	111430091	111430441
1A	111621626	111621969
1A	111797246	111797596
1A	113855361	113855861
1A	115363802	115364302
1A	115564418	115564918
1A	116258366	116258716
1A	116259824	116260138
1A	116371083	116371583
1A	116372444	116372734
1A	117192361	117192711
1A	117247691	117248039
1A	119559278	119559778
1A	120021486	120022006
1A	121044979	121045329
1A	122533961	122534461
1A	124897750	124898100
1A	124996811	124997058
1A	126014458	126014958
1A	126330242	126330592
1A	126730173	126730523
1A	128637640	128637990
1A	128728691	128729041
1A	128825226	128825726
1A	129000508	129000858
1A	129390583	129390933
1A	130481318	130481635
1A	132783548	132783898
1A	132795263	132795913
1A	133152300	133152650
1A	133418477	133418827
1A	134000332	134000682
1A	134618382	134619032
1A	134749155	134749505
1A	134756304	134756633
1A	134813020	134813321
1A	134943336	134943686
1A	134949531	134949881
1A	134963668	134964131
1A	135098279	135098517
1A	135099172	135099522
1A	135444529	135444879
1A	135445234	135445884
1A	135453607	135453816
1A	137211757	137212107
1A	137855194	137855544
1A	137856244	137856594
1A	138256924	138257274
1A	138268436	138268648
1A	138617853	138618203
1A	138624979	138625329
1A	139558044	139558285
1A	139561327	139561689
1A	140362712	140363029
1A	140372570	140373970
1A	141293152	141293502
1A	141431177	141431527
1A	141432398	141432748
1A	142101624	142101974
1A	142892807	142893145
1A	142903394	142904097
1A	145194268	145194618
1A	145369997	145370347
1A	145370643	145370993
1A	146637473	146637958
1A	146943639	146944139
1A	147099588	147099874
1A	147344921	147345271
1A	147348515	147348865
1A	149243414	149243764
1A	149256522	149256872
1A	149781039	149781389
1A	149864371	149864721
1A	150890547	150890917
1A	150895487	150895837
1A	151655893	151656300
1A	154014985	154015485
1A	156545000	156545327
1A	157415445	157415795
1A	157834721	157835221
1A	163209013	163209350
1A	163378405	163378645
1A	163392032	163392532
1A	163669589	163669939
1A	163888831	163889139
1A	164168889	164169389
1A	165179197	165179712
1A	166315900	166316238
1A	168260812	168261162
1A	168342581	168343081
1A	168553060	168553710
1A	169654164	169654666
1A	171034453	171034803
1A	171799310	171800110
1A	174006220	174006570
1A	174006970	174007320
1A	180001188	180001538
1A	181753270	181753620
1A	181778140	181778940
1A	183215822	183216322
1A	183542621	183542971
1A	184857967	184858467
1A	184858910	184859268
1A	184890702	184891052
1A	185848566	185849516
1A	186751340	186751690
1A	186751940	186752290
1A	187532945	187533295
1A	188222226	188222876
1A	188446127	188447077
1A	189722375	189722725
1A	197093848	197094198
1A	201746747	201747097
1A	201798337	201798687
1A	202731145	202731495
1A	203131647	203131997
1A	203361932	203362282
1A	203821534	203822021
1A	204472300	204472650
1A	206173738	206174238
1A	206202643	206202993
1A	206203243	206203640
1A	206791968	206792618
1A	207904004	207904504
1A	208127760	208128410
1A	208128810	208129310
1A	208206057	208206557
1A	208207086	208207586
1A	208216233	208216583
1A	208474690	208474914
1A	213909122	213909472
1A	213912937	213913287
1A	213915076	213915876
1A	213917233	213917583
1A	213927894	213928244
1A	216407186	216407986
1A	217609984	217610334
1A	218305194	218305844
1A	219363561	219364172
1A	219386978	219387459
1A	219868069	219868419
1A	219987109	219987459
1A	221291022	221291372
1A	221291622	221291972
1A	221584534	221584884
1A	221585434	221585715
1A	221672721	221673071
1A	221795933	221796373
1A	222282709	222283059
1A	222345652	222347276
1A	222354163	222354513
1A	222363313	222363963
1A	222364213	222364563
1A	222364963	222365313
1A	222365563	222365913
1A	222381169	222381457
1A	222916139	222916489
1A	222919274	222919924
1A	223079350	223079850
1A	223080100	223080513
1A	223443455	223443952
1A	223937205	223938005
1A	223997353	223997697
1A	224724646	224725101
1A	225506529	225507179
1A	225517927	225518277
1A	226476869	226477519
1A	226648771	226649271
1A	227256840	227257190
1A	227268721	227269071
1A	227452515	227453015
1A	228088791	228089141
1A	228806847	228807197
1A	229002268	229002618
1A	229169423	229169773
1A	229239700	229240038
1A	229240363	229240713
1A	229578853	229579203
1A	229579603	229580253
1A	230131970	230132320
1A	230153359	230153987
1A	230305116	230305466
1A	230467166	230467666
1A	230481478	230482237
1A	230547969	230548319
1A	230567834	230568334
1A	231110575	231111525
1A	231823491	231823834
1A	232090865	232091215
1A	232333681	232334018
1A	232343683	232344333
1A	232347782	232348132
1A	232510979	232511779
1A	233925570	233925920
1A	234797436	234797786
1A	234805649	234806149
1A	234816203	234816553
1A	235845583	235846083
1A	236816839	236817189
1A	236889604	236889954
1A	237326479	237327279
1A	237328895	237329245
1A	237436778	237437128
1A	237508692	237509042
1A	237520050	237520550
1A	237521278	237521628
1A	237522928	237523278
1A	238653668	238653931
1A	238882982	238883266
1A	239820582	239820874
1A	241334238	241334877
1A	242649000	242649350
1A	242790776	242791576
1A	243142713	243143063
1A	243143477	243143827
1A	243159952	243160602
1A	243673325	243674275
1A	243861932	243862282
1A	244201340	244201990
1A	244496620	244496970
1A	244734039	244734389
1A	245057139	245057639
1A	245742920	245743270
1A	245969680	245969983
1A	246127076	246127415
1A	246183819	246184314
1A	246192546	246193196
1A	246193740	246194066
1A	246276451	246276801
1A	246277351	246278001
1A	246431239	246431577
1A	247877186	247877536
1A	248421757	248422107
1A	248428705	248429205
1A	249384461	249384811
1A	249428152	249428502
1A	249743634	249743984
1A	249744534	249744884
1A	249927582	249927869
1A	249981020	249981370
1A	251308053	251308403
1A	251334552	251334902
1A	251368061	251368411
1A	251557632	251558132
1A	251919225	251919565
1A	252102236	252102586
1A	252771815	252772165
1A	252801580	252801837
1A	252815783	252816133
1A	253013887	253014387
1A	254542016	254542503
1A	254662946	254663197
1A	255035067	255035417
1A	255488304	255489104
1A	255755251	255755891
1A	255898339	255898839
1A	256748468	256749268
1A	256822370	256823020
1A	257188742	257189088
1A	257190079	257190429
1A	257966294	257966644
1A	260833769	260834173
1A	261054567	261054910
1A	262442169	262442669
1A	264213780	264214130
1A	265007916	265008266
1A	265644671	265645171
1A	265651468	265651818
1A	267352426	267352776
1A	267804660	267805238
1A	269305369	269305719
1A	271133165	271134265
1A	272212044	272212325
1A	274953770	274954120
1A	278461348	278461555
1A	279739640	279739884
1A	279742857	279743357
1A	279824744	279825394
1A	281095501	281095851
1A	284171049	284171399
1A	284335227	284335697
1A	284906760	284907110
1A	285634811	285635161
1A	286215681	286216031
1A	286244436	286244786
1A	290369519	290369869
1A	290554783	290555259
1A	293322474	293322958
1A	293742172	293742672
1A	294860836	294861186
1A	295455936	295456311
1A	295571795	295572295
1A	295590515	295590865
1A	295994744	295995094
1A	296964771	296965121
1A	297049762	297050058
1A	297376667	297377467
1A	299116159	299116509
1A	301212072	301212422
1A	302582133	302582483
1A	302957559	302958359
1A	303249661	303250265
1A	304026996	304027496
1A	304036961	304037461
1A	304451741	304452091
1A	305363378	305363728
1A	307409866	307410216
1A	307490269	307490619
1A	309401172	309401522
1A	310970496	310971257
1A	311434810	311435160
1A	311846038	311846538
1A	313743908	313744408
1A	313806332	313806880
1A	315267494	315268030
1A	316891063	316891469
1A	317815673	317815928
1A	318506860	318507211
1A	318913209	318913567
1A	320222901	320223251
1A	322833046	322833396
1A	323161574	323161924
1A	323162960	323163310
1A	323253587	323254121
1A	323254281	323254631
1A	324733577	324733927
1A	324741039	324741539
1A	327003542	327004038
1A	328257439	328257789
1A	329544000	329544350
1A	329634464	329634814
1A	331519054	331519399
1A	332372990	332373360
1A	335011798	335012148
1A	336554008	336554658
1A	337129735	337130085
1A	337300048	337300398
1A	338841563	338841913
1A	339521583	339521933
1A	339523929	339524279
1A	341867344	341867694
1A	341917322	341918422
1A	342878759	342879259
1A	343020758	343021108
1A	343021358	343022158
1A	343027573	343027923
1A	343028616	343028966
1A	343374846	343375139
1A	343721805	343722455
1A	344299300	344299650
1A	345662928	345663428
1A	346156115	346156465
1A	346684285	346684768
1A	347414304	347414647
1A	347648522	347649043
1A	347910350	347910850
1A	347911250	347911600
1A	347942527	347942877
1A	348300265	348300765
1A	348716866	348717216
1A	348848318	348848668
1A	350411314	350411579
1A	350899577	350899927
1A	350900327	350900677
1A	351474535	351475935
1A	351598020	351598520
1A	351599314	351599537
1A	352851734	352852234
1A	352865723	352866073
1A	352898143	352898493
1A	352898743	352899093
1A	354545223	354545854
1A	355338433	355338933
1A	355718025	355718375
1A	355721911	355722411
1A	355722661	355723161
1A	358184106	358184456
1A	358811629	358811989
1A	361359102	361359752
1A	363365363	363365729
1A	363367727	363368077
1A	363439355	363439705
1A	364046764	364047114
1A	364720226	364720876
1A	364792020	364792588
1A	364877604	364877908
1A	364878435	364878761
1A	365005198	365005602
1A	365610501	365610827
1A	366589196	366589546
1A	368112655	368113005
1A	368113255	368113566
1A	368196218	368196568
1A	369497590	369497940
1A	370092415	370092765
1A	370227074	370227521
1A	371225029	371225360
1A	372171935	372172174
1A	372908978	372909478
1A	372942067	372942372
1A	373266954	373267454
1A	374177178	374177714
1A	374570802	374571302
1A	374673361	374673727
1A	374676253	374676612
1A	376135566	376135950
1A	376757875	376758198
1A	377446438	377446676
1A	377498756	377499106
1A	377617924	377618304
1A	377844566	377844867
1A	379469464	379470114
1A	379851339	379851659
1A	380834653	380835003
1A	380973649	380974299
1A	381277733	381278083
1A	381294714	381295064
1A	385669918	385670268
1A	386379106	386379456
1A	387543419	387543769
1A	387544319	387544576
1A	387911839	387912285
1A	387997521	387997899
1A	388836789	388837439
1A	388843567	388843917
1A	390097351	390098001
1A	390642969	390643319
1A	392786886	392787236
1A	393459998	393460859
1A	393888063	393888424
1A	394319326	394319676
1A	394328976	394329326
1A	396238966	396239916
1A	396289652	396290002
1A	398131164	398131514
1A	399424598	399424906
1A	400241211	400241561
1A	400585747	400586097
1A	402932795	402933478
1A	403611246	403611566
1A	404390457	404391107
1A	408188127	408188466
1A	409613872	409614523
1A	409834554	409834904
1A	409954407	409955207
1A	409956911	409957411
1A	410462238	410462588
1A	412043125	412043980
1A	412245929	412246279
1A	412453178	412453528
1A	412453734	412454079
1A	414731081	414731408
1A	414744687	414745037
1A	415304480	415304708
1A	415580399	415580696
1A	415585258	415585908
1A	415827624	415828124
1A	416549082	416549626
1A	416620748	416621051
1A	417548942	417549442
1A	419478020	419478370
1A	420063907	420064257
1A	424631182	424631910
1A	425049878	425050228
1A	425859440	425859940
1A	425860237	425860539
1A	427539550	427539794
1A	427813941	427814291
1A	428013388	428013653
1A	428190229	428190522
1A	430627610	430627906
1A	431029092	431029442
1A	431440250	431440600
1A	431776252	431776602
1A	431942961	431943311
1A	431973496	431973846
1A	432757531	432757807
1A	435090110	435091060
1A	435393426	435393806
1A	436420961	436421311
1A	436948561	436948911
1A	436949582	436949889
1A	438737110	438737610
1A	439066265	439066615
1A	439073838	439074188
1A	439074438	439075088
1A	440017522	440017872
1A	440182654	440183004
1A	440189101	440189451
1A	440669809	440670671
1A	440796568	440796898
1A	441203126	441203476
1A	441245987	441246481
1A	441800562	441801512
1A	441929721	441930071
1A	441953343	441954143
1A	442041847	442042197
1A	442123328	442123808
1A	442469940	442470440
1A	442797015	442797365
1A	443136231	443136507
1A	443193180	443193530
1A	445256935	445257285
1A	445538222	445538572
1A	445884902	445885402
1A	445885938	445886432
1A	446138912	446139262
1A	446303324	446303674
1A	446371854	446372204
1A	446372686	446372929
1A	447939377	447939727
1A	447973393	447973743
1A	448350115	448350429
1A	448784580	448785065
1A	448917873	448918373
1A	448924900	448925400
1A	448930990	448931640
1A	448982437	448982787
1A	449180468	449180754
1A	449755043	449755393
1A	449807544	449807894
1A	450593712	450594105
1A	451521057	451521407
1A	451540147	451540497
1A	452027059	452027559
1A	453073127	453073477
1A	453120844	453121084
1A	454527851	454528370
1A	454535135	454535485
1A	455038179	455038829
1A	455601712	455602212
1A	455804356	455804797
1A	456313017	456313367
1A	458226267	458226617
1A	458503939	458504289
1A	458507156	458507506
1A	458562701	458563501
1A	458565540	458565890
1A	458578690	458579040
1A	459313763	459314149
1A	459523292	459523642
1A	460228001	460228278
1A	460637110	460637460
1A	461356275	461356775
1A	461775194	461775694
1A	462000845	462001345
1A	462001895	462002158
1A	462123552	462123902
1A	462257522	462257872
1A	462433630	462434580
1A	462713765	462714115
1A	462727557	462727983
1A	462747637	462748137
1A	462751314	462751964
1A	462781958	462782308
1A	462783158	462783508
1A	463356083	463356733
1A	464083034	464083360
1A	464794118	464794849
1A	465427466	465427744
1A	465496250	465496600
1A	465505960	465506310
1A	466841630	466841980
1A	466913644	466913994
1A	467186927	467187427
1A	468604509	468605159
1A	468669160	468669510
1A	468670492	468670842
1A	469189141	469189509
1A	469435325	469435675
1A	469436090	469436373
1A	469486844	469487132
1A	470400778	470401160
1A	470403099	470403405
1A	470431394	470431744
1A	470486311	470486811
1A	470690011	470690961
1A	471260239	471260574
1A	471463502	471463852
1A	471464093	471464593
1A	471484924	471485424
1A	471487507	471488007
1A	472139481	472139831
1A	472151012	472151962
1A	472948606	472948956
1A	473009457	473009957
1A	473034993	473035493
1A	473037262	473037612
1A	473413141	473413499
1A	473470390	473470816
1A	473598609	473598958
1A	473605693	473606131
1A	473964317	473964817
1A	474175865	474176106
1A	474217242	474217742
1A	474297100	474297376
1A	474552893	474553243
1A	474582497	474582847
1A	474697717	474698067
1A	475306415	475306765
1A	477021954	477022304
1A	477120754	477121104
1A	477360947	477361297
1A	477447114	477447614
1A	478544716	478545216
1A	479217817	479218167
1A	479713979	479714304
1A	479722620	479722970
1A	479826867	479827817
1A	479857692	479858255
1A	480550730	480551380
1A	480588468	480589268
1A	480826813	480827163
1A	480833470	480833820
1A	481243996	481244346
1A	481496479	481496829
1A	481655703	481656053
1A	481753621	481754271
1A	482329798	482330404
1A	482334752	482335102
1A	482335691	482337691
1A	482338991	482339341
1A	482756826	482757808
1A	482758170	482759120
1A	482783829	482784329
1A	482815885	482816224
1A	482826622	482826972
1A	482831056	482831387
1A	482965367	482966167
1A	483134663	483135453
1A	483650565	483650915
1A	483674767	483675117
1A	484327800	484328300
1A	484856976	484857308
1A	485340214	485340714
1A	485352576	485352926
1A	485355972	485356322
1A	485565695	485566195
1A	486338739	486339256
1A	486599254	486599604
1A	487011158	487011508
1A	487080028	487080528
1A	487196148	487196648
1A	487314471	487314821
1A	488064899	488065249
1A	488103825	488104475
1A	488235603	488235868
1A	488240778	488241278
1A	489170093	489170593
1A	489178035	489178535
1A	489235844	489236194
1A	489239808	489240308
1A	489263780	489264130
1A	489273455	489273805
1A	489277941	489278291
1A	489395250	489395600
1A	489988739	489989239
1A	490086379	490087029
1A	490411044	490411394
1A	490470670	490471170
1A	490479019	490479323
1A	490524919	490525305
1A	490526492	490526842
1A	490795021	490795521
1A	490805320	490805611
1A	491133037	491133387
1A	491134708	491135508
1A	491139061	491139504
1A	492802009	492802243
1A	492804071	492804571
1A	493211642	493212146
1A	493216875	493217446
1A	493218880	493219830
1A	493284186	493284484
1A	493509329	493509679
1A	494156349	494156699
1A	494442009	494442359
1A	494719584	494719827
1A	495278772	495279122
1A	495335788	495336288
1A	495447999	495448349
1A	495590405	495590683
1A	496062741	496063091
1A	496146685	496147335
1A	496302168	496302518
1A	496438782	496439282
1A	496479650	496480000
1A	496643923	496644573
1A	497234682	497235123
1A	497248772	497249130
1A	497278212	497278543
1A	497522882	497523232
1A	497523632	497523982
1A	497623829	497625079
1A	497900653	497901003
1A	498180240	498180755
1A	498286550	498286900
1A	498450199	498450699
1A	498809077	498809427
1A	499391776	499391991
1A	499431685	499432185
1A	499447007	499447507
1A	499579836	499580186
1A	499791193	499791543
1A	499840483	499840977
1A	499863472	499863972
1A	499864372	499864722
1A	500076169	500076519
1A	500350465	500351438
1A	500361312	500361662
1A	500845832	500846182
1A	500988887	500989237
1A	500990387	500990887
1A	501818128	501818628
1A	501819615	501819896
1A	502686152	502686502
1A	503315944	503316270
1A	503368334	503368684
1A	503464154	503464504
1A	504275706	504276056
1A	504398001	504398351
1A	504631371	504631721
1A	505194711	505195211
1A	505267702	505268202
1A	505467400	505467750
1A	505475483	505475983
1A	505741324	505741674
1A	506286265	506286615
1A	506295595	506295945
1A	506474239	506474589
1A	506493949	506494449
1A	506543178	506543814
1A	506989394	506989699
1A	507084089	507084576
1A	507557442	507558092
1A	508133396	508133896
1A	508202272	508202622
1A	508553503	508554153
1A	508627229	508627579
1A	508723345	508724295
1A	508905375	508906475
1A	508913954	508915257
1A	508929744	508930244
1A	508930944	508931294
1A	509676455	509676815
1A	510286327	510287127
1A	510364026	510364376
1A	510817315	510817795
1A	510992331	510992981
1A	511152106	511152999
1A	511155515	511155865
1A	511157582	511158082
1A	511160291	511160641
1A	511243833	511244783
1A	511244937	511245287
1A	512197720	512198370
1A	512463093	512463443
1A	512495674	512496324
1A	512501783	512502351
1A	512659014	512659364
1A	512840839	512841189
1A	513110231	513110581
1A	513362234	513362884
1A	513859171	513859671
1A	514256617	514256967
1A	514533727	514534011
1A	515295042	515295392
1A	515296092	515296442
1A	515762418	515762768
1A	516575236	516575559
1A	516769176	516769526
1A	516780893	516781243
1A	517090547	517091912
1A	517094233	517094583
1A	517377199	517377549
1A	517377891	517378241
1A	517383239	517383621
1A	517501802	517502302
1A	517635278	517635778
1A	518661611	518661961
1A	518726673	518726980
1A	518930684	518931034
1A	518951405	518951755
1A	519260028	519260528
1A	519629412	519629762
1A	519680465	519680815
1A	519848080	519848580
1A	520819435	520819785
1A	520856821	520857161
1A	520862051	520862626
1A	521275731	521276054
1A	521279642	521279992
1A	521322027	521322527
1A	521541658	521542257
1A	521620283	521620716
1A	521622789	521623139
1A	521985953	521986303
1A	522949739	522950089
1A	522963673	522964023
1A	522964273	522964607
1A	524681256	524681631
1A	525377548	525378988
1A	525384647	525386197
1A	525433184	525433534
1A	525603076	525603426
1A	525612667	525613017
1A	526133292	526133792
1A	526735836	526736186
1A	526745316	526745666
1A	526746553	526746903
1A	526747153	526747803
1A	527097602	527097952
1A	527201135	527201597
1A	528664992	528665280
1A	528832362	528832853
1A	529255991	529256641
1A	530155705	530156205
1A	530237038	530237538
1A	530257120	530258070
1A	530511294	530512085
1A	530804300	530804839
1A	530816411	530816761
1A	531012833	531013441
1A	531015118	531015435
1A	531022037	531022528
1A	531024444	531024665
1A	531050996	531051796
1A	531219978	531220328
1A	531331982	531332482
1A	531641565	531642065
1A	531654206	531654971
1A	531662296	531662639
1A	531871605	531871955
1A	531989727	531990077
1A	532241678	532242093
1A	532322720	532323542
1A	532372746	532373096
1A	532733016	532733301
1A	532781251	532781601
1A	532921310	532921660
1A	532967842	532968612
1A	532968902	532969402
1A	533142484	533142834
1A	533152474	533152858
1A	533160323	533160973
1A	533252312	533253412
1A	533263580	533264185
1A	533322370	533322720
1A	534042598	534043098
1A	534937315	534937579
1A	534970207	534970557
1A	535283082	535283582
1A	535314027	535314377
1A	535323289	535323751
1A	535734904	535735254
1A	535995713	535996149
1A	536352066	536352416
1A	536606780	536607296
1A	536635764	536636061
1A	536673934	536674434
1A	537817495	537817845
1A	537826837	537827337
1A	537969629	537970099
1A	537979426	537979776
1A	538178535	538178885
1A	538669874	538670524
1A	538691742	538692242
1A	538804588	538805238
1A	539319530	539319945
1A	539686768	539687101
1A	539868849	539869147
1A	539883113	539883463
1A	539967887	539968237
1A	540137128	540137518
1A	540173794	540174098
1A	540181603	540181869
1A	540285947	540286447
1A	540462981	540463293
1A	540699354	540699854
1A	540730761	540731411
1A	540752461	540752811
1A	540888295	540888886
1A	541449998	541450498
1A	541576710	541577810
1A	541578210	541578520
1A	541997227	541997727
1A	542430817	542431767
1A	542708851	542709317
1A	542714125	542714475
1A	542754679	542755029
1A	542765954	542766247
1A	542769423	542769773
1A	543273207	543273557
1A	543386724	543387374
1A	543424390	543424740
1A	543760261	543760761
1A	543783220	543783570
1A	544045615	544046115
1A	544076786	544077136
1A	544077686	544078036
1A	544176997	544177647
1A	544432955	544433755
1A	544587872	544588222
1A	544593567	544594667
1A	544716326	544716604
1A	544728284	544728934
1A	545075218	545075568
1A	545330000	545330650
1A	545633748	545634098
1A	545873908	545874251
1A	546005582	546005859
1A	546056209	546056559
1A	546216994	546217344
1A	546319535	546319836
1A	546513691	546514191
1A	546777909	546778196
1A	547016286	547016636
1A	547311955	547312317
1A	547384523	547384873
1A	547403813	547404163
1A	547676388	547676738
1A	547681489	547681905
1A	547713761	547714292
1A	547856069	547856569
1A	547857853	547858353
1A	547904871	547905371
1A	547913575	547913925
1A	547963885	547964385
1A	547969057	547969857
1A	548303150	548303440
1A	548304099	548304449
1A	548310180	548310791
1A	548380845	548381195
1A	548705226	548705522
1A	549056901	549057251
1A	549061720	549063120
1A	549063370	549063720
1A	549929695	549930029
1A	549939689	549940189
1A	550215908	550216165
1A	550311319	550311669
1A	550314560	550314910
1A	550418858	550419358
1A	550423326	550423676
1A	550535744	550536256
1A	550608385	550608735
1A	550711765	550712116
1A	550875306	550876256
1A	550965227	550965657
1A	550982891	550983241
1A	550998265	550998615
1A	551042142	551042642
1A	551155526	551155859
1A	551186472	551186822
1A	551210757	551211052
1A	551591600	551591950
1A	551788877	551789247
1A	551805011	551805361
1A	551823481	551823959
1A	551977130	551977895
1A	552090836	552091410
1A	552117144	552117644
1A	552178751	552179435
1A	552233282	552233632
1A	552457845	552458195
1A	552463475	552463853
1A	552492529	552492883
1A	552905108	552905417
1A	552908629	552908960
1A	552911541	552911867
1A	553534148	553534441
1A	553693461	553693804
1A	553706952	553707936
1A	553970139	553970489
1A	553982722	553983072
1A	554013179	554013529
1A	554024286	554025042
1A	554039047	554039477
1A	554040531	554041331
1A	554041581	554042081
1A	554045914	554046264
1A	554056696	554056901
1A	554057868	554059268
1A	554243952	554244302
1A	554535853	554536203
1A	554886525	554886875
1A	554940540	554940890
1A	555127803	555128303
1A	555289209	555289709
1A	555520733	555521523
1A	555522373	555522723
1A	555544408	555544758
1A	555635029	555635529
1A	555646837	555647662
1A	555798943	555799155
1A	555804789	555805170
1A	556105205	556105555
1A	556184946	556185296
1A	556782619	556782969
1A	556931293	556931643
1A	556945431	556945931
1A	557094488	557094775
1A	557135303	557135653
1A	557956864	557957240
1A	557973221	557973568
1A	557997347	557997697
1A	558129008	558129294
1A	558158568	558159068
1A	558189050	558189700
1A	558278644	558278994
1A	559567055	559567407
1A	560366462	560366812
1A	560405721	560406071
1A	560456287	560456787
1A	560913107	560913457
1A	560962368	560962868
1A	561114157	561114657
1A	561114900	561115700
1A	561132152	561132502
1A	561132997	561133347
1A	561135006	561135356
1A	561322715	561323151
1A	561334500	561334850
1A	561346359	561346859
1A	561347709	561348101
1A	561380923	561381497
1A	561692074	561692541
1A	561756343	561756843
1A	561757934	561758284
1A	561964263	561964629
1A	561976553	561977053
1A	562063589	562063939
1A	562738763	562739113
1A	562742137	562742487
1A	562950429	562950713
1A	563170845	563171195
1A	563177534	563178034
1A	563186749	563187249
1A	563264814	563265465
1A	563277104	563277454
1A	563285171	563286121
1A	563314841	563315135
1A	563325688	563326038
1A	563607974	563608474
1A	563612516	563612786
1A	563675547	563675897
1A	564084487	564084837
1A	564088218	564088628
1A	564099768	564100118
1A	564100518	564100874
1A	564252673	564253023
1A	564279412	564279912
1A	564310431	564311079
1A	564323914	564324264
1A	564396777	564397127
1A	564769068	564769568
1A	565402442	565403062
1A	565521673	565522023
1A	565522561	565522911
1A	566023637	566024437
1A	566347191	566347768
1A	566482861	566483511
1A	566489229	566489579
1A	566500553	566501203
1A	566596723	566597323
1A	566632568	566633153
1A	566633928	566634428
1A	567517359	567517709
1A	567635145	567635517
1A	567640168	567640518
1A	568069839	568070120
1A	568071060	568071370
1A	568108204	568108704
1A	568521767	568522117
1A	568556139	568556489
1A	568686662	568687162
1A	568771995	568772345
1A	569370595	569370945
1A	570230027	570230450
1A	570270478	570270757
1A	570274432	570274792
1A	570423586	570423906
1A	570427197	570427607
1A	571096062	571096412
1A	571097298	571097691
1A	571266602	571266966
1A	571268806	571269156
1A	571281049	571282149
1A	571290877	571291227
1A	571339357	571339857
1A	571348077	571348427
1A	571652740	571653091
1A	571789763	571790236
1A	571792015	571792356
1A	571988140	571988640
1A	571989790	571990290
1A	572235546	572236064
1A	572237726	572238103
1A	572241635	572241936
1A	572385536	572385886
1A	572502692	572502989
1A	572570829	572571179
1A	572746137	572746787
1A	572747487	572747804
1A	573390767	573391019
1A	573442118	573442618
1A	573636185	573636535
1A	573636785	573637135
1A	573690014	573690364
1A	573697098	573697448
1A	573930222	573930564
1A	574190225	574190575
1A	574191376	574191726
1A	574234245	574234745
1A	574331352	574332152
1A	574333917	574334267
1A	574397184	574397534
1A	574486808	574487458
1A	574494265	574494615
1A	574497393	574497743
1A	574639473	574639823
1A	574657175	574657825
1A	574669461	574669811
1A	574723279	574723763
1A	574821784	574822134
1A	574823774	574824124
1A	574922487	574922811
1A	574931822	574932272
1A	574938076	574938726
1A	574939729	574940622
1A	575606955	575607305
1A	575610997	575611497
1A	575654699	575655049
1A	575776772	575777572
1A	575778957	575779307
1A	575787706	575787909
1A	575806799	575807149
1A	575910184	575910482
1A	576062544	576062894
1A	576240959	576241309
1A	576247776	576248276
1A	576363464	576363814
1A	576369268	576370368
1A	576559819	576560158
1A	576561235	576562035
1A	576563433	576563674
1A	576619847	576620332
1A	576637142	576637492
1A	576637742	576638584
1A	576646654	576647904
1A	576655105	576655455
1A	576669565	576669915
1A	576670303	576670593
1A	576784877	576785377
1A	576892050	576892400
1A	577078464	577078964
1A	577571257	577571607
1A	577718264	577718764
1A	577821955	577822605
1A	577927612	577927962
1A	578475082	578475582
1A	578548343	578548693
1A	578565528	578565785
1A	578902488	578902988
1A	579157759	579158409
1A	579161847	579162174
1A	579832064	579832510
1A	579863685	579864185
1A	580043478	580043828
1A	580135062	580135412
1A	580140462	580140996
1A	580146675	580147025
1A	580156645	580156978
1A	580445396	580445896
1A	580447570	580447920
1A	580627589	580627939
1A	580898738	580899088
1A	580899716	580900066
1A	580900316	580900717
1A	581037939	581038289
1A	581126149	581126499
1A	581250879	581251229
1A	581507280	581507780
1A	581508330	581508680
1A	581569800	581570300
1A	581833751	581834294
1A	582218363	582218713
1A	582276167	582276517
1A	582552963	582553763
1A	582604812	582605748
1A	582606529	582606844
1A	582655210	582655563
1A	582664132	582665232
1A	582707430	582708080
1A	582835836	582836186
1A	582838900	582839250
1A	582871515	582872165
1A	582872865	582873215
1A	583156863	583157213
1A	583288846	583289186
1A	583331851	583332201
1A	583361568	583362368
1A	583363000	583363343
1A	583518635	583518985
1A	583519824	583520192
1A	583587507	583588007
1A	583588813	583589163
1A	583659350	583660000
1A	583815156	583815794
1A	583817201	583817551
1A	584471731	584472053
1A	584472753	584473403
1A	584674925	584675275
1A	584809876	584810226
1A	585749669	585750169
1A	585751241	585751569
1A	585951116	585951616
1A	585952027	585952377
1A	585982687	585982996
1A	586063964	586064314
1A	586269694	586270036
1A	586286841	586287269
1A	586470802	586471234
1A	586520294	586520758
1A	586749401	586749751
1A	586912329	586912770
1A	586932224	586932882
1A	586951543	586952043
1A	586955359	586956159
1A	586999114	586999464
1A	587353012	587353467
1A	587357354	587357704
1A	587358477	587358977
1A	587361627	587361977
1A	587366320	587366670
1A	587820295	587820645
1A	587934013	587934513
1A	587935126	587935522
1A	588279225	588280025
1A	588296070	588296570
1A	588297720	588297981
1A	588303408	588303846
1A	588386799	588387749
1A	589725820	589726170
1A	589875898	589876248
1A	589954740	589955584
1A	590000892	590001392
1A	590249429	590249779
1A	590347629	590347979
1A	590522301	590522827
1A	590648501	590648789
1A	590712018	590712528
1A	590764739	590765366
1A	590989743	590990093
1A	591090293	591090643
1A	591308126	591308778
1A	591370811	591371357
1A	591600481	591600807
1A	591605821	591606108
1A	591615009	591615509
1A	591930493	591930993
1A	591944886	591945133
1A	591953805	591954161
1A	591955776	591956126
1A	592067003	592067353
1A	592092561	592092911
1A	592106487	592106837
1A	592117918	592118268
1A	592121703	592122053
1A	592141638	592142073
1A	592143147	592143497
1A	592299007	592300707
1A	592314025	592314525
1A	592323326	592323676
1A	592328876	592329526
1A	592499718	592500218
1A	592652769	592653059
1A	593037386	593037688
1A	593273923	593274423
1A	593281485	593281985
1A	593287510	593287722
1A	593399237	593400037
1A	593545603	593545953
1A	593548243	593548593
1A	593549143	593549493
1A	593551040	593551390
1A	593787651	593788151
1B	46144916	46145211
1B	103349333	103349629
1B	145716631	145716981
1B	182060518	182060868
1B	240494945	240495326
1B	240500351	240500701
1B	242238635	242238985
1B	242667070	242667420
1B	242734928	242735467
1B	245924846	245925859
1B	245926621	245927271
1B	245959651	245960001
1B	246767422	246768222
1B	249621934	249622584
1B	249633769	249634119
1B	250415176	250415976
1B	250424875	250425525
1B	252019336	252019836
1B	252032628	252032978
1B	252034795	252035445
1B	252035845	252036195
1B	252288489	252288839
1B	252374982	252375332
1B	252997573	252997923
1B	253045749	253046099
1B	253068919	253069419
1B	253577731	253578381
1B	253826249	253826749
1B	254448947	254449579
1B	254449779	254450729
1B	254452054	254452704
1B	254453630	254455180
1B	254455580	254456621
1B	254457067	254457417
1B	254458746	254459246
1B	255493726	255494976
1B	255502956	255503306
1B	255726605	255727105
1B	256903085	256903735
1B	256907820	256908920
1B	258438722	258439072
1B	259027083	259027583
1B	259515611	259516111
1B	261523246	261524196
1B	261631381	261631731
1B	261650112	261651080
1B	261849863	261850319
1B	262533886	262534236
1B	262577074	262577415
1B	262922181	262922831
1B	263547387	263547887
1B	263555609	263556241
1B	263750260	263751060
1B	263979172	263979672
1B	264417734	264418084
1B	264839224	264839874
1B	264847264	264847614
1B	265976589	265976901
1B	266107868	266108368
1B	266931510	266931838
1B	266945295	266945945
1B	268407504	268407854
1B	268840505	268840770
1B	269221743	269222093
1B	269286093	269286312
1B	269625634	269626069
1B	269648913	269649263
1B	271710227	271710727
1B	271908513	271908821
1B	275937359	275938159
1B	275938409	275938741
1B	277458161	277458511
1B	277765964	277766796
1B	277926618	277926843
1B	277964314	277965219
1B	278705830	278706630
1B	278706880	278707230
1B	278935108	278935458
1B	278939253	278939603
1B	282121604	282121954
1B	285345306	285345527
1B	286973516	286973866
1B	287704343	287704693
1B	288163480	288163980
1B	288164380	288165091
1B	288168142	288168492
1B	289733239	289733750
1B	292350204	292350554
1B	292424750	292425108
1B	292692400	292692750
1B	295087917	295088267
1B	295767738	295768088
1B	295939523	295939873
1B	296491767	296492123
1B	297062892	297063242
1B	297665302	297665652
1B	297729010	297729510
1B	297864949	297865435
1B	299659140	299659364
1B	303677257	303677742
1B	303682328	303682798
1B	303881766	303882116
1B	304509255	304509605
1B	304786652	304786890
1B	309312025	309312375
1B	310132954	310133222
1B	310136311	310136661
1B	310143466	310143816
1B	310144511	310146511
1B	310149171	310150385
1B	311429158	311429508
1B	314561280	314561780
1B	321683974	321684474
1B	322690337	322690687
1B	323634408	323634884
1B	324409379	324409729
1B	325807109	325807759
1B	327028141	327028491
1B	327028891	327029122
1B	327484342	327484692
1B	328660305	328660655
1B	328819802	328820302
1B	329201363	329201713
1B	329960788	329961138
1B	332087870	332088220
1B	332260418	332260930
1B	332734681	332735481
1B	333646223	333646573
1B	336069164	336069664
1B	344902482	344902832
1B	345302374	345302724
1B	346645273	346645773
1B	347068501	347068921
1B	347574092	347574742
1B	347579429	347579929
1B	347777183	347777533
1B	347841704	347842054
1B	348529894	348530104
1B	348900377	348900727
1B	348902317	348902667
1B	352397474	352397824
1B	353907286	353907806
1B	354545387	354545737
1B	354547290	354547640
1B	355671318	355671668
1B	355678852	355679242
1B	356902217	356902457
1B	356902922	356903272
1B	357344217	357344567
1B	357647040	357647390
1B	357648713	357649062
1B	358838208	358838858
1B	359498553	359499053
1B	359909278	359910078
1B	360337191	360337541
1B	362219654	362220004
1B	363448543	363449043
1B	364247300	364247603
1B	364420269	364420769
1B	366295494	366296144
1B	367430371	367430721
1B	367473874	367474524
1B	367474854	367475204
1B	368995519	368996019
1B	369289782	369290132
1B	369612755	369613705
1B	369756896	369757546
1B	370039722	370040365
1B	370766089	370766439
1B	370766770	370767120
1B	370869255	370869605
1B	372154900	372155250
1B	374330300	374330701
1B	374851025	374851375
1B	374918506	374919006
1B	375816724	375817224
1B	375863258	375863758
1B	376242035	376242685
1B	376612959	376613459
1B	377073430	377074032
1B	377075153	377075653
1B	377092608	377093150
1B	377264896	377265246
1B	378926149	378926499
1B	378943020	378943370
1B	380439682	380440332
1B	383799290	383800294
1B	386163326	386163664
1B	386200100	386200750
1B	386516648	386516998
1B	386794035	386794336
1B	387297886	387298686
1B	388165148	388165601
1B	388168041	388168541
1B	388682100	388682403
1B	389317591	389318091
1B	390388109	390388609
1B	391423583	391423984
1B	395242748	395243098
1B	396363645	396364145
1B	396596571	396597071
1B	397049525	397049946
1B	398070341	398070691
1B	398144122	398144472
1B	399194997	399195647
1B	399560869	399561273
1B	400747658	400748158
1B	401617889	401618239
1B	401910846	401911196
1B	402098877	402099527
1B	402797385	402798335
1B	404254411	404254761
1B	405185778	405186428
1B	405925135	405925553
1B	405975060	405975410
1B	406337578	406338228
1B	406338418	406338768
1B	407304738	407305088
1B	407600443	407600943
1B	408108837	408109637
1B	408635178	408636208
1B	409669359	409670169
1B	410042057	410042384
1B	410044064	410044572
1B	410933228	410933578
1B	411574030	411574380
1B	411820290	411821054
1B	412858081	412858581
1B	415231125	415231475
1B	415606073	415606423
1B	415953505	415954005
1B	417422241	417423041
1B	417426702	417427052
1B	418062862	418063332
1B	419200542	419201042
1B	420347617	420348267
1B	420365319	420365669
1B	420421627	420421977
1B	420692297	420692647
1B	420693685	420694007
1B	421096192	421096542
1B	421674537	421674910
1B	422514117	422514617
1B	423206316	423206666
1B	423582732	423583066
1B	423642483	423643433
1B	423915199	423915537
1B	423917642	423917916
1B	423919135	423919422
1B	423953833	423954156
1B	425596787	425597437
1B	426451219	426451569
1B	426452163	426452513
1B	426481817	426482167
1B	426492487	426492837
1B	426900531	426900881
1B	427468277	427468627
1B	427669732	427670532
1B	427780947	427781297
1B	428543377	428543727
1B	429615902	429616552
1B	432816742	432817092
1B	432818656	432819094
1B	433102897	433103268
1B	433140483	433140833
1B	434408612	434408962
1B	437604680	437605330
1B	437605580	437606080
1B	439013928	439014578
1B	439026992	439027323
1B	439030584	439031084
1B	439434167	439434517
1B	441653684	441654034
1B	442074189	442074539
1B	443475854	443476537
1B	443998914	443999264
1B	444005280	444005780
1B	444625998	444626320
1B	444626533	444626883
1B	444860618	444861033
1B	445429344	445429844
1B	446639282	446639632
1B	446990475	446990825
1B	446991525	446991778
1B	448535215	448535599
1B	449387125	449387475
1B	449395772	449396272
1B	449757265	449757696
1B	450611722	450612522
1B	451557727	451558077
1B	451567723	451568073
1B	451599622	451600122
1B	451907537	451907851
1B	452768620	452768970
1B	453490021	453490371
1B	454371499	454371869
1B	454603621	454603971
1B	454893058	454893519
1B	456184341	456184691
1B	456188463	456188813
1B	456251488	456251838
1B	456842041	456842391
1B	456842791	456843100
1B	457009281	457009781
1B	457383031	457383381
1B	457460331	457460831
1B	458387546	458388190
1B	458634797	458635167
1B	459928876	459929376
1B	460577993	460578343
1B	464709289	464709939
1B	465101269	465101590
1B	465360042	465360414
1B	467206848	467207202
1B	467925326	467925676
1B	467933297	467933797
1B	469158780	469159130
1B	469979372	469979722
1B	470964406	470965206
1B	470965606	470965956
1B	471192741	471193389
1B	471528835	471529185
1B	472968237	472968587
1B	473219849	473220199
1B	473494286	473494786
1B	474665716	474666216
1B	474671026	474671676
1B	476033013	476033363
1B	476882732	476883082
1B	476924821	476925132
1B	477394247	477394747
1B	478564254	478564754
1B	478591873	478592594
1B	478719489	478719989
1B	479650938	479651438
1B	480472835	480473185
1B	480754773	480755360
1B	480841469	480841969
1B	480900055	480900405
1B	481539232	481539732
1B	481705924	481706274
1B	482164426	482164776
1B	482166121	482166471
1B	482706095	482706359
1B	483851646	483851996
1B	484885977	484886927
1B	485288472	485288822
1B	485804855	485805550
1B	485805800	485806086
1B	486346973	486347409
1B	486542940	486543740
1B	486826659	486827009
1B	486830651	486831206
1B	487381905	487382255
1B	487679144	487679794
1B	487920298	487920648
1B	488416809	488417159
1B	490426578	490426973
1B	491243121	491243471
1B	491254732	491255048
1B	491634904	491635180
1B	491767145	491767495
1B	492278121	492278471
1B	492301920	492302270
1B	492786217	492786867
1B	492945518	492945900
1B	493873770	493874589
1B	494055176	494055826
1B	494597207	494597492
1B	495414201	495414551
1B	496092050	496092341
1B	497184686	497185036
1B	497371202	497371552
1B	497373253	497373603
1B	497379481	497379831
1B	498380552	498380902
1B	498633430	498634096
1B	498685114	498685464
1B	498686014	498686514
1B	498852103	498853203
1B	498855170	498855520
1B	498855920	498856270
1B	498976846	498977717
1B	499195951	499196601
1B	499202272	499202622
1B	499216209	499216559
1B	499218899	499219399
1B	499816175	499816551
1B	499920643	499920993
1B	499936185	499936685
1B	500918785	500919135
1B	500920772	500921130
1B	501361019	501361369
1B	502226503	502226853
1B	502966510	502966860
1B	503481015	503481515
1B	503516827	503517195
1B	505105398	505105748
1B	505106790	505107140
1B	505354440	505354883
1B	507468481	507468981
1B	507469231	507469731
1B	507549175	507549525
1B	507804283	507804608
1B	507847169	507847943
1B	508544540	508544890
1B	508546092	508546442
1B	509008080	509008430
1B	509009666	509010166
1B	509108524	509109024
1B	509109796	509110155
1B	509122705	509123055
1B	509133822	509134256
1B	510227756	510228406
1B	511209283	511209933
1B	511454550	511455169
1B	512160116	512160616
1B	512172619	512174662
1B	512422444	512422852
1B	512689274	512689774
1B	513486108	513486458
1B	513539114	513539614
1B	513544074	513544424
1B	514091397	514091791
1B	514161976	514162292
1B	514169820	514170100
1B	514359519	514359869
1B	515916075	515916575
1B	516148363	516148713
1B	516949162	516949512
1B	516950684	516950886
1B	516960711	516961061
1B	516962932	516963282
1B	517914696	517914964
1B	518176531	518177031
1B	518180219	518180869
1B	518185476	518185976
1B	518266252	518266602
1B	518267561	518267829
1B	518799311	518799811
1B	518806203	518806553
1B	518870532	518870882
[truncated: 37,726 more rows]

## Sheet: ALLs
chrom	chromStart	chromEnd
1A	1143799	1144431
1A	32290149	32290649
1A	59504418	59504768
1A	198059826	198060176
1A	213933969	213934319
1A	221708681	221709181
1A	224536155	224536505
1A	355630573	355631223
1A	459195982	459196332
1A	477934397	477934897
1A	478452253	478452603
1A	480751857	480752207
1A	482763063	482763563
1A	490806645	490806995
1A	490894211	490894561
1A	495705394	495705744
1A	497514122	497514472
1A	498286850	498287200
1A	498808777	498809127
1A	499627036	499627275
1A	511491778	511492128
1A	512455639	512455989
1A	516573589	516573939
1A	534969907	534970257
1A	540338311	540338661
1A	540357259	540357691
1A	554950715	554951065
1A	554951615	554951965
1A	561275984	561276484
1A	563685868	563686368
1A	576377218	576377568
1A	576700436	576700786
1A	578558823	578559173
1A	578926062	578926412
1A	584510217	584510717
1A	588296520	588297320
1A	588491325	588491675
1A	588667621	588668421
1A	589033473	589033823
1A	590000442	590000792
1A	590357175	590357675
1A	592324076	592324576
1A	592327376	592327726
1A	592756177	592756527
1A	592831472	592831822
1B	283111146	283111646
1B	301256860	301257210
1B	392143674	392144024
1B	492787267	492787617
1B	504255759	504256109
1B	529501383	529501733
1B	541012233	541012733
1B	558558336	558558686
1B	566363160	566363660
1B	573006245	573006955
1B	577977267	577977617
1B	582097590	582098090
1B	591357089	591357439
1B	593920240	593921040
1B	619415952	619416302
1B	629158437	629158937
1B	631951626	631951976
1B	633330159	633330509
1B	633620688	633621038
1B	638915029	638915379
1B	643093437	643093937
1B	652301910	652302260
1B	658510127	658510477
1B	661510010	661510360
1B	662072307	662072657
1B	664768348	664768698
1B	665049384	665049734
1B	666826181	666826531
1B	668129593	668129943
1B	672343073	672343423
1B	672345253	672345753
1B	673156729	673157229
1B	677310520	677310817
1B	678049649	678049999
1B	679703362	679703862
1B	682475087	682475437
1B	683518513	683518863
1B	686925433	686925783
1B	688983278	688984078
1D	109796	110146
1D	538784	539134
1D	2081515	2081865
1D	7384518	7385013
1D	18685736	18686130
1D	80642394	80642894
1D	88276322	88276672
1D	143175977	143176327
1D	143953520	143953870
1D	160497581	160497931
1D	162060171	162060521
1D	163432557	163433057
1D	170227866	170228366
1D	176354376	176354876
1D	182637413	182637763
1D	193674307	193674807
1D	199874873	199875223
1D	204022875	204023525
1D	207274502	207275002
1D	233324080	233324730
1D	296543612	296543962
1D	356926310	356926810
1D	360389218	360389568
1D	363596400	363596750
1D	364508135	364508347
1D	370016216	370016716
1D	385813766	385814116
1D	393435579	393436006
1D	398989817	398990167
1D	430986854	430987354
1D	432329810	432330160
1D	437689780	437690280
1D	451262935	451263435
1D	457257422	457257772
1D	462969119	462969919
1D	463057611	463057961
1D	463546314	463546664
1D	464322063	464322413
1D	469057219	469057569
1D	474431672	474432022
1D	476557509	476557859
1D	476577765	476578115
1D	477182399	477183049
1D	479890916	479891266
1D	483144721	483145071
1D	483470544	483470894
1D	487630349	487630699
1D	488950252	488950752
1D	489092131	489092481
1D	492132993	492133280
1D	492169948	492170448
1D	492411613	492412113
1D	492435470	492436120
1D	492646070	492646570
1D	493980782	493981432
2A	249999	250349
2A	325792	326292
2A	499867	500667
2A	500917	501567
2A	505764	506114
2A	2718860	2719210
2A	2785269	2785619
2A	3506622	3507684
2A	4792888	4793238
2A	4965324	4965674
2A	5651934	5652264
2A	7919067	7919417
2A	8182125	8182625
2A	8186805	8187155
2A	13600319	13600819
2A	14857913	14858563
2A	15453915	15454265
2A	15758009	15758359
2A	30558284	30558634
2A	32503117	32503467
2A	35398566	35398916
2A	42495803	42496153
2A	54627168	54627518
2A	63803720	63804070
2A	67567980	67568336
2A	81494771	81495121
2A	84586758	84587258
2A	94290699	94291049
2A	143276851	143277194
2A	144266832	144267092
2A	158453140	158453640
2A	186416619	186416969
2A	265272899	265273249
2A	319010823	319011323
2A	341625031	341625381
2A	341628293	341628643
2A	350397760	350398260
2A	385316658	385317158
2A	410849640	410849990
2A	505085256	505085606
2A	510811297	510811647
2A	527469210	527469710
2A	550201994	550202344
2A	572598720	572599220
2A	576655014	576655364
2A	610646672	610647022
2A	613986340	613986690
2A	617673533	617673883
2A	632929290	632929640
2A	637975261	637975611
2A	662740618	662741118
2A	669629121	669629433
2A	674528847	674529197
2A	676381530	676381880
2A	676452454	676452804
2A	677491825	677492175
2A	684261675	684262025
2A	684897045	684897395
2A	688642230	688642539
2A	689941395	689941895
2A	706002865	706003215
2A	706219860	706220210
2A	724744617	724744967
2A	726295313	726295813
2A	729773413	729773763
2A	742780552	742780902
2A	743075896	743076246
2A	743095993	743096493
2A	743375565	743376215
2A	744445414	744445764
2A	747379244	747379744
2A	748546545	748546895
2A	748685705	748686505
2A	752540479	752540805
2A	758351784	758352284
2A	758583520	758583870
2A	758685249	758685899
2A	759542661	759543161
2A	761487750	761488100
2A	769482581	769483081
2A	774840356	774840856
2A	777076133	777076633
2B	9729334	9729684
2B	18264300	18264549
2B	21535074	21535291
2B	21907063	21907713
2B	23363181	23363531
2B	24522432	24522782
2B	32591637	32591987
2B	36624959	36625609
2B	46088152	46088502
2B	63787305	63787805
2B	72971964	72972314
2B	77484200	77484550
2B	89554741	89555241
2B	89555491	89555841
2B	105378812	105379162
2B	200573426	200574076
2B	224492037	224492687
2B	249526212	249526562
2B	250709040	250709390
2B	250730848	250731198
2B	294202430	294202780
2B	314762304	314762654
2B	322462545	322463045
2B	329137167	329137967
2B	342252462	342253112
2B	352281511	352282461
2B	354072307	354072957
2B	363508907	363509407
2B	381920469	381920969
2B	465302919	465303269
2B	483683855	483684355
2B	601211853	601212203
2B	622473178	622473678
2B	626879331	626879681
2B	652612751	652613251
2B	654360658	654361008
2B	659739018	659739518
2B	664413598	664413948
2B	695000117	695000467
2B	696355792	696356292
2B	697280226	697280576
2B	697512600	697513100
2B	701504488	701504988
2B	705725739	705726239
2B	708824944	708825744
2B	739499342	739499692
2B	743326212	743326562
2B	746130730	746131230
2B	751315040	751315390
2B	751844388	751844888
2B	753996305	753996655
2B	767019739	767020089
2B	770187109	770187759
2B	770582643	770583143
2B	772480970	772481320
2B	773811685	773812035
2B	776352365	776352865
2B	785138658	785139008
2B	794330060	794330710
2D	61594	61944
2D	285524	286024
2D	5258088	5258588
2D	5583483	5583781
2D	9573139	9573489
2D	10338345	10338695
2D	15455276	15455580
2D	27650752	27651102
2D	28736791	28737291
2D	36545478	36545828
2D	37648858	37649208
2D	44891917	44892417
2D	54669808	54670158
2D	63563972	63564322
2D	66460913	66461263
2D	103148799	103149299
2D	129939577	129939927
2D	141192837	141193337
2D	142666783	142667133
2D	168233988	168234338
2D	183388559	183388909
2D	207537176	207537526
2D	242325683	242326033
2D	245377165	245377515
2D	248392719	248392920
2D	250627678	250628028
2D	250632926	250634026
2D	276040178	276040528
2D	291994095	291994445
2D	296406244	296406744
2D	304639376	304640026
2D	307860545	307860895
2D	314164048	314164398
2D	324918584	324918934
2D	324919634	324919984
2D	338681241	338681591
2D	367239821	367240171
2D	435077360	435077710
2D	470058229	470058579
2D	476260841	476261341
2D	483066559	483066909
2D	484373896	484374246
2D	491501200	491501700
2D	507216904	507217254
2D	516378053	516378379
2D	554546308	554546652
2D	565984467	565984967
2D	569108222	569108528
2D	572952941	572953291
2D	572953541	572954191
2D	584844796	584845146
2D	585105548	585105898
2D	596162254	596162480
2D	605367118	605367468
2D	610277102	610277602
2D	610852987	610853337
2D	616601652	616602152
2D	617092080	617092580
2D	617995835	617996185
2D	624917858	624918358
2D	627250833	627251628
2D	628258016	628258366
2D	628587778	628588128
2D	633758560	633758910
2D	633841668	633842168
2D	635943170	635943820
2D	638750524	638751024
2D	638795604	638795954
2D	645161312	645161662
2D	645439026	645439526
2D	648280887	648281237
2D	648872326	648872826
2D	649856554	649857054
3A	8594620	8594970
3A	10345589	10346089
3A	13338850	13339200
3A	13897825	13898175
3A	15615089	15615439
3A	21232470	21232820
3A	23061026	23061376
3A	24058818	24059168
3A	25367945	25368295
3A	32157440	32157790
3A	46566821	46567171
3A	46603996	46604346
3A	75565176	75565526
3A	79386491	79386841
3A	98846665	98846919
3A	112943263	112943613
3A	151324461	151324811
3A	166054289	166054789
3A	175176242	175176742
3A	211954482	211954982
3A	237366562	237366912
3A	238691372	238691722
3A	258166686	258167036
3A	280874379	280874729
3A	282804915	282805265
3A	291787321	291787671
3A	299311789	299312289
3A	303835148	303835498
3A	313459390	313459740
3A	316635953	316636303
3A	321103525	321103982
3A	340815633	340815983
3A	342894197	342894547
3A	358897246	358897596
3A	360718019	360718369
3A	411265376	411265726
3A	535717079	535717429
3A	575612229	575612729
3A	598542316	598542666
3A	601366623	601367123
3A	605048115	605048465
3A	606518801	606519601
3A	606575223	606575723
3A	611711846	611712320
3A	629202141	629202491
3A	635319340	635319840
3A	645098225	645098725
3A	652823414	652823914
3A	659548540	659549040
3A	661496251	661496601
3A	669734567	669735067
3A	680756427	680756777
3A	706209328	706209828
3A	707463212	707463562
3A	708847041	708847391
3A	721076396	721076896
3A	721077596	721077946
3A	724320981	724321331
3A	728452241	728452591
3A	733571003	733571503
3A	735339535	735339885
3A	743387301	743387651
3A	746225246	746225596
3A	746317646	746317893
3A	746437288	746437638
3A	749204930	749205280
3A	749414855	749415355
3B	6980889	6981389
3B	13946988	13947338
3B	14164021	14164371
3B	14223462	14223812
3B	15174149	15174769
3B	20350245	20350745
3B	21238417	21238736
3B	27520769	27521119
3B	29947766	29948266
3B	61090126	61090535
3B	66864483	66864833
3B	78704319	78704669
3B	109947409	109947622
3B	121223994	121224344
3B	159535853	159536353
3B	263236039	263236389
3B	279695359	279695709
3B	328644061	328644411
3B	335094955	335095455
3B	335103831	335104181
3B	335104431	335104781
3B	338620481	338620831
3B	347669346	347669846
3B	347799544	347799908
3B	347802759	347803109
3B	354956101	354956451
3B	358677445	358677945
3B	358683132	358683482
3B	364538417	364538767
3B	379219259	379219759
3B	389766849	389767199
3B	391869023	391869373
3B	400658710	400659210
3B	422519745	422520095
3B	422520345	422520845
3B	432262340	432262690
3B	434991595	434991945
3B	528646686	528647186
3B	532936901	532937251
3B	536074654	536075154
3B	555108749	555109249
3B	580061624	580061974
3B	584696336	584696836
3B	603826447	603826947
3B	610179800	610180300
3B	613637011	613637511
3B	615631138	615631488
3B	626884729	626885229
3B	638959826	638960476
3B	657780543	657780893
3B	660028804	660029154
3B	663133971	663134321
3B	676279918	676280418
3B	680254550	680254900
3B	728890959	728891309
3B	738112493	738112843
3B	742167095	742167445
3B	760492847	760493197
3B	766611707	766612357
3B	772901376	772901726
3B	790509742	790510092
3B	790521360	790521710
3B	790522110	790522460
3B	790541767	790542117
3B	790581571	790581921
3B	790589944	790590294
3B	797458351	797458701
3B	798264876	798265226
3B	810176405	810176755
3B	812345327	812345531
3B	814648909	814649259
3B	815882417	815882767
3B	816221256	816221756
3B	819628082	819628582
3B	822890084	822890434
3B	823024783	823025133
3B	825430028	825430378
3B	826644817	826645167
3D	2307765	2308265
3D	5605789	5606139
3D	6169656	6170306
3D	6417945	6418445
3D	6728374	6728874
3D	13986371	13986721
3D	16995218	16995568
3D	17392323	17392704
3D	18634630	18635130
3D	58096104	58096454
3D	85398002	85398352
3D	97115022	97115372
3D	121725446	121725796
3D	126232742	126233092
3D	138215250	138215600
3D	147612053	147612403
3D	159625747	159626185
3D	174590816	174591166
3D	182221085	182221435
3D	199097140	199097790
3D	206157507	206158007
3D	226607046	226607396
3D	230784935	230785285
3D	236112613	236112963
3D	241417533	241417883
3D	313906566	313906916
3D	329494902	329495702
3D	410675480	410675980
3D	414910050	414910550
3D	434022633	434022983
3D	450466120	450466470
3D	454217325	454217675
3D	461214869	461215219
3D	463261802	463262152
3D	468973039	468973389
3D	470876824	470877324
3D	477453713	477454067
3D	478129023	478129373
3D	478738805	478739155
3D	479918651	479919001
3D	488895570	488895920
3D	506871025	506871675
3D	513957443	513958093
3D	517001251	517001601
3D	517002151	517002501
3D	519951169	519951519
3D	531376703	531377053
3D	532854894	532855244
3D	533888347	533889147
3D	547431887	547432237
3D	548522290	548522640
3D	549061832	549062182
3D	556634905	556635255
3D	560334388	560334738
3D	568008356	568008706
3D	580150853	580151203
3D	589506329	589506679
3D	590466887	590467237
3D	595068272	595068507
3D	595269678	595270178
3D	598881888	598882238
3D	599403215	599403460
3D	600414266	600414616
3D	601510430	601510780
3D	603683347	603683847
3D	609368720	609369070
3D	611527467	611528117
3D	612426082	612426432
3D	613693177	613693827
4A	9931888	9932238
4A	9932788	9933138
4A	10634682	10635032
4A	11184491	11185141
4A	11754149	11754649
4A	11812211	11812561
4A	32678349	32678794
4A	34769602	34770102
4A	37314757	37315157
4A	74575501	74575851
4A	89908067	89908417
4A	177517907	177518257
4A	196786092	196786442
4A	274768276	274768626
4A	284800613	284800963
4A	288674695	288674961
4A	292112231	292112731
4A	292114704	292115054
4A	294774821	294775171
4A	303862881	303863231
4A	312709358	312709858
4A	378591129	378591479
4A	434736355	434736705
4A	465525892	465526242
4A	544201482	544201832
4A	596669761	596670111
4A	612444015	612444365
4A	612974906	612975406
4A	618565550	618565809
4A	627974866	627975366
4A	631384007	631384357
4A	642208493	642208843
4A	657519843	657520343
4A	660772402	660772902
4A	665631297	665631647
4A	667842917	667843417
4A	690972646	690972996
4A	695997531	695998331
4A	704153960	704154310
4A	709721590	709721940
4A	717645338	717645838
4A	723805784	723806324
4A	739273603	739274403
4B	6144152	6144502
4B	17441210	17441560
4B	19999388	19999888
4B	33359480	33359830
4B	51629220	51629570
4B	71338862	71339144
4B	98707138	98707938
4B	132295311	132295811
4B	188191601	188192101
4B	260034657	260035307
4B	316653903	316654403
4B	324925187	324925537
4B	326095003	326095803
4B	339268864	339269364
4B	347295169	347295519
4B	347365653	347366003
4B	347565473	347565973
4B	555214586	555214936
4B	564384439	564384789
4B	581487079	581487411
4B	611851375	611851725
4B	647304717	647304937
4B	666588605	666588955
4B	667886311	667886811
4B	672036880	672037380
4D	3724516	3724866
4D	4134845	4135195
4D	12458458	12458808
4D	13344538	13345038
4D	14578203	14578553
4D	15850010	15850360
4D	19301988	19302338
4D	21221993	21222493
4D	25433728	25434228
4D	29669780	29670110
4D	112076164	112076514
4D	159288728	159289228
4D	204711717	204712217
4D	204739705	204740205
4D	207718189	207718689
4D	211032941	211033741
4D	214319655	214320305
4D	215168758	215169108
4D	215212780	215213280
4D	216746192	216746692
4D	266781263	266781613
4D	301046273	301046623
4D	308821966	308822316
4D	380876389	380876739
4D	389231109	389231459
4D	420138464	420138814
4D	421088133	421088483
4D	421088883	421089233
4D	423375678	423376178
4D	435097201	435097551
4D	439289959	439290309
4D	442910644	442910994
4D	445103088	445103437
4D	455584310	455584647
4D	456124254	456124604
4D	458388510	458388860
4D	469441149	469441499
4D	469909263	469909587
4D	470230898	470231248
4D	473137685	473138035
4D	475041703	475042053
4D	480824007	480824357
4D	483470249	483470599
4D	484743129	484743366
4D	493345855	493346205
4D	498398372	498399022
4D	507270691	507271041
5A	4020268	4020768
5A	4667085	4667435
5A	5973996	5974346
5A	6868491	6868841
5A	8661975	8662325
5A	11272535	11272885
5A	155216985	155217471
5A	219139577	219139927
5A	223049814	223050464
5A	225243562	225244062
5A	239396294	239396644
5A	244431979	244432479
5A	246579372	246580022
5A	264083815	264084165
5A	273447004	273447443
5A	312232265	312232915
5A	395886092	395886442
5A	414096565	414096801
5A	443276736	443277086
5A	502663913	502664263
5A	506130069	506130419
5A	519904981	519905331
5A	536906097	536906447
5A	546820660	546821010
5A	562098014	562098514
5A	564653496	564653846
5A	582542200	582542550
5A	585738777	585739277
5A	589235477	589235844
5A	594333918	594334268
5A	596054279	596054779
5A	606053095	606053445
5A	623206125	623206775
5A	631263715	631264215
5A	633013303	633013653
5A	645263722	645264072
5A	650844016	650844366
5A	654571119	654571469
5A	657498913	657499234
5A	657773594	657774244
5A	659158579	659159079
5A	659720755	659721105
5A	664790002	664790352
5A	665591353	665591703
5A	667075060	667075410
5A	667095889	667096239
5A	667104558	667105058
5A	670004617	670005117
5A	670016522	670017322
5A	670614910	670615260
5A	671448823	671449173
5A	672449122	672449335
5A	676745833	676746483
5A	677196597	677196947
5A	677426813	677427281
5A	688707073	688707573
5A	688839426	688839926
5A	688840176	688840526
5A	693063844	693064239
5A	693664285	693664635
5A	694765937	694766287
5A	698009364	698009635
5A	698629075	698629425
5A	699073406	699073756
5A	700439039	700439389
5A	702907523	702907873
5B	2043460	2043810
5B	5124753	5125103
5B	5125503	5126303
5B	8942674	8943024
5B	9224430	9224780
5B	12323310	12323960
5B	15002398	15002898
5B	17968489	17968839
5B	24009557	24009907
5B	25277518	25277868
5B	70912795	70913595
5B	155711744	155712094
5B	170619859	170620359
5B	191029493	191030338
5B	191034341	191034691
5B	192876460	192876810
5B	198027932	198028432
5B	198028682	198029032
5B	202223053	202223703
5B	207587734	207588234
5B	207588634	207589134
5B	207589384	207589884
5B	220579600	220580100
5B	226626176	226626526
5B	229475733	229476383
5B	231092304	231092654
5B	232561389	232561889
5B	239432476	239432826
5B	257001472	257001972
5B	263514731	263515081
5B	268290066	268290866
5B	314955054	314955404
5B	372868802	372869152
5B	391056457	391056807
5B	427822832	427823332
5B	430627410	430627760
5B	450556022	450556522
5B	455273515	455273865
5B	458142478	458142978
5B	496265880	496266230
5B	539022126	539022776
5B	554592755	554593105
5B	562967608	562968108
5B	570379346	570379696
5B	572364891	572365241
5B	572855539	572855889
5B	584096607	584097107
5B	588782995	588783495
5B	605318898	605319398
5B	612670420	612670770
5B	631366754	631367104
5B	633485314	633485664
5B	639148051	639148401
5B	640144343	640144693
5B	650549038	650549538
5B	654956636	654957136
5B	656451627	656452277
5B	659077690	659078190
5B	659599490	659599840
5B	659600240	659600590
5B	660135455	660135955
5B	662048310	662048660
5B	663137880	663138380
5B	665556173	665556523
5B	670807201	670807551
5B	674661830	674662180
5B	680353597	680354097
5B	680355097	680355597
5B	680766471	680766821
5B	681958457	681958957
5B	684010248	684010581
5B	685994677	685995177
5B	692757297	692757647
5B	693982072	693982422
5B	703112687	703113187
5B	704527557	704527907
5B	706303283	706303633
5B	706452127	706452477
5B	708222527	708223027
5B	708337807	708338307
5B	712436077	712436427
5D	138583	139083
5D	7020424	7021074
5D	8266985	8267410
5D	32297083	32297583
5D	59213421	59213633
5D	69468277	69468627
5D	112025176	112025526
5D	166627340	166627840
5D	188343135	188343485
5D	198391683	198392483
5D	216388332	216388682
5D	236947127	236947477
5D	348479565	348480065
5D	353478461	353478811
5D	360538301	360538651
5D	361658667	361659017
5D	403067229	403067579
5D	408338127	408338477
5D	421639994	421640494
5D	422421543	422421748
5D	440647790	440648290
5D	441101291	441101565
5D	444975587	444975937
5D	445085650	445086000
5D	460646871	460647221
5D	467701648	467702148
5D	469509690	469510190
5D	474816983	474817333
5D	476705269	476705769
5D	479383713	479384063
5D	480707307	480707807
5D	483369917	483370127
5D	491002728	491003078
5D	491680644	491680994
5D	496566777	496567127
5D	504578243	504578593
5D	509657151	509657501
5D	513471645	513472145
5D	519654883	519655383
5D	519802914	519803262
5D	521526241	521526741
5D	522103466	522103816
5D	522157796	522158146
5D	526128408	526128758
5D	528724092	528724442
5D	529355257	529355607
5D	530060843	530061643
5D	531393255	531393605
5D	532754172	532754672
5D	533868653	533869272
5D	536504292	536504642
5D	538783227	538783877
5D	539870334	539870834
5D	545216097	545216447
5D	545944477	545945092
5D	549647287	549647787
5D	556404350	556405300
5D	557775920	557776270
5D	559228088	559228438
5D	559479657	559480007
5D	564234416	564234766
5D	564672259	564672759
5D	565143786	565144286
6A	285996	286496
6A	5601074	5601574
6A	6608932	6609159
6A	7180620	7181120
6A	7257219	7258319
6A	41079694	41080194
6A	47786776	47787126
6A	53454343	53454693
6A	98060598	98060948
6A	147472775	147473125
6A	180303989	180304339
6A	182475799	182476149
6A	207822425	207822697
6A	215658972	215659322
6A	258142955	258143305
6A	271820627	271820977
6A	273168161	273168661
6A	273584212	273584562
6A	276779580	276779930
6A	277249423	277249773
6A	287300420	287300770
6A	369573674	369574174
6A	383959394	383959744
6A	384448281	384448631
6A	402270393	402270743
6A	459674332	459674682
6A	462251087	462251437
6A	487209204	487209554
6A	499621983	499622483
6A	501170176	501170526
6A	517559870	517560220
6A	522613217	522613567
6A	523130833	523131183
6A	551921159	551921509
6A	552759028	552759378
6A	571690803	571691153
6A	572132863	572133213
6A	578047563	578047913
6A	586107797	586108297
6A	591814289	591814639
6A	593561170	593561520
6A	593733537	593734037
6A	594569469	594569819
6A	595903314	595903664
6A	596317097	596317447
6A	597034248	597034748
6A	597287879	597288229
6A	597349311	597349661
6A	607931380	607931730
6A	613078760	613079260
6A	616762986	616763486
6A	617047006	617047356
6A	617340977	617341327
6A	617548534	617548884
6A	617675298	617675648
6B	256678	257028
6B	1261835	1262485
6B	14457481	14457981
6B	19117544	19117894
6B	20519770	20520120
6B	23208853	23209203
6B	24939225	24939575
6B	25076034	25076534
6B	27335969	27336319
6B	27991646	27991996
6B	30809696	30810046
6B	37068043	37068393
6B	38768452	38768952
6B	38769652	38770602
6B	38778866	38779216
6B	40285270	40285620
6B	40435859	40436209
6B	40645052	40645552
6B	40703901	40704251
6B	40778166	40778666
6B	42773019	42773369
6B	46653578	46654078
6B	47148889	47149102
6B	51334463	51334813
6B	62537488	62537838
6B	75513844	75514794
6B	75525929	75526429
6B	75958493	75958843
6B	76273767	76274267
6B	77145529	77145879
6B	80823238	80823738
6B	85443099	85443749
6B	92563918	92564332
6B	161343975	161344625
6B	211212176	211212526
6B	289683398	289684048
6B	301578088	301578375
6B	304896032	304896382
6B	315278992	315279492
6B	320548128	320548478
6B	334454805	334455155
6B	337865238	337865588
6B	339800734	339801084
6B	341546882	341547232
6B	365732621	365732971
6B	397786162	397786512
6B	424300411	424300761
6B	528092157	528092507
6B	551022622	551023122
6B	563142021	563142821
6B	595214905	595215555
6B	595295826	595296176
6B	599760487	599760837
6B	611502852	611503202
6B	617169998	617170498
6B	619403299	619403799
6B	619404054	619404404
6B	623441983	623442333
6B	624475328	624475678
6B	626588722	626589222
6B	630529668	630530018
6B	631950060	631950560
6B	631959491	631959991
6B	635178288	635178638
6B	636565297	636565647
6B	637939639	637940589
6B	640958878	640959228
6B	650656995	650657345
6B	653885696	653886046
6B	670903124	670903774
6B	671883891	671884391
6B	674099545	674099895
6B	680533126	680533476
6B	681841179	681841529
6B	682908861	682909211
6B	683229687	683230187
6B	685303310	685303960
6B	685973739	685974089
6B	691139746	691140062
6B	692031405	692031755
6B	697994285	697994860
6B	698328413	698328913
6B	704439759	704440109
6B	704949203	704949553
6B	704953557	704953907
6B	707109591	707109941
6B	708789490	708789990
6B	709582513	709582863
6B	710052258	710052758
6B	712344933	712345433
6B	712351001	712351801
6B	717102459	717102809
6B	717920799	717921299
6D	1776598	1776948
6D	14500574	14500924
6D	20803304	20803954
6D	21513480	21514130
6D	22762618	22762968
6D	28996995	28997345
6D	29110658	29111158
6D	36124890	36125240
6D	43452756	43453406
6D	47267629	47267979
6D	60488115	60488465
6D	78275219	78275569
6D	88831508	88832008
6D	89330969	89331319
6D	95284468	95284818
6D	108458614	108458964
6D	157595089	157595439
6D	178630916	178631266
6D	193255160	193255510
6D	200480907	200481257
6D	200873235	200873735
6D	205822236	205822586
6D	205822836	205823226
6D	210778307	210778807
6D	211543319	211543669
6D	226771765	226772265
6D	248511667	248512017
6D	270595102	270595452
6D	291636531	291636881
6D	293187749	293187987
6D	307525459	307525719
6D	309344449	309344949
6D	313025778	313026128
6D	338400671	338401021
6D	375410614	375411114
6D	389696387	389696737
6D	400076743	400077243
6D	402361708	402362058
6D	408672612	408672880
6D	420693478	420693828
6D	425878935	425879435
6D	428947487	428947837
6D	428983343	428983774
6D	445614590	445614940
6D	460724650	460725000
6D	465742457	465742957
6D	472395547	472395897
7A	245293	245643
7A	9191627	9191977
7A	18877896	18878246
7A	19959162	19959662
7A	25111491	25111841
7A	25879900	25880400
7A	27902875	27903675
7A	29025823	29026173
7A	29111361	29111711
7A	52959291	52959641
7A	68762265	68762765
7A	85768204	85768554
7A	95798363	95798713
7A	95807655	95808005
7A	100759310	100759660
7A	114346231	114346581
7A	125889667	125890017
7A	125992731	125993081
7A	150987185	150987535
7A	170887730	170888080
7A	182565998	182566498
7A	193580929	193581417
7A	223548647	223549147
7A	232881305	232881655
7A	254898595	254899095
7A	275492502	275493002
7A	285794823	285795323
7A	298483763	298484413
7A	331975962	331976312
7A	353149335	353149685
7A	360609538	360609888
7A	366868764	366869114
7A	380183427	380183777
7A	398934718	398935068
7A	444984229	444984579
7A	464243795	464244145
7A	540137954	540138304
7A	549117675	549118175
7A	568690809	568691159
7A	578717052	578717402
7A	611278673	611279023
7A	617687184	617687534
7A	617689284	617689634
7A	621752678	621753028
7A	636628248	636628748
7A	642100287	642100787
7A	701771866	701772216
7A	702610598	702611428
7A	705293620	705294120
7A	706247782	706248132
7A	713737048	713737398
7A	714759829	714760179
7A	717036202	717036552
7A	719362670	719363020
7A	722522729	722523079
7A	723293452	723293952
7A	724604564	724604914
7A	725249455	725249805
7A	725329835	725330354
7A	730420856	730421206
7B	36622	36972
7B	1335722	1336072
7B	7540946	7541296
7B	8994047	8994397
7B	11208449	11208940
7B	14712427	14712777
7B	15592981	15593331
7B	22545133	22545483
7B	23061999	23062349
7B	23995610	23995960
7B	24064057	24064407
7B	27818999	27819349
7B	32091327	32091677
7B	32470458	32470958
7B	32587282	32587632
7B	46342814	46343314
7B	48478904	48479404
7B	55035760	55036110
7B	164966081	164966431
7B	176734763	176735263
7B	185295541	185295891
7B	195210987	195211337
7B	233379257	233379607
7B	251662573	251662923
7B	278048244	278048594
7B	284942725	284943075
7B	284949374	284949874
7B	285451042	285451542
7B	286274619	286274969
7B	286838936	286839286
7B	287163025	287163675
7B	289165780	289166130
7B	295338379	295338729
7B	301606778	301607128
7B	306726895	306727245
7B	312440436	312440936
7B	322404008	322404358
7B	352721297	352721647
7B	364211222	364211572
7B	392035757	392036107
7B	426527977	426528197
7B	472330295	472330945
7B	531823655	531824005
7B	570274786	570275136
7B	573116312	573116662
7B	583560503	583560853
7B	590528345	590528695
7B	626448922	626449325
7B	630106664	630107014
7B	630309343	630309780
7B	632804161	632804511
7B	632806402	632806752
7B	641882822	641883172
7B	662008009	662008509
7B	678281993	678282343
7B	678341484	678341834
7B	678660015	678660365
7B	680219653	680220003
7B	684379642	684379992
7B	686825510	686825877
7B	687659895	687660545
7B	700402857	700403207
7B	716305577	716306077
7B	734259297	734259797
7B	738054122	738054622
7B	743276875	743277225
7D	1304567	1305067
7D	1955713	1956213
7D	6468542	6469192
7D	6581793	6582293
7D	7173929	7174579
7D	11706135	11706485
7D	12457496	12457846
7D	12465776	12466276
7D	22269800	22270300
7D	26366084	26366584
7D	26659835	26660185
7D	27472065	27472715
7D	31414212	31414712
7D	33098907	33099557
7D	35234342	35234842
7D	35596237	35596587
7D	37144720	37145070
7D	43115161	43115511
7D	45657663	45658013
7D	51526498	51526998
7D	54235130	54235630
7D	70148201	70148432
7D	71341790	71342102
7D	87429108	87429458
7D	89211220	89211570
7D	118160960	118161460
7D	126880888	126881388
7D	135335312	135335591
7D	139099753	139100103
7D	193931276	193931626
7D	218175540	218175890
7D	232933168	232933518
7D	269037841	269038165
7D	275795979	275796479
7D	294045210	294045485
7D	309302852	309303352
7D	310973119	310973469
7D	316396187	316396687
7D	318810251	318810901
7D	334868649	334868999
7D	339778367	339779167
7D	342406856	342407506
7D	380626609	380627109
7D	381348263	381348913
7D	392826298	392826614
7D	397583869	397584219
7D	414425167	414425517
7D	501584829	501585143
7D	530909778	530910278
7D	535752993	535753493
7D	536469808	536470158
7D	553413904	553414142
7D	558969911	558970261
7D	560221655	560222005
7D	562396846	562397346
7D	582063583	582063933
7D	597591469	597591819
7D	600887233	600888033
7D	601495678	601496028
7D	617978197	617978547
7D	620203866	620204216
7D	622710741	622711091
7D	623512984	623513472
7D	623555676	623556176
7D	626463022	626463672
7D	627404765	627405265
7D	627436819	627437169
7D	627440750	627441250
7D	627716680	627717030
7D	628769304	628769804
7D	629523554	629524054
7D	630472540	630472890
7D	634137211	634137552
7D	637729162	637729752
