# Supplementary material for: Chromatin accessibility landscapes revealed the subgenome-divergent regulation networks during wheat grain development
Source: aBIOTECH. 2023 Feb 10;4(1):8–19. doi: 10.1007/s42994-023-00095-8 (PMC10199822; doi:10.1007/s42994-023-00095-8)
Supplement: Supplementary file 3 — Supplementary file3 The lists of eight DEG groups (XLSX 455 KB) [file 42994_2023_95_MOESM3_ESM.xlsx]

## Sheet: Leafs
Gene ID
TraesCS1A02G056100
TraesCS1A02G057300
TraesCS1A02G059100
TraesCS1A02G071300
TraesCS1A02G072000
TraesCS1A02G085700
TraesCS1A02G141300
TraesCS1A02G152100
TraesCS1A02G184500
TraesCS1A02G198700
TraesCS1A02G203100
TraesCS1A02G206600
TraesCS1A02G228300
TraesCS1A02G259000
TraesCS1A02G276500
TraesCS1A02G288900
TraesCS1A02G298900
TraesCS1A02G302600
TraesCS1A02G323900
TraesCS1A02G328400
TraesCS1A02G353300
TraesCS1A02G371600
TraesCS1A02G413300
TraesCS1A02G419800
TraesCS1A02G422100
TraesCS1A02G443600
TraesCS1A02G446000
TraesCS1B02G017800
TraesCS1B02G083800
TraesCS1B02G192300
TraesCS1B02G213600
TraesCS1B02G217500
TraesCS1B02G220200
TraesCS1B02G269400
TraesCS1B02G279000
TraesCS1B02G301900
TraesCS1B02G329400
TraesCS1B02G337600
TraesCS1B02G348600
TraesCS1B02G364000
TraesCS1B02G368500
TraesCS1B02G391400
TraesCS1B02G398200
TraesCS1B02G415600
TraesCS1B02G415800
TraesCS1D02G004300
TraesCS1D02G029900
TraesCS1D02G053300
TraesCS1D02G059000
TraesCS1D02G099000
TraesCS1D02G103500
TraesCS1D02G123400
TraesCS1D02G135800
TraesCS1D02G159800
TraesCS1D02G161700
TraesCS1D02G194300
TraesCS1D02G198900
TraesCS1D02G200500
TraesCS1D02G206600
TraesCS1D02G251200
TraesCS1D02G254000
TraesCS1D02G262600
TraesCS1D02G276000
TraesCS1D02G292400
TraesCS1D02G302000
TraesCS1D02G314900
TraesCS1D02G334400
TraesCS1D02G357400
TraesCS1D02G361400
TraesCS1D02G378000
TraesCS1D02G396300
TraesCS2A02G004900
TraesCS2A02G030200
TraesCS2A02G049700
TraesCS2A02G072700
TraesCS2A02G079300
TraesCS2A02G088800
TraesCS2A02G099800
TraesCS2A02G123800
TraesCS2A02G127600
TraesCS2A02G129300
TraesCS2A02G131400
TraesCS2A02G153700
TraesCS2A02G160000
TraesCS2A02G165800
TraesCS2A02G184500
TraesCS2A02G224900
TraesCS2A02G233700
TraesCS2A02G255300
TraesCS2A02G256800
TraesCS2A02G265100
TraesCS2A02G268300
TraesCS2A02G292800
TraesCS2A02G307900
TraesCS2A02G333200
TraesCS2A02G351300
TraesCS2A02G359700
TraesCS2A02G381800
TraesCS2A02G388700
TraesCS2A02G389000
TraesCS2A02G428400
TraesCS2A02G432700
TraesCS2A02G441200
TraesCS2A02G456600
TraesCS2A02G480500
TraesCS2A02G487500
TraesCS2A02G503200
TraesCS2A02G525400
TraesCS2A02G527400
TraesCS2A02G547800
TraesCS2A02G563400
TraesCS2A02G588100
TraesCS2A02G591300
TraesCS2A02G591500
TraesCS2B02G012500
TraesCS2B02G042500
TraesCS2B02G042600
TraesCS2B02G060900
TraesCS2B02G064900
TraesCS2B02G086700
TraesCS2B02G094100
TraesCS2B02G104800
TraesCS2B02G147000
TraesCS2B02G191800
TraesCS2B02G202600
TraesCS2B02G232300
TraesCS2B02G257100
TraesCS2B02G266700
TraesCS2B02G270100
TraesCS2B02G273600
TraesCS2B02G279500
TraesCS2B02G303100
TraesCS2B02G309900
TraesCS2B02G373300
TraesCS2B02G380600
TraesCS2B02G406800
TraesCS2B02G421000
TraesCS2B02G425000
TraesCS2B02G457100
TraesCS2B02G464500
TraesCS2B02G501000
TraesCS2B02G503900
TraesCS2B02G508400
TraesCS2B02G511600
TraesCS2B02G514800
TraesCS2B02G519600
TraesCS2B02G521600
TraesCS2B02G523900
TraesCS2B02G582600
TraesCS2B02G592500
TraesCS2B02G609200
TraesCS2D02G006600
TraesCS2D02G009100
TraesCS2D02G066100
TraesCS2D02G067700
TraesCS2D02G069600
TraesCS2D02G071800
TraesCS2D02G080100
TraesCS2D02G087000
TraesCS2D02G130200
TraesCS2D02G133500
TraesCS2D02G183900
TraesCS2D02G211200
TraesCS2D02G213600
TraesCS2D02G215200
TraesCS2D02G229500
TraesCS2D02G249300
TraesCS2D02G255900
TraesCS2D02G261400
TraesCS2D02G284800
TraesCS2D02G287600
TraesCS2D02G291200
TraesCS2D02G308100
TraesCS2D02G310900
TraesCS2D02G321400
TraesCS2D02G329700
TraesCS2D02G331000
TraesCS2D02G350200
TraesCS2D02G359500
TraesCS2D02G413600
TraesCS2D02G430700
TraesCS2D02G442600
TraesCS2D02G456400
TraesCS2D02G461000
TraesCS2D02G465000
TraesCS2D02G487700
TraesCS2D02G493500
TraesCS2D02G506700
TraesCS2D02G532600
TraesCS2D02G533000
TraesCS2D02G549200
TraesCS2D02G552500
TraesCS2D02G562900
TraesCS3A02G086200
TraesCS3A02G134300
TraesCS3A02G154200
TraesCS3A02G162000
TraesCS3A02G163200
TraesCS3A02G174200
TraesCS3A02G201600
TraesCS3A02G211000
TraesCS3A02G251000
TraesCS3A02G252000
TraesCS3A02G257500
TraesCS3A02G276600
TraesCS3A02G281700
TraesCS3A02G295500
TraesCS3A02G297600
TraesCS3A02G304700
TraesCS3A02G312300
TraesCS3A02G315100
TraesCS3A02G320300
TraesCS3A02G320700
TraesCS3A02G344400
TraesCS3A02G348800
TraesCS3A02G360300
TraesCS3A02G367300
TraesCS3A02G371100
TraesCS3A02G395800
TraesCS3A02G400000
TraesCS3A02G410700
TraesCS3A02G416100
TraesCS3A02G416900
TraesCS3A02G423000
TraesCS3A02G423600
TraesCS3A02G433400
TraesCS3B02G024900
TraesCS3B02G041300
TraesCS3B02G090300
TraesCS3B02G101600
TraesCS3B02G103500
TraesCS3B02G118100
TraesCS3B02G143700
TraesCS3B02G168100
TraesCS3B02G177200
TraesCS3B02G177400
TraesCS3B02G183400
TraesCS3B02G222000
TraesCS3B02G230100
TraesCS3B02G230200
TraesCS3B02G255500
TraesCS3B02G258600
TraesCS3B02G264700
TraesCS3B02G287000
TraesCS3B02G302100
TraesCS3B02G315400
TraesCS3B02G341500
TraesCS3B02G341700
TraesCS3B02G341800
TraesCS3B02G345800
TraesCS3B02G349000
TraesCS3B02G374900
TraesCS3B02G378200
TraesCS3B02G392600
TraesCS3B02G396000
TraesCS3B02G399400
TraesCS3B02G411500
TraesCS3B02G426600
TraesCS3B02G516900
TraesCS3B02G519800
TraesCS3B02G555700
TraesCS3B02G573700
TraesCS3D02G003300
TraesCS3D02G022600
TraesCS3D02G022700
TraesCS3D02G036400
TraesCS3D02G050300
TraesCS3D02G072200
TraesCS3D02G080800
TraesCS3D02G086500
TraesCS3D02G120000
TraesCS3D02G130900
TraesCS3D02G150600
TraesCS3D02G157000
TraesCS3D02G158300
TraesCS3D02G166900
TraesCS3D02G186600
TraesCS3D02G223900
TraesCS3D02G244100
TraesCS3D02G252500
TraesCS3D02G271600
TraesCS3D02G281700
TraesCS3D02G283000
TraesCS3D02G302300
TraesCS3D02G304700
TraesCS3D02G307700
TraesCS3D02G326300
TraesCS3D02G331500
TraesCS3D02G331600
TraesCS3D02G343900
TraesCS3D02G354100
TraesCS3D02G359300
TraesCS3D02G379300
TraesCS3D02G414900
TraesCS3D02G418900
TraesCS3D02G424100
TraesCS3D02G434700
TraesCS3D02G511800
TraesCS3D02G515300
TraesCS3D02G524100
TraesCS4A02G020200
TraesCS4A02G044900
TraesCS4A02G045900
TraesCS4A02G051700
TraesCS4A02G077700
TraesCS4A02G081400
TraesCS4A02G102200
TraesCS4A02G105000
TraesCS4A02G106600
TraesCS4A02G117300
TraesCS4A02G122500
TraesCS4A02G127200
TraesCS4A02G133400
TraesCS4A02G140800
TraesCS4A02G141900
TraesCS4A02G162700
TraesCS4A02G171900
TraesCS4A02G173300
TraesCS4A02G182500
TraesCS4A02G218100
TraesCS4A02G240300
TraesCS4A02G254100
TraesCS4A02G257100
TraesCS4A02G260300
TraesCS4A02G267700
TraesCS4A02G269900
TraesCS4A02G292600
TraesCS4A02G296200
TraesCS4A02G321500
TraesCS4A02G324600
TraesCS4A02G328700
TraesCS4A02G335200
TraesCS4A02G336500
TraesCS4A02G349800
TraesCS4A02G358400
TraesCS4A02G360200
TraesCS4A02G417500
TraesCS4A02G426800
TraesCS4A02G475400
TraesCS4B02G014700
TraesCS4B02G017400
TraesCS4B02G021000
TraesCS4B02G032000
TraesCS4B02G035700
TraesCS4B02G044200
TraesCS4B02G046700
TraesCS4B02G051500
TraesCS4B02G056600
TraesCS4B02G075900
TraesCS4B02G106600
TraesCS4B02G131300
TraesCS4B02G132200
TraesCS4B02G173500
TraesCS4B02G182400
TraesCS4B02G185800
TraesCS4B02G188100
TraesCS4B02G196000
TraesCS4B02G199000
TraesCS4B02G201100
TraesCS4B02G207900
TraesCS4B02G223700
TraesCS4B02G276800
TraesCS4B02G277600
TraesCS4B02G305300
TraesCS4B02G313900
TraesCS4B02G325300
TraesCS4B02G325500
TraesCS4B02G347100
TraesCS4D02G002300
TraesCS4D02G055400
TraesCS4D02G060400
TraesCS4D02G075300
TraesCS4D02G076700
TraesCS4D02G077700
TraesCS4D02G089900
TraesCS4D02G096200
TraesCS4D02G130600
TraesCS4D02G144900
TraesCS4D02G147200
TraesCS4D02G155700
TraesCS4D02G160000
TraesCS4D02G165100
TraesCS4D02G165400
TraesCS4D02G171700
TraesCS4D02G173400
TraesCS4D02G175600
TraesCS4D02G181200
TraesCS4D02G181500
TraesCS4D02G222900
TraesCS4D02G252800
TraesCS4D02G259000
TraesCS4D02G275900
TraesCS4D02G286400
TraesCS4D02G314700
TraesCS4D02G347100
TraesCS4D02G347600
TraesCS4D02G359600
TraesCS5A02G032500
TraesCS5A02G063300
TraesCS5A02G067300
TraesCS5A02G073600
TraesCS5A02G100500
TraesCS5A02G125200
TraesCS5A02G128500
TraesCS5A02G161600
TraesCS5A02G161900
TraesCS5A02G167300
TraesCS5A02G176200
TraesCS5A02G177500
TraesCS5A02G182000
TraesCS5A02G184700
TraesCS5A02G184800
TraesCS5A02G185000
TraesCS5A02G186500
TraesCS5A02G202000
TraesCS5A02G202700
TraesCS5A02G209100
TraesCS5A02G212800
TraesCS5A02G224300
TraesCS5A02G227700
TraesCS5A02G238500
TraesCS5A02G240300
TraesCS5A02G264400
TraesCS5A02G265500
TraesCS5A02G274600
TraesCS5A02G308900
TraesCS5A02G340400
TraesCS5A02G346800
TraesCS5A02G349500
TraesCS5A02G366900
TraesCS5A02G376700
TraesCS5A02G378100
TraesCS5A02G400000
TraesCS5A02G400400
TraesCS5A02G404600
TraesCS5A02G408700
TraesCS5A02G414300
TraesCS5A02G416400
TraesCS5A02G440300
TraesCS5A02G480000
TraesCS5A02G487000
TraesCS5A02G542600
TraesCS5A02G542900
TraesCS5A02G549700
TraesCS5A02G557400
TraesCS5B02G000100
TraesCS5B02G031600
TraesCS5B02G061700
TraesCS5B02G069100
TraesCS5B02G075800
TraesCS5B02G079900
TraesCS5B02G108900
TraesCS5B02G121000
TraesCS5B02G159100
TraesCS5B02G163700
TraesCS5B02G174700
TraesCS5B02G184900
TraesCS5B02G190700
TraesCS5B02G210500
TraesCS5B02G222700
TraesCS5B02G229100
TraesCS5B02G237000
TraesCS5B02G246400
TraesCS5B02G265200
TraesCS5B02G271400
TraesCS5B02G276700
TraesCS5B02G315000
TraesCS5B02G334600
TraesCS5B02G358700
TraesCS5B02G368900
TraesCS5B02G377600
TraesCS5B02G379700
TraesCS5B02G384500
TraesCS5B02G389300
TraesCS5B02G418700
TraesCS5B02G449500
TraesCS5B02G486700
TraesCS5B02G504100
TraesCS5B02G521200
TraesCS5B02G521300
TraesCS5B02G536300
TraesCS5B02G541400
TraesCS5B02G571900
TraesCS5B02G572600
TraesCS5D02G004800
TraesCS5D02G018000
TraesCS5D02G024100
TraesCS5D02G054700
TraesCS5D02G058900
TraesCS5D02G064900
TraesCS5D02G067000
TraesCS5D02G074500
TraesCS5D02G075200
TraesCS5D02G097800
TraesCS5D02G114700
TraesCS5D02G139200
TraesCS5D02G151300
TraesCS5D02G190600
TraesCS5D02G196500
TraesCS5D02G196600
TraesCS5D02G211500
TraesCS5D02G212500
TraesCS5D02G219300
TraesCS5D02G233700
TraesCS5D02G253900
TraesCS5D02G255800
TraesCS5D02G273400
TraesCS5D02G276800
TraesCS5D02G282200
TraesCS5D02G299500
TraesCS5D02G321600
TraesCS5D02G369200
TraesCS5D02G378100
TraesCS5D02G386800
TraesCS5D02G388100
TraesCS5D02G414700
TraesCS5D02G421600
TraesCS5D02G424500
TraesCS5D02G445800
TraesCS5D02G447400
TraesCS5D02G493500
TraesCS5D02G494600
TraesCS5D02G522700
TraesCS5D02G536900
TraesCS5D02G544300
TraesCS5D02G545400
TraesCS5D02G557700
TraesCS5D02G560600
TraesCS6A02G004500
TraesCS6A02G007300
TraesCS6A02G019400
TraesCS6A02G049900
TraesCS6A02G086500
TraesCS6A02G088800
TraesCS6A02G097900
TraesCS6A02G124300
TraesCS6A02G138000
TraesCS6A02G147000
TraesCS6A02G151400
TraesCS6A02G177700
TraesCS6A02G189700
TraesCS6A02G228500
TraesCS6A02G239100
TraesCS6A02G255800
TraesCS6A02G283800
TraesCS6A02G296000
TraesCS6A02G311600
TraesCS6A02G312500
TraesCS6A02G344800
TraesCS6A02G361100
TraesCS6A02G375500
TraesCS6A02G403400
TraesCS6A02G416500
TraesCS6B02G012800
TraesCS6B02G027000
TraesCS6B02G032200
TraesCS6B02G038100
TraesCS6B02G039441
TraesCS6B02G040700
TraesCS6B02G069600
TraesCS6B02G076300
TraesCS6B02G111800
TraesCS6B02G126100
TraesCS6B02G141500
TraesCS6B02G172500
TraesCS6B02G193700
TraesCS6B02G204600
TraesCS6B02G205200
TraesCS6B02G209400
TraesCS6B02G215700
TraesCS6B02G216000
TraesCS6B02G224900
TraesCS6B02G235100
TraesCS6B02G251900
TraesCS6B02G259100
TraesCS6B02G285500
TraesCS6B02G299800
TraesCS6B02G304100
TraesCS6B02G322300
TraesCS6B02G341800
TraesCS6B02G342000
TraesCS6B02G342700
TraesCS6B02G389300
TraesCS6B02G409900
TraesCS6B02G431400
TraesCS6D02G017600
TraesCS6D02G026800
TraesCS6D02G026900
TraesCS6D02G032300
TraesCS6D02G070300
TraesCS6D02G087600
TraesCS6D02G090300
TraesCS6D02G114600
TraesCS6D02G122100
TraesCS6D02G133300
TraesCS6D02G172100
TraesCS6D02G172400
TraesCS6D02G180000
TraesCS6D02G218500
TraesCS6D02G270900
TraesCS6D02G288300
TraesCS6D02G290800
TraesCS6D02G352200
TraesCS6D02G353600
TraesCS6D02G368800
TraesCS6D02G377100
TraesCS6D02G378800
TraesCS6D02G397000
TraesCS7A02G015800
TraesCS7A02G021800
TraesCS7A02G079000
TraesCS7A02G122400
TraesCS7A02G128300
TraesCS7A02G134800
TraesCS7A02G146700
TraesCS7A02G150300
TraesCS7A02G152900
TraesCS7A02G161600
TraesCS7A02G171700
TraesCS7A02G184700
TraesCS7A02G202900
TraesCS7A02G243600
TraesCS7A02G250700
TraesCS7A02G254200
TraesCS7A02G264400
TraesCS7A02G270800
TraesCS7A02G296100
TraesCS7A02G310300
TraesCS7A02G324700
TraesCS7A02G325000
TraesCS7A02G333200
TraesCS7A02G335200
TraesCS7A02G374700
TraesCS7A02G403900
TraesCS7A02G406100
TraesCS7A02G422100
TraesCS7A02G429300
TraesCS7A02G437700
TraesCS7A02G440200
TraesCS7A02G453600
TraesCS7A02G461700
TraesCS7A02G466900
TraesCS7A02G568700
TraesCS7B02G008900
TraesCS7B02G015400
TraesCS7B02G036200
TraesCS7B02G049000
TraesCS7B02G060500
TraesCS7B02G074400
TraesCS7B02G089500
TraesCS7B02G096400
TraesCS7B02G125100
TraesCS7B02G125400
TraesCS7B02G144000
TraesCS7B02G189300
TraesCS7B02G207900
TraesCS7B02G236400
TraesCS7B02G247600
TraesCS7B02G251700
TraesCS7B02G252700
TraesCS7B02G254500
TraesCS7B02G258700
TraesCS7B02G266800
TraesCS7B02G285000
TraesCS7B02G285600
TraesCS7B02G302600
TraesCS7B02G334100
TraesCS7B02G357800
TraesCS7B02G365100
TraesCS7B02G372400
TraesCS7B02G393300
TraesCS7D02G039600
TraesCS7D02G051600
TraesCS7D02G060400
TraesCS7D02G106300
TraesCS7D02G156200
TraesCS7D02G189700
TraesCS7D02G231200
TraesCS7D02G233100
TraesCS7D02G243300
TraesCS7D02G246400
TraesCS7D02G257400
TraesCS7D02G265400
TraesCS7D02G293500
TraesCS7D02G300500
TraesCS7D02G306100
TraesCS7D02G306200
TraesCS7D02G321100
TraesCS7D02G326200
TraesCS7D02G343700
TraesCS7D02G346400
TraesCS7D02G356800
TraesCS7D02G392600
TraesCS7D02G397300
TraesCS7D02G409100
TraesCS7D02G414300
TraesCS7D02G449900
TraesCS7D02G476500
TraesCS7D02G525700
TraesCS7D02G526700
TraesCSU02G031300
TraesCSU02G077100
TraesCSU02G097600
TraesCSU02G104200
TraesCSU02G105500
TraesCSU02G109700
TraesCSU02G111400
TraesCSU02G136900
ENSRNA050014059
ENSRNA050014060
ENSRNA050016680
ENSRNA050020020
ENSRNA050020039
ENSRNA050021239
ENSRNA050021557
ENSRNA050022801
ENSRNA050023565
ENSRNA050023835
ENSRNA050023836
ENSRNA050024017
ENSRNA050024555
TraesCS1A02G002300
TraesCS1A02G013000
TraesCS1A02G018400
TraesCS1A02G024700
TraesCS1A02G030100
TraesCS1A02G057900
TraesCS1A02G060500
TraesCS1A02G066900
TraesCS1A02G075700
TraesCS1A02G080700
TraesCS1A02G081400
TraesCS1A02G105300
TraesCS1A02G106500
TraesCS1A02G111900
TraesCS1A02G113100
TraesCS1A02G114700
TraesCS1A02G119700
TraesCS1A02G122300
TraesCS1A02G122500
TraesCS1A02G130900
TraesCS1A02G131900
TraesCS1A02G133500
TraesCS1A02G135700
TraesCS1A02G136500
TraesCS1A02G136800
TraesCS1A02G137200
TraesCS1A02G146600
TraesCS1A02G151500
TraesCS1A02G154600
TraesCS1A02G157800
TraesCS1A02G158800
TraesCS1A02G160700
TraesCS1A02G163500
TraesCS1A02G165800
TraesCS1A02G169600
TraesCS1A02G174000
TraesCS1A02G182900
TraesCS1A02G185500
TraesCS1A02G195200
TraesCS1A02G195500
TraesCS1A02G198400
TraesCS1A02G198500
TraesCS1A02G202300
TraesCS1A02G206900
TraesCS1A02G208400
TraesCS1A02G239000
TraesCS1A02G241900
TraesCS1A02G243700
TraesCS1A02G246800
TraesCS1A02G249600
TraesCS1A02G252300
TraesCS1A02G253900
TraesCS1A02G254000
TraesCS1A02G259600
TraesCS1A02G263000
TraesCS1A02G266000
TraesCS1A02G282300
TraesCS1A02G298100
TraesCS1A02G313300
TraesCS1A02G316100
TraesCS1A02G322700
TraesCS1A02G323400
TraesCS1A02G331700
TraesCS1A02G339600
TraesCS1A02G354500
TraesCS1A02G362700
TraesCS1A02G369800
TraesCS1A02G373800
TraesCS1A02G374800
TraesCS1A02G378600
TraesCS1A02G383900
TraesCS1A02G384700
TraesCS1A02G390400
TraesCS1A02G391000
TraesCS1A02G396400
TraesCS1A02G402500
TraesCS1A02G408900
TraesCS1A02G410300
TraesCS1A02G419500
TraesCS1A02G427400
TraesCS1A02G431500
TraesCS1A02G436100
TraesCS1A02G437200
TraesCS1A02G439800
TraesCS1B02G001600
TraesCS1B02G011100
TraesCS1B02G012200
TraesCS1B02G044200
TraesCS1B02G047000
TraesCS1B02G072200
TraesCS1B02G077300
TraesCS1B02G078800
TraesCS1B02G082100
TraesCS1B02G094300
TraesCS1B02G102600
TraesCS1B02G106400
TraesCS1B02G106500
TraesCS1B02G122000
TraesCS1B02G132100
TraesCS1B02G140100
TraesCS1B02G150400
TraesCS1B02G151900
TraesCS1B02G157700
TraesCS1B02G169100
TraesCS1B02G169500
TraesCS1B02G170400
TraesCS1B02G175400
TraesCS1B02G175700
TraesCS1B02G175900
TraesCS1B02G178800
TraesCS1B02G182500
TraesCS1B02G196000
TraesCS1B02G197200
TraesCS1B02G209900
TraesCS1B02G213300
TraesCS1B02G213400
TraesCS1B02G217100
TraesCS1B02G220700
TraesCS1B02G224300
TraesCS1B02G224800
TraesCS1B02G229700
TraesCS1B02G237700
TraesCS1B02G246900
TraesCS1B02G254000
TraesCS1B02G255100
TraesCS1B02G256500
TraesCS1B02G257400
TraesCS1B02G264400
TraesCS1B02G265700
TraesCS1B02G269900
TraesCS1B02G270800
TraesCS1B02G271700
TraesCS1B02G273600
TraesCS1B02G284600
TraesCS1B02G284900
TraesCS1B02G286100
TraesCS1B02G288600
TraesCS1B02G301400
TraesCS1B02G308300
TraesCS1B02G309400
TraesCS1B02G311800
TraesCS1B02G325100
TraesCS1B02G325200
TraesCS1B02G339000
TraesCS1B02G339800
TraesCS1B02G345300
TraesCS1B02G351900
TraesCS1B02G352500
TraesCS1B02G366100
TraesCS1B02G366400
TraesCS1B02G373600
TraesCS1B02G376800
TraesCS1B02G379800
TraesCS1B02G388900
TraesCS1B02G392900
TraesCS1B02G396800
TraesCS1B02G399600
TraesCS1B02G418600
TraesCS1B02G424700
TraesCS1B02G429200
TraesCS1B02G434400
TraesCS1B02G437600
TraesCS1B02G440200
TraesCS1B02G462200
TraesCS1B02G462300
TraesCS1B02G466300
TraesCS1D02G004400
TraesCS1D02G030600
TraesCS1D02G047300
TraesCS1D02G056100
TraesCS1D02G058900
TraesCS1D02G059300
TraesCS1D02G061400
TraesCS1D02G073600
TraesCS1D02G074300
TraesCS1D02G075900
TraesCS1D02G078000
TraesCS1D02G080700
TraesCS1D02G083900
TraesCS1D02G102500
TraesCS1D02G108500
TraesCS1D02G109900
TraesCS1D02G113400
TraesCS1D02G120600
TraesCS1D02G121400
TraesCS1D02G126800
TraesCS1D02G131200
TraesCS1D02G134800
TraesCS1D02G138100
TraesCS1D02G139800
TraesCS1D02G148500
TraesCS1D02G148900
TraesCS1D02G149100
TraesCS1D02G149900
TraesCS1D02G153500
TraesCS1D02G155200
TraesCS1D02G156100
TraesCS1D02G157000
TraesCS1D02G165600
TraesCS1D02G167500
TraesCS1D02G174900
TraesCS1D02G179200
TraesCS1D02G180300
TraesCS1D02G184400
TraesCS1D02G192200
TraesCS1D02G192900
TraesCS1D02G198700
TraesCS1D02G202100
TraesCS1D02G202200
TraesCS1D02G205100
TraesCS1D02G210200
TraesCS1D02G224500
TraesCS1D02G235500
TraesCS1D02G239200
TraesCS1D02G241000
TraesCS1D02G241800
TraesCS1D02G246100
TraesCS1D02G249100
TraesCS1D02G250400
TraesCS1D02G252000
TraesCS1D02G254400
TraesCS1D02G259400
TraesCS1D02G260200
TraesCS1D02G269300
TraesCS1D02G275000
TraesCS1D02G275300
TraesCS1D02G275900
TraesCS1D02G276400
TraesCS1D02G292600
TraesCS1D02G293100
TraesCS1D02G298500
TraesCS1D02G301400
TraesCS1D02G310500
TraesCS1D02G312300
TraesCS1D02G313800
TraesCS1D02G313900
TraesCS1D02G322100
TraesCS1D02G337900
TraesCS1D02G342200
TraesCS1D02G345200
TraesCS1D02G351500
TraesCS1D02G361300
TraesCS1D02G364700
TraesCS1D02G367600
TraesCS1D02G372200
TraesCS1D02G375500
TraesCS1D02G383500
TraesCS1D02G385500
TraesCS1D02G412600
TraesCS1D02G416000
TraesCS1D02G416200
TraesCS1D02G417600
TraesCS1D02G417900
TraesCS1D02G420500
TraesCS1D02G420700
TraesCS1D02G425600
TraesCS1D02G440600
TraesCS1D02G440900
TraesCS1D02G444900
TraesCS1D02G448900
TraesCS2A02G004200
TraesCS2A02G028800
TraesCS2A02G033300
TraesCS2A02G035400
TraesCS2A02G035500
TraesCS2A02G042500
TraesCS2A02G056700
TraesCS2A02G067800
TraesCS2A02G072800
TraesCS2A02G082000
TraesCS2A02G084800
TraesCS2A02G096200
TraesCS2A02G097600
TraesCS2A02G105300
TraesCS2A02G110800
TraesCS2A02G111500
TraesCS2A02G125300
TraesCS2A02G132200
TraesCS2A02G133800
TraesCS2A02G134000
TraesCS2A02G136700
TraesCS2A02G145300
TraesCS2A02G151800
TraesCS2A02G154300
TraesCS2A02G158400
TraesCS2A02G169400
TraesCS2A02G179800
TraesCS2A02G182700
TraesCS2A02G185500
TraesCS2A02G190400
TraesCS2A02G190700
TraesCS2A02G194800
TraesCS2A02G198700
TraesCS2A02G199700
TraesCS2A02G199800
TraesCS2A02G202800
TraesCS2A02G206100
TraesCS2A02G206600
TraesCS2A02G216700
TraesCS2A02G226800
TraesCS2A02G231500
TraesCS2A02G234300
TraesCS2A02G238900
TraesCS2A02G242500
TraesCS2A02G246200
TraesCS2A02G250800
TraesCS2A02G253900
TraesCS2A02G261100
TraesCS2A02G263000
TraesCS2A02G268700
TraesCS2A02G269000
TraesCS2A02G277000
TraesCS2A02G279700
TraesCS2A02G281100
TraesCS2A02G282800
TraesCS2A02G286500
TraesCS2A02G286800
TraesCS2A02G288100
TraesCS2A02G292900
TraesCS2A02G297500
TraesCS2A02G298800
TraesCS2A02G307300
TraesCS2A02G309600
TraesCS2A02G309900
TraesCS2A02G310900
TraesCS2A02G311700
TraesCS2A02G314900
TraesCS2A02G328000
TraesCS2A02G330200
TraesCS2A02G331900
TraesCS2A02G335400
TraesCS2A02G339400
TraesCS2A02G341800
TraesCS2A02G342700
TraesCS2A02G347300
TraesCS2A02G348700
TraesCS2A02G349000
TraesCS2A02G356000
TraesCS2A02G359100
TraesCS2A02G361200
TraesCS2A02G362800
TraesCS2A02G365400
TraesCS2A02G374100
TraesCS2A02G384200
TraesCS2A02G384900
TraesCS2A02G385000
TraesCS2A02G402000
TraesCS2A02G409200
TraesCS2A02G409700
TraesCS2A02G412400
TraesCS2A02G419500
TraesCS2A02G420600
TraesCS2A02G421400
TraesCS2A02G434800
TraesCS2A02G435900
TraesCS2A02G437700
TraesCS2A02G456100
TraesCS2A02G463900
TraesCS2A02G467600
TraesCS2A02G487900
TraesCS2A02G488400
TraesCS2A02G491400
TraesCS2A02G499600
TraesCS2A02G505200
TraesCS2A02G511200
TraesCS2A02G517900
TraesCS2A02G520300
TraesCS2A02G522600
TraesCS2A02G523000
TraesCS2A02G524300
TraesCS2A02G526000
TraesCS2A02G530800
TraesCS2A02G552400
TraesCS2A02G555400
TraesCS2A02G559600
TraesCS2A02G580800
TraesCS2A02G588000
TraesCS2B02G018500
TraesCS2B02G041500
TraesCS2B02G041600
TraesCS2B02G045300
TraesCS2B02G045700
TraesCS2B02G045800
TraesCS2B02G047000
TraesCS2B02G049200
TraesCS2B02G053800
TraesCS2B02G054700
TraesCS2B02G067000
TraesCS2B02G084300
TraesCS2B02G084900
TraesCS2B02G086900
TraesCS2B02G087600
TraesCS2B02G096100
TraesCS2B02G099500
TraesCS2B02G113300
TraesCS2B02G137700
TraesCS2B02G139000
TraesCS2B02G150200
TraesCS2B02G154700
TraesCS2B02G157200
TraesCS2B02G157600
TraesCS2B02G181600
TraesCS2B02G188700
TraesCS2B02G216400
TraesCS2B02G216600
TraesCS2B02G218900
TraesCS2B02G221800
TraesCS2B02G225000
TraesCS2B02G226100
TraesCS2B02G227100
TraesCS2B02G228300
TraesCS2B02G231900
TraesCS2B02G233800
TraesCS2B02G238500
TraesCS2B02G253300
TraesCS2B02G256300
TraesCS2B02G263300
TraesCS2B02G269700
TraesCS2B02G270500
TraesCS2B02G275000
TraesCS2B02G281200
TraesCS2B02G287500
TraesCS2B02G289100
TraesCS2B02G297700
TraesCS2B02G298500
TraesCS2B02G303300
TraesCS2B02G303800
TraesCS2B02G304900
TraesCS2B02G309000
TraesCS2B02G315900
TraesCS2B02G320000
TraesCS2B02G323800
TraesCS2B02G326700
TraesCS2B02G326900
TraesCS2B02G327800
TraesCS2B02G328500
TraesCS2B02G342600
TraesCS2B02G346500
TraesCS2B02G350300
TraesCS2B02G354000
TraesCS2B02G357300
TraesCS2B02G365700
TraesCS2B02G367100
TraesCS2B02G369400
TraesCS2B02G372100
TraesCS2B02G372700
TraesCS2B02G379900
TraesCS2B02G389100
TraesCS2B02G393700
TraesCS2B02G410200
TraesCS2B02G422700
TraesCS2B02G428100
TraesCS2B02G435700
TraesCS2B02G439500
TraesCS2B02G440000
TraesCS2B02G452500
TraesCS2B02G454000
TraesCS2B02G455900
TraesCS2B02G456300
TraesCS2B02G457300
TraesCS2B02G457600
TraesCS2B02G468200
TraesCS2B02G468400
TraesCS2B02G470400
TraesCS2B02G470800
TraesCS2B02G477300
TraesCS2B02G485600
TraesCS2B02G486900
TraesCS2B02G490500
TraesCS2B02G496600
TraesCS2B02G515500
TraesCS2B02G516000
TraesCS2B02G520500
TraesCS2B02G520800
TraesCS2B02G530500
TraesCS2B02G539300
TraesCS2B02G544200
TraesCS2B02G545600
TraesCS2B02G546500
TraesCS2B02G549500
TraesCS2B02G550200
TraesCS2B02G556100
TraesCS2B02G558000
TraesCS2B02G560200
TraesCS2B02G577700
TraesCS2B02G588400
TraesCS2B02G588600
TraesCS2B02G595200
TraesCS2B02G603800
TraesCS2B02G608300
TraesCS2B02G608700
TraesCS2B02G620600
TraesCS2D02G014900
TraesCS2D02G021000
TraesCS2D02G024500
TraesCS2D02G024600
TraesCS2D02G032900
TraesCS2D02G034300
TraesCS2D02G040800
TraesCS2D02G041600
TraesCS2D02G055400
TraesCS2D02G072200
TraesCS2D02G078500
TraesCS2D02G096900
TraesCS2D02G104900
TraesCS2D02G115600
TraesCS2D02G117200
TraesCS2D02G128400
TraesCS2D02G130400
TraesCS2D02G136100
TraesCS2D02G136200
TraesCS2D02G139400
TraesCS2D02G145900
TraesCS2D02G165300
TraesCS2D02G167500
TraesCS2D02G173700
TraesCS2D02G195100
TraesCS2D02G202200
TraesCS2D02G207600
TraesCS2D02G207800
TraesCS2D02G209300
TraesCS2D02G219500
TraesCS2D02G220100
TraesCS2D02G222700
TraesCS2D02G231000
TraesCS2D02G235900
TraesCS2D02G236400
TraesCS2D02G239700
TraesCS2D02G248600
TraesCS2D02G248700
TraesCS2D02G249200
TraesCS2D02G251800
TraesCS2D02G261005
TraesCS2D02G264600
TraesCS2D02G266700
TraesCS2D02G268000
TraesCS2D02G269400
TraesCS2D02G285100
TraesCS2D02G285400
TraesCS2D02G287400
TraesCS2D02G288200
TraesCS2D02G291100
TraesCS2D02G295500
TraesCS2D02G296300
TraesCS2D02G306800
TraesCS2D02G309000
TraesCS2D02G310000
TraesCS2D02G313100
TraesCS2D02G323700
TraesCS2D02G327400
TraesCS2D02G329500
TraesCS2D02G337900
TraesCS2D02G338200
TraesCS2D02G345900
TraesCS2D02G347100
TraesCS2D02G352100
TraesCS2D02G360200
TraesCS2D02G370400
TraesCS2D02G373600
TraesCS2D02G380900
TraesCS2D02G386800
TraesCS2D02G390500
TraesCS2D02G407000
TraesCS2D02G409700
TraesCS2D02G417300
TraesCS2D02G417900
TraesCS2D02G421200
TraesCS2D02G433700
TraesCS2D02G434000
TraesCS2D02G434500
TraesCS2D02G435600
TraesCS2D02G437700
TraesCS2D02G445700
TraesCS2D02G455600
TraesCS2D02G456100
TraesCS2D02G464800
TraesCS2D02G467600
TraesCS2D02G473300
TraesCS2D02G485700
TraesCS2D02G488200
TraesCS2D02G488700
TraesCS2D02G492600
TraesCS2D02G504000
TraesCS2D02G511700
TraesCS2D02G519500
TraesCS2D02G520400
TraesCS2D02G521500
TraesCS2D02G530100
TraesCS2D02G532700
TraesCS2D02G542300
TraesCS2D02G551600
TraesCS2D02G559100
TraesCS2D02G565200
TraesCS2D02G567800
TraesCS2D02G570900
TraesCS2D02G573000
TraesCS2D02G590300
TraesCS2D02G592100
TraesCS3A02G012300
TraesCS3A02G026500
TraesCS3A02G027700
TraesCS3A02G036100
TraesCS3A02G047200
TraesCS3A02G054200
TraesCS3A02G059600
TraesCS3A02G060300
TraesCS3A02G064400
TraesCS3A02G069300
TraesCS3A02G075700
TraesCS3A02G081300
TraesCS3A02G087100
TraesCS3A02G089000
TraesCS3A02G090100
TraesCS3A02G105900
TraesCS3A02G117800
TraesCS3A02G125300
TraesCS3A02G135800
TraesCS3A02G136900
TraesCS3A02G140600
TraesCS3A02G141900
TraesCS3A02G143200
TraesCS3A02G151100
TraesCS3A02G154000
TraesCS3A02G161300
TraesCS3A02G165000
TraesCS3A02G166500
TraesCS3A02G168900
TraesCS3A02G178600
TraesCS3A02G181900
TraesCS3A02G182000
TraesCS3A02G184000
TraesCS3A02G185400
TraesCS3A02G187300
TraesCS3A02G191700
TraesCS3A02G194100
TraesCS3A02G195400
TraesCS3A02G200800
TraesCS3A02G202100
TraesCS3A02G202700
TraesCS3A02G208800
TraesCS3A02G209500
TraesCS3A02G217700
TraesCS3A02G219800
TraesCS3A02G222300
TraesCS3A02G236700
TraesCS3A02G240600
TraesCS3A02G244100
TraesCS3A02G254300
TraesCS3A02G256400
TraesCS3A02G263800
TraesCS3A02G270600
TraesCS3A02G271600
TraesCS3A02G272000
TraesCS3A02G277400
TraesCS3A02G285700
TraesCS3A02G285900
TraesCS3A02G288200
TraesCS3A02G296500
TraesCS3A02G299200
TraesCS3A02G301100
TraesCS3A02G302700
TraesCS3A02G303800
TraesCS3A02G304900
TraesCS3A02G306900
TraesCS3A02G315900
TraesCS3A02G317500
TraesCS3A02G319800
TraesCS3A02G323800
TraesCS3A02G328300
TraesCS3A02G328600
TraesCS3A02G334800
TraesCS3A02G338100
TraesCS3A02G338600
TraesCS3A02G339100
TraesCS3A02G376300
TraesCS3A02G378600
TraesCS3A02G384300
TraesCS3A02G386300
TraesCS3A02G389600
TraesCS3A02G390200
TraesCS3A02G395400
TraesCS3A02G398500
TraesCS3A02G403700
TraesCS3A02G405300
TraesCS3A02G406100
TraesCS3A02G433000
TraesCS3A02G460300
TraesCS3A02G472200
TraesCS3A02G493900
TraesCS3A02G496400
TraesCS3A02G502200
TraesCS3A02G506200
TraesCS3A02G513500
TraesCS3A02G518600
TraesCS3A02G523700
TraesCS3A02G530100
TraesCS3A02G536900
TraesCS3B02G013300
TraesCS3B02G017100
TraesCS3B02G041400
TraesCS3B02G042300
TraesCS3B02G047900
TraesCS3B02G064000
TraesCS3B02G067300
TraesCS3B02G067800
TraesCS3B02G073000
TraesCS3B02G092400
TraesCS3B02G099200
TraesCS3B02G104400
TraesCS3B02G116300
TraesCS3B02G116700
TraesCS3B02G129200
TraesCS3B02G137100
TraesCS3B02G154800
TraesCS3B02G159900
TraesCS3B02G160800
TraesCS3B02G161900
TraesCS3B02G164000
TraesCS3B02G175800
TraesCS3B02G183300
TraesCS3B02G186100
TraesCS3B02G187700
TraesCS3B02G188800
TraesCS3B02G192400
TraesCS3B02G200700
TraesCS3B02G211800
TraesCS3B02G219700
TraesCS3B02G229600
TraesCS3B02G234200
TraesCS3B02G235400
TraesCS3B02G237200
TraesCS3B02G239100
TraesCS3B02G239700
TraesCS3B02G250200
TraesCS3B02G250600
TraesCS3B02G252000
TraesCS3B02G252900
TraesCS3B02G259700
TraesCS3B02G269500
TraesCS3B02G270200
TraesCS3B02G289600
TraesCS3B02G297000
TraesCS3B02G297200
TraesCS3B02G299800
TraesCS3B02G300800
TraesCS3B02G303100
TraesCS3B02G304400
TraesCS3B02G305300
TraesCS3B02G309400
TraesCS3B02G315500
TraesCS3B02G319600
TraesCS3B02G331600
TraesCS3B02G333600
TraesCS3B02G335000
TraesCS3B02G340600
TraesCS3B02G346500
TraesCS3B02G358300
TraesCS3B02G369700
TraesCS3B02G370000
TraesCS3B02G370200
TraesCS3B02G370800
TraesCS3B02G378000
TraesCS3B02G384400
TraesCS3B02G408800
TraesCS3B02G410400
TraesCS3B02G416300
TraesCS3B02G430900
TraesCS3B02G432400
TraesCS3B02G435600
TraesCS3B02G465000
TraesCS3B02G466000
TraesCS3B02G468900
TraesCS3B02G469000
TraesCS3B02G469200
TraesCS3B02G472700
TraesCS3B02G475800
TraesCS3B02G483800
TraesCS3B02G483900
TraesCS3B02G502400
TraesCS3B02G515800
TraesCS3B02G522500
TraesCS3B02G532000
TraesCS3B02G537800
TraesCS3B02G556400
TraesCS3B02G558400
TraesCS3B02G566600
TraesCS3B02G568500
TraesCS3B02G574300
TraesCS3B02G581900
TraesCS3B02G585600
TraesCS3D02G001600
TraesCS3D02G010700
TraesCS3D02G011900
TraesCS3D02G017200
TraesCS3D02G019000
TraesCS3D02G032700
TraesCS3D02G038900
TraesCS3D02G043900
TraesCS3D02G054100
TraesCS3D02G068800
TraesCS3D02G074600
TraesCS3D02G074700
TraesCS3D02G089200
TraesCS3D02G100600
TraesCS3D02G108100
TraesCS3D02G111500
TraesCS3D02G119600
TraesCS3D02G120500
TraesCS3D02G136800
TraesCS3D02G158100
TraesCS3D02G161400
TraesCS3D02G168600
TraesCS3D02G169700
TraesCS3D02G176600
TraesCS3D02G179700
TraesCS3D02G189300
TraesCS3D02G194300
TraesCS3D02G197400
TraesCS3D02G204700
TraesCS3D02G205000
TraesCS3D02G206300
TraesCS3D02G206900
TraesCS3D02G207500
TraesCS3D02G210300
TraesCS3D02G211700
TraesCS3D02G219600
TraesCS3D02G219900
TraesCS3D02G228800
TraesCS3D02G230100
TraesCS3D02G230300
TraesCS3D02G232400
TraesCS3D02G241000
TraesCS3D02G242200
TraesCS3D02G247300
TraesCS3D02G255200
TraesCS3D02G256700
TraesCS3D02G259700
TraesCS3D02G263700
TraesCS3D02G267600
TraesCS3D02G268800
TraesCS3D02G270400
TraesCS3D02G271200
TraesCS3D02G273000
TraesCS3D02G277700
TraesCS3D02G278400
TraesCS3D02G281800
TraesCS3D02G286500
TraesCS3D02G296900
TraesCS3D02G299100
TraesCS3D02G300300
TraesCS3D02G300700
TraesCS3D02G302500
TraesCS3D02G306200
TraesCS3D02G307600
TraesCS3D02G309300
TraesCS3D02G311700
TraesCS3D02G314500
TraesCS3D02G316700
TraesCS3D02G317400
TraesCS3D02G318400
TraesCS3D02G321300
TraesCS3D02G321900
TraesCS3D02G332700
TraesCS3D02G335100
TraesCS3D02G356300
TraesCS3D02G360200
TraesCS3D02G369100
TraesCS3D02G370700
TraesCS3D02G377200
TraesCS3D02G380100
TraesCS3D02G393600
TraesCS3D02G399400
TraesCS3D02G402300
TraesCS3D02G414500
TraesCS3D02G421100
TraesCS3D02G421600
TraesCS3D02G423400
TraesCS3D02G425500
TraesCS3D02G426300
TraesCS3D02G426800
TraesCS3D02G436100
TraesCS3D02G439000
TraesCS3D02G440500
TraesCS3D02G449500
TraesCS3D02G474000
TraesCS3D02G479900
TraesCS3D02G483600
TraesCS3D02G489300
TraesCS3D02G497600
TraesCS3D02G501100
TraesCS3D02G501300
TraesCS3D02G501400
TraesCS3D02G513400
TraesCS3D02G513500
TraesCS3D02G523300
TraesCS3D02G525700
TraesCS3D02G529200
TraesCS3D02G530600
TraesCS4A02G002800
TraesCS4A02G004700
TraesCS4A02G006200
TraesCS4A02G010800
TraesCS4A02G019100
TraesCS4A02G025200
TraesCS4A02G036500
TraesCS4A02G046800
TraesCS4A02G051100
TraesCS4A02G051900
TraesCS4A02G054900
TraesCS4A02G063100
TraesCS4A02G069000
TraesCS4A02G093500
TraesCS4A02G096900
TraesCS4A02G099200
TraesCS4A02G105700
TraesCS4A02G110100
TraesCS4A02G125000
TraesCS4A02G133200
TraesCS4A02G134400
TraesCS4A02G136400
TraesCS4A02G137200
TraesCS4A02G139700
TraesCS4A02G140200
TraesCS4A02G157100
TraesCS4A02G157200
TraesCS4A02G158400
TraesCS4A02G159300
TraesCS4A02G162000
TraesCS4A02G163100
TraesCS4A02G168000
TraesCS4A02G172000
TraesCS4A02G180600
TraesCS4A02G186900
TraesCS4A02G197600
TraesCS4A02G197700
TraesCS4A02G206400
TraesCS4A02G218300
TraesCS4A02G221400
TraesCS4A02G223500
TraesCS4A02G224000
TraesCS4A02G224100
TraesCS4A02G229100
TraesCS4A02G239600
TraesCS4A02G246100
TraesCS4A02G246600
TraesCS4A02G248200
TraesCS4A02G251600
TraesCS4A02G253200
TraesCS4A02G255500
TraesCS4A02G272100
TraesCS4A02G276300
TraesCS4A02G281300
TraesCS4A02G284600
TraesCS4A02G290400
TraesCS4A02G298100
TraesCS4A02G299800
TraesCS4A02G306100
TraesCS4A02G311300
TraesCS4A02G319000
TraesCS4A02G326800
TraesCS4A02G327300
TraesCS4A02G352300
TraesCS4A02G356100
TraesCS4A02G368500
TraesCS4A02G376000
TraesCS4A02G393600
TraesCS4A02G394300
TraesCS4A02G396500
TraesCS4A02G422700
TraesCS4A02G426100
TraesCS4A02G433900
TraesCS4A02G444700
TraesCS4A02G448800
TraesCS4A02G452700
TraesCS4A02G483000
TraesCS4A02G498700
TraesCS4B02G005200
TraesCS4B02G009100
TraesCS4B02G013300
TraesCS4B02G013800
TraesCS4B02G015600
TraesCS4B02G019900
TraesCS4B02G037400
TraesCS4B02G041900
TraesCS4B02G042000
TraesCS4B02G059800
TraesCS4B02G062200
TraesCS4B02G062800
TraesCS4B02G066700
TraesCS4B02G068200
TraesCS4B02G069300
TraesCS4B02G074600
TraesCS4B02G075400
TraesCS4B02G087200
TraesCS4B02G091900
TraesCS4B02G092700
TraesCS4B02G092900
TraesCS4B02G096200
TraesCS4B02G097100
TraesCS4B02G105100
TraesCS4B02G117800
TraesCS4B02G117900
TraesCS4B02G121700
TraesCS4B02G122000
TraesCS4B02G122700
TraesCS4B02G124200
TraesCS4B02G124700
TraesCS4B02G131800
TraesCS4B02G138100
TraesCS4B02G138200
TraesCS4B02G154900
TraesCS4B02G157700
TraesCS4B02G160600
TraesCS4B02G161000
TraesCS4B02G161300
TraesCS4B02G162900
TraesCS4B02G163500
TraesCS4B02G165100
TraesCS4B02G168300
TraesCS4B02G171400
TraesCS4B02G172000
TraesCS4B02G175900
TraesCS4B02G178200
TraesCS4B02G179600
TraesCS4B02G180400
TraesCS4B02G186500
TraesCS4B02G189000
TraesCS4B02G194000
TraesCS4B02G198300
TraesCS4B02G205100
TraesCS4B02G205800
TraesCS4B02G208500
TraesCS4B02G209000
TraesCS4B02G209500
TraesCS4B02G215000
TraesCS4B02G222400
TraesCS4B02G223000
TraesCS4B02G224900
TraesCS4B02G226100
TraesCS4B02G231700
TraesCS4B02G235500
TraesCS4B02G239100
TraesCS4B02G239500
TraesCS4B02G249700
TraesCS4B02G249800
TraesCS4B02G250800
TraesCS4B02G252400
TraesCS4B02G253200
TraesCS4B02G258000
TraesCS4B02G261700
TraesCS4B02G277900
TraesCS4B02G278900
TraesCS4B02G281700
TraesCS4B02G285000
TraesCS4B02G287600
TraesCS4B02G290300
TraesCS4B02G293600
TraesCS4B02G298000
TraesCS4B02G298900
TraesCS4B02G302400
TraesCS4B02G318400
TraesCS4B02G331800
TraesCS4B02G351500
TraesCS4B02G352700
TraesCS4B02G354600
TraesCS4B02G355000
TraesCS4B02G355600
TraesCS4B02G357500
TraesCS4B02G360000
TraesCS4B02G360800
TraesCS4B02G363100
TraesCS4B02G365500
TraesCS4B02G374100
TraesCS4B02G386000
TraesCS4B02G398200
TraesCS4D02G004100
TraesCS4D02G011700
TraesCS4D02G024400
TraesCS4D02G026100
TraesCS4D02G034700
TraesCS4D02G039100
TraesCS4D02G041100
TraesCS4D02G041700
TraesCS4D02G061200
TraesCS4D02G061800
TraesCS4D02G065600
TraesCS4D02G067300
TraesCS4D02G068500
TraesCS4D02G070700
TraesCS4D02G074100
TraesCS4D02G076800
TraesCS4D02G089100
TraesCS4D02G093500
TraesCS4D02G095400
TraesCS4D02G100800
TraesCS4D02G103500
TraesCS4D02G107400
TraesCS4D02G115500
TraesCS4D02G115600
TraesCS4D02G120500
TraesCS4D02G120700
TraesCS4D02G122100
TraesCS4D02G126200
TraesCS4D02G131700
TraesCS4D02G132700
TraesCS4D02G132900
TraesCS4D02G135400
TraesCS4D02G143200
TraesCS4D02G143300
TraesCS4D02G147100
TraesCS4D02G149400
TraesCS4D02G150800
TraesCS4D02G153500
TraesCS4D02G153900
TraesCS4D02G156900
TraesCS4D02G157200
TraesCS4D02G158800
TraesCS4D02G167900
TraesCS4D02G170500
TraesCS4D02G170800
TraesCS4D02G173500
TraesCS4D02G174000
TraesCS4D02G177800
TraesCS4D02G180900
TraesCS4D02G183400
TraesCS4D02G193500
TraesCS4D02G194800
TraesCS4D02G194900
TraesCS4D02G199100
TraesCS4D02G203300
TraesCS4D02G204000
TraesCS4D02G206700
TraesCS4D02G210100
TraesCS4D02G214200
TraesCS4D02G214700
TraesCS4D02G216100
TraesCS4D02G226800
TraesCS4D02G236900
TraesCS4D02G239900
TraesCS4D02G249700
TraesCS4D02G250700
TraesCS4D02G252700
TraesCS4D02G253300
TraesCS4D02G257900
TraesCS4D02G261500
TraesCS4D02G274200
TraesCS4D02G277400
TraesCS4D02G283800
TraesCS4D02G289400
TraesCS4D02G292300
TraesCS4D02G297800
TraesCS4D02G309000
TraesCS4D02G309400
TraesCS4D02G311300
TraesCS4D02G314800
TraesCS4D02G325200
TraesCS4D02G326400
TraesCS4D02G328600
TraesCS4D02G341000
TraesCS4D02G343400
TraesCS4D02G348300
TraesCS4D02G348500
TraesCS4D02G353800
TraesCS4D02G359000
TraesCS4D02G361100
TraesCS5A02G007800
TraesCS5A02G009800
TraesCS5A02G012600
TraesCS5A02G016300
TraesCS5A02G031100
TraesCS5A02G031900
TraesCS5A02G032700
TraesCS5A02G035000
TraesCS5A02G044600
TraesCS5A02G045400
TraesCS5A02G045700
TraesCS5A02G050300
TraesCS5A02G058100
TraesCS5A02G059800
TraesCS5A02G060600
TraesCS5A02G063200
TraesCS5A02G063400
TraesCS5A02G075000
TraesCS5A02G082300
TraesCS5A02G085100
TraesCS5A02G085800
TraesCS5A02G086300
TraesCS5A02G087700
TraesCS5A02G096700
TraesCS5A02G099600
TraesCS5A02G100600
TraesCS5A02G104900
TraesCS5A02G105500
TraesCS5A02G110200
TraesCS5A02G110400
TraesCS5A02G112900
TraesCS5A02G115000
TraesCS5A02G119800
TraesCS5A02G122300
TraesCS5A02G124100
TraesCS5A02G131900
TraesCS5A02G135700
TraesCS5A02G137800
TraesCS5A02G142100
TraesCS5A02G148200
TraesCS5A02G152700
TraesCS5A02G156400
TraesCS5A02G159200
TraesCS5A02G159800
TraesCS5A02G160200
TraesCS5A02G161800
TraesCS5A02G164700
TraesCS5A02G168600
TraesCS5A02G174900
TraesCS5A02G177700
TraesCS5A02G185500
TraesCS5A02G190600
TraesCS5A02G193800
TraesCS5A02G199900
TraesCS5A02G200900
TraesCS5A02G204900
TraesCS5A02G213300
TraesCS5A02G213400
TraesCS5A02G218600
TraesCS5A02G222400
TraesCS5A02G226900
TraesCS5A02G227500
TraesCS5A02G228100
TraesCS5A02G250500
TraesCS5A02G253000
TraesCS5A02G257900
TraesCS5A02G261000
TraesCS5A02G261700
TraesCS5A02G279700
TraesCS5A02G296800
TraesCS5A02G305200
TraesCS5A02G313000
TraesCS5A02G324200
TraesCS5A02G329400
TraesCS5A02G344600
TraesCS5A02G357400
TraesCS5A02G363600
TraesCS5A02G366800
TraesCS5A02G367900
TraesCS5A02G392600
TraesCS5A02G396700
TraesCS5A02G407300
TraesCS5A02G407400
TraesCS5A02G416800
TraesCS5A02G427700
TraesCS5A02G429300
TraesCS5A02G435900
TraesCS5A02G449800
TraesCS5A02G454300
TraesCS5A02G454900
TraesCS5A02G460700
TraesCS5A02G461400
TraesCS5A02G467500
TraesCS5A02G481000
TraesCS5A02G481400
TraesCS5A02G493800
TraesCS5A02G503200
TraesCS5A02G509400
TraesCS5A02G517000
TraesCS5A02G521200
TraesCS5A02G522600
TraesCS5A02G523900
TraesCS5A02G548800
TraesCS5A02G549900
TraesCS5A02G551000
TraesCS5B02G010700
TraesCS5B02G014500
TraesCS5B02G023800
TraesCS5B02G030400
TraesCS5B02G046100
TraesCS5B02G048800
TraesCS5B02G049800
TraesCS5B02G057800
[truncated: 9,656 more rows]

## Sheet: DAP5s
Gene ID
ENSRNA050024578
TraesCS1A02G090300
TraesCS1A02G116200
TraesCS1A02G130700
TraesCS1A02G135100
TraesCS1A02G136000
TraesCS1A02G178100
TraesCS1A02G178300
TraesCS1A02G178400
TraesCS1A02G185300
TraesCS1A02G192400
TraesCS1A02G236100
TraesCS1A02G237200
TraesCS1A02G256200
TraesCS1A02G284300
TraesCS1A02G355400
TraesCS1A02G357900
TraesCS1A02G370800
TraesCS1A02G409600
TraesCS1A02G418300
TraesCS1B02G119100
TraesCS1B02G124700
TraesCS1B02G136200
TraesCS1B02G159900
TraesCS1B02G207300
TraesCS1B02G220600
TraesCS1B02G231200
TraesCS1B02G234000
TraesCS1B02G243300
TraesCS1B02G259800
TraesCS1B02G308900
TraesCS1B02G322900
TraesCS1B02G343100
TraesCS1B02G352700
TraesCS1B02G366200
TraesCS1B02G390000
TraesCS1B02G395100
TraesCS1B02G439600
TraesCS1B02G448300
TraesCS1B02G479800
TraesCS1D02G038100
TraesCS1D02G061100
TraesCS1D02G099600
TraesCS1D02G117400
TraesCS1D02G141800
TraesCS1D02G149400
TraesCS1D02G151700
TraesCS1D02G191600
TraesCS1D02G205500
TraesCS1D02G210100
TraesCS1D02G228900
TraesCS1D02G233700
TraesCS1D02G248600
TraesCS1D02G256000
TraesCS1D02G311400
TraesCS1D02G331000
TraesCS1D02G331700
TraesCS1D02G341900
TraesCS1D02G352300
TraesCS1D02G355000
TraesCS1D02G362700
TraesCS1D02G395900
TraesCS2A02G036300
TraesCS2A02G038400
TraesCS2A02G039400
TraesCS2A02G041400
TraesCS2A02G061100
TraesCS2A02G062200
TraesCS2A02G092000
TraesCS2A02G099200
TraesCS2A02G106800
TraesCS2A02G114100
TraesCS2A02G170900
TraesCS2A02G181900
TraesCS2A02G186900
TraesCS2A02G196000
TraesCS2A02G202900
TraesCS2A02G204400
TraesCS2A02G226000
TraesCS2A02G252800
TraesCS2A02G262000
TraesCS2A02G274500
TraesCS2A02G287900
TraesCS2A02G302400
TraesCS2A02G302500
TraesCS2A02G305600
TraesCS2A02G347200
TraesCS2A02G366900
TraesCS2A02G412000
TraesCS2A02G418800
TraesCS2A02G451900
TraesCS2A02G455300
TraesCS2A02G498700
TraesCS2A02G544200
TraesCS2A02G560300
TraesCS2A02G561600
TraesCS2B02G034200
TraesCS2B02G069000
TraesCS2B02G074500
TraesCS2B02G107200
TraesCS2B02G109900
TraesCS2B02G110500
TraesCS2B02G115400
TraesCS2B02G121700
TraesCS2B02G130600
TraesCS2B02G133300
TraesCS2B02G149000
TraesCS2B02G208400
TraesCS2B02G220300
TraesCS2B02G222800
TraesCS2B02G223700
TraesCS2B02G230000
TraesCS2B02G239500
TraesCS2B02G304600
TraesCS2B02G318400
TraesCS2B02G321700
TraesCS2B02G359500
TraesCS2B02G384400
TraesCS2B02G389400
TraesCS2B02G390700
TraesCS2B02G402200
TraesCS2B02G423100
TraesCS2B02G430600
TraesCS2B02G451100
TraesCS2B02G548400
TraesCS2D02G025400
TraesCS2D02G065800
TraesCS2D02G093300
TraesCS2D02G104400
TraesCS2D02G127700
TraesCS2D02G154100
TraesCS2D02G154700
TraesCS2D02G159800
TraesCS2D02G189600
TraesCS2D02G204100
TraesCS2D02G204700
TraesCS2D02G212800
TraesCS2D02G220900
TraesCS2D02G226600
TraesCS2D02G229200
TraesCS2D02G262000
TraesCS2D02G273700
TraesCS2D02G287700
TraesCS2D02G301200
TraesCS2D02G342300
TraesCS2D02G344500
TraesCS2D02G363800
TraesCS2D02G396900
TraesCS2D02G428100
TraesCS2D02G463000
TraesCS2D02G487400
TraesCS2D02G545300
TraesCS3A02G071100
TraesCS3A02G073400
TraesCS3A02G085200
TraesCS3A02G086700
TraesCS3A02G104800
TraesCS3A02G107900
TraesCS3A02G112300
TraesCS3A02G122900
TraesCS3A02G130200
TraesCS3A02G191200
TraesCS3A02G214000
TraesCS3A02G224900
TraesCS3A02G235300
TraesCS3A02G245500
TraesCS3A02G271500
TraesCS3A02G275300
TraesCS3A02G285100
TraesCS3A02G304600
TraesCS3A02G314500
TraesCS3A02G389100
TraesCS3A02G441200
TraesCS3A02G446200
TraesCS3A02G447800
TraesCS3A02G508300
TraesCS3B02G001900
TraesCS3B02G013000
TraesCS3B02G047100
TraesCS3B02G083400
TraesCS3B02G110800
TraesCS3B02G117700
TraesCS3B02G126500
TraesCS3B02G129700
TraesCS3B02G131700
TraesCS3B02G185300
TraesCS3B02G196300
TraesCS3B02G253500
TraesCS3B02G254200
TraesCS3B02G269900
TraesCS3B02G309000
TraesCS3B02G319100
TraesCS3B02G395900
TraesCS3B02G433100
TraesCS3B02G481300
TraesCS3B02G498200
TraesCS3B02G521400
TraesCS3B02G543500
TraesCS3B02G569800
TraesCS3B02G569900
TraesCS3B02G593900
TraesCS3B02G599600
TraesCS3D02G043300
TraesCS3D02G065800
TraesCS3D02G095400
TraesCS3D02G166200
TraesCS3D02G171600
TraesCS3D02G246000
TraesCS3D02G257500
TraesCS3D02G267100
TraesCS3D02G275200
TraesCS3D02G280300
TraesCS3D02G356000
TraesCS3D02G392700
TraesCS3D02G394300
TraesCS3D02G431100
TraesCS3D02G525300
TraesCS3D02G531700
TraesCS3D02G534000
TraesCS3D02G535400
TraesCS4A02G026600
TraesCS4A02G104100
TraesCS4A02G131300
TraesCS4A02G141000
TraesCS4A02G192300
TraesCS4A02G209700
TraesCS4A02G217900
TraesCS4A02G218900
TraesCS4A02G249200
TraesCS4A02G262300
TraesCS4A02G294100
TraesCS4A02G317800
TraesCS4A02G330400
TraesCS4A02G351900
TraesCS4A02G363200
TraesCS4A02G388200
TraesCS4A02G396000
TraesCS4B02G007500
TraesCS4B02G019000
TraesCS4B02G020000
TraesCS4B02G062500
TraesCS4B02G097800
TraesCS4B02G107200
TraesCS4B02G178100
TraesCS4B02G192500
TraesCS4B02G195200
TraesCS4B02G249600
TraesCS4B02G302500
TraesCS4B02G351900
TraesCS4B02G358800
TraesCS4B02G373400
TraesCS4B02G374800
TraesCS4D02G017700
TraesCS4D02G061400
TraesCS4D02G069200
TraesCS4D02G084000
TraesCS4D02G093000
TraesCS4D02G100700
TraesCS4D02G107100
TraesCS4D02G121200
TraesCS4D02G129200
TraesCS4D02G140900
TraesCS4D02G154300
TraesCS4D02G167200
TraesCS4D02G184700
TraesCS4D02G193700
TraesCS4D02G240200
TraesCS4D02G336100
TraesCS5A02G076900
TraesCS5A02G091200
TraesCS5A02G145600
TraesCS5A02G194200
TraesCS5A02G223700
TraesCS5A02G250100
TraesCS5A02G299100
TraesCS5A02G302400
TraesCS5A02G357100
TraesCS5A02G377100
TraesCS5A02G390300
TraesCS5A02G396100
TraesCS5A02G454600
TraesCS5A02G478700
TraesCS5A02G518700
TraesCS5A02G527600
TraesCS5A02G554600
TraesCS5B02G045200
TraesCS5B02G046200
TraesCS5B02G098200
TraesCS5B02G109500
TraesCS5B02G115200
TraesCS5B02G123300
TraesCS5B02G158700
TraesCS5B02G189500
TraesCS5B02G190200
TraesCS5B02G197300
TraesCS5B02G211100
TraesCS5B02G264600
TraesCS5B02G290500
TraesCS5B02G303500
TraesCS5B02G317000
TraesCS5B02G360200
TraesCS5B02G373600
TraesCS5B02G440900
TraesCS5B02G545200
TraesCS5B02G549700
TraesCS5D02G025900
TraesCS5D02G048600
TraesCS5D02G057500
TraesCS5D02G069800
TraesCS5D02G088800
TraesCS5D02G103300
TraesCS5D02G130500
TraesCS5D02G139100
TraesCS5D02G157600
TraesCS5D02G206500
TraesCS5D02G208100
TraesCS5D02G259800
TraesCS5D02G303200
TraesCS5D02G304100
TraesCS5D02G372900
TraesCS5D02G387100
TraesCS5D02G394200
TraesCS5D02G429000
TraesCS5D02G450200
TraesCS5D02G465100
TraesCS5D02G485400
TraesCS5D02G489700
TraesCS5D02G496100
TraesCS5D02G534000
TraesCS5D02G542300
TraesCS6A02G036100
TraesCS6A02G091100
TraesCS6A02G112800
TraesCS6A02G182500
TraesCS6A02G194600
TraesCS6A02G202400
TraesCS6A02G306000
TraesCS6A02G349200
TraesCS6A02G373000
TraesCS6B02G029000
TraesCS6B02G034400
TraesCS6B02G120700
TraesCS6B02G138400
TraesCS6B02G161300
TraesCS6B02G186500
TraesCS6B02G192800
TraesCS6B02G193000
TraesCS6B02G200000
TraesCS6B02G213700
TraesCS6B02G226000
TraesCS6B02G227200
TraesCS6B02G246200
TraesCS6B02G250200
TraesCS6B02G307200
TraesCS6B02G314800
TraesCS6B02G348300
TraesCS6B02G374000
TraesCS6B02G382300
TraesCS6B02G464800
TraesCS6D02G025000
TraesCS6D02G025700
TraesCS6D02G079200
TraesCS6D02G081100
TraesCS6D02G098500
TraesCS6D02G128600
TraesCS6D02G171800
TraesCS6D02G198900
TraesCS6D02G204000
TraesCS6D02G204500
TraesCS6D02G254900
TraesCS6D02G285100
TraesCS6D02G300900
TraesCS6D02G327000
TraesCS6D02G339200
TraesCS6D02G383500
TraesCS7A02G031400
TraesCS7A02G088600
TraesCS7A02G095900
TraesCS7A02G102100
TraesCS7A02G122700
TraesCS7A02G168700
TraesCS7A02G185300
TraesCS7A02G212200
TraesCS7A02G277000
TraesCS7A02G301200
TraesCS7A02G309400
TraesCS7A02G321100
TraesCS7A02G336900
TraesCS7A02G344200
TraesCS7A02G358400
TraesCS7B02G022800
TraesCS7B02G052200
TraesCS7B02G090500
TraesCS7B02G125800
TraesCS7B02G162300
TraesCS7B02G229800
TraesCS7B02G241500
TraesCS7B02G269300
TraesCS7B02G275300
TraesCS7B02G279100
TraesCS7B02G310100
TraesCS7B02G367900
TraesCS7B02G382200
TraesCS7B02G420700
TraesCS7B02G431600
TraesCS7B02G434100
TraesCS7D02G056800
TraesCS7D02G121800
TraesCS7D02G122800
TraesCS7D02G187000
TraesCS7D02G216200
TraesCS7D02G220500
TraesCS7D02G221500
TraesCS7D02G228500
TraesCS7D02G236700
TraesCS7D02G268900
TraesCS7D02G269600
TraesCS7D02G296700
TraesCS7D02G305100
TraesCS7D02G331600
TraesCS7D02G332900
TraesCS7D02G412700
TraesCS7D02G451700
TraesCS7D02G509300
TraesCSU02G022400
TraesCSU02G104900
TraesCSU02G137700
TraesCSU02G242100
ENSRNA050013879
ENSRNA050024337
TraesCS1A02G021200
TraesCS1A02G059300
TraesCS1A02G061400
TraesCS1A02G064200
TraesCS1A02G064500
TraesCS1A02G072100
TraesCS1A02G072300
TraesCS1A02G101200
TraesCS1A02G101300
TraesCS1A02G103500
TraesCS1A02G110600
TraesCS1A02G138300
TraesCS1A02G225100
TraesCS1A02G225300
TraesCS1A02G234700
TraesCS1A02G237500
TraesCS1A02G237600
TraesCS1A02G238200
TraesCS1A02G238300
TraesCS1A02G266100
TraesCS1A02G268000
TraesCS1A02G277900
TraesCS1A02G338000
TraesCS1A02G349300
TraesCS1A02G382700
TraesCS1A02G404300
TraesCS1A02G404600
TraesCS1A02G426400
TraesCS1B02G079800
TraesCS1B02G200300
TraesCS1B02G201900
TraesCS1B02G224400
TraesCS1B02G319500
TraesCS1B02G328200
TraesCS1B02G330300
TraesCS1B02G434900
TraesCS1B02G435000
TraesCS1B02G435200
TraesCS1B02G453400
TraesCS1B02G460800
TraesCS1D02G002800
TraesCS1D02G024500
TraesCS1D02G030200
TraesCS1D02G060500
TraesCS1D02G065000
TraesCS1D02G147900
TraesCS1D02G212200
TraesCS1D02G234400
TraesCS1D02G292100
TraesCS1D02G303000
TraesCS1D02G304600
TraesCS1D02G306900
TraesCS1D02G337400
TraesCS1D02G382100
TraesCS1D02G395400
TraesCS1D02G412300
TraesCS1D02G413000
TraesCS1D02G435900
TraesCS1D02G442200
TraesCS2A02G011800
TraesCS2A02G039900
TraesCS2A02G099500
TraesCS2A02G121700
TraesCS2A02G166600
TraesCS2A02G196400
TraesCS2A02G215100
TraesCS2A02G220900
TraesCS2A02G224300
TraesCS2A02G285200
TraesCS2A02G295400
TraesCS2A02G319400
TraesCS2A02G485800
TraesCS2A02G544300
TraesCS2A02G544800
TraesCS2A02G548900
TraesCS2A02G575600
TraesCS2A02G588400
TraesCS2B02G004200
TraesCS2B02G004500
TraesCS2B02G019900
TraesCS2B02G095700
TraesCS2B02G116200
TraesCS2B02G116300
TraesCS2B02G117100
TraesCS2B02G135400
TraesCS2B02G163200
TraesCS2B02G274500
TraesCS2B02G277600
TraesCS2B02G305900
TraesCS2B02G311900
TraesCS2B02G337600
TraesCS2B02G347300
TraesCS2B02G404000
TraesCS2B02G423300
TraesCS2B02G462500
TraesCS2B02G471300
TraesCS2B02G502600
TraesCS2B02G512500
TraesCS2B02G532200
TraesCS2B02G597400
TraesCS2D02G003000
TraesCS2D02G004400
TraesCS2D02G014500
TraesCS2D02G034200
TraesCS2D02G070900
TraesCS2D02G071200
TraesCS2D02G074700
TraesCS2D02G078800
TraesCS2D02G098900
TraesCS2D02G099200
TraesCS2D02G099600
TraesCS2D02G123600
TraesCS2D02G124200
TraesCS2D02G126000
TraesCS2D02G190100
TraesCS2D02G192300
TraesCS2D02G230600
TraesCS2D02G232100
TraesCS2D02G245900
TraesCS2D02G251400
TraesCS2D02G286200
TraesCS2D02G292000
TraesCS2D02G304900
TraesCS2D02G317100
TraesCS2D02G321200
TraesCS2D02G347900
TraesCS2D02G369800
TraesCS2D02G373700
TraesCS2D02G383300
TraesCS2D02G385600
TraesCS2D02G395500
TraesCS2D02G415800
TraesCS2D02G440200
TraesCS2D02G451900
TraesCS2D02G465400
TraesCS2D02G476800
TraesCS2D02G545800
TraesCS2D02G586300
TraesCS2D02G586800
TraesCS2D02G600700
TraesCS3A02G003700
TraesCS3A02G005600
TraesCS3A02G005800
TraesCS3A02G011100
TraesCS3A02G050400
TraesCS3A02G066200
TraesCS3A02G068200
TraesCS3A02G079800
TraesCS3A02G081000
TraesCS3A02G115000
TraesCS3A02G116300
TraesCS3A02G116800
TraesCS3A02G117500
TraesCS3A02G126300
TraesCS3A02G235100
TraesCS3A02G236100
TraesCS3A02G299700
TraesCS3A02G329900
TraesCS3A02G370500
TraesCS3A02G377200
TraesCS3A02G384600
TraesCS3A02G408500
TraesCS3A02G443800
TraesCS3A02G468100
TraesCS3A02G473600
TraesCS3A02G473800
TraesCS3A02G483800
TraesCS3A02G493600
TraesCS3A02G495200
TraesCS3A02G519000
TraesCS3A02G537200
TraesCS3A02G537400
TraesCS3B02G009700
TraesCS3B02G039500
TraesCS3B02G044900
TraesCS3B02G047400
TraesCS3B02G095700
TraesCS3B02G100900
TraesCS3B02G131600
TraesCS3B02G134400
TraesCS3B02G134500
TraesCS3B02G135800
TraesCS3B02G151700
TraesCS3B02G177900
TraesCS3B02G206600
TraesCS3B02G229100
TraesCS3B02G248400
TraesCS3B02G263800
TraesCS3B02G269200
TraesCS3B02G290300
TraesCS3B02G300400
TraesCS3B02G309700
TraesCS3B02G322700
TraesCS3B02G334000
TraesCS3B02G357800
TraesCS3B02G413400
TraesCS3B02G416500
TraesCS3B02G458900
TraesCS3B02G484100
TraesCS3B02G491300
TraesCS3B02G525100
TraesCS3B02G555600
TraesCS3B02G556700
TraesCS3B02G557000
TraesCS3D02G000500
TraesCS3D02G004900
TraesCS3D02G005600
TraesCS3D02G016600
TraesCS3D02G017400
TraesCS3D02G036700
TraesCS3D02G049800
TraesCS3D02G049900
TraesCS3D02G061300
TraesCS3D02G066800
TraesCS3D02G073600
TraesCS3D02G080900
TraesCS3D02G085900
TraesCS3D02G086800
TraesCS3D02G114300
TraesCS3D02G114500
TraesCS3D02G118600
TraesCS3D02G133800
TraesCS3D02G156300
TraesCS3D02G164900
TraesCS3D02G199700
TraesCS3D02G215000
TraesCS3D02G235900
TraesCS3D02G241200
TraesCS3D02G273800
TraesCS3D02G284900
TraesCS3D02G287900
TraesCS3D02G311500
TraesCS3D02G366200
TraesCS3D02G388300
TraesCS3D02G443800
TraesCS3D02G492300
TraesCS3D02G502100
TraesCS3D02G502300
TraesCS3D02G522400
TraesCS3D02G526300
TraesCS3D02G526500
TraesCS4A02G001000
TraesCS4A02G004400
TraesCS4A02G011300
TraesCS4A02G014300
TraesCS4A02G029800
TraesCS4A02G043900
TraesCS4A02G056400
TraesCS4A02G113500
TraesCS4A02G128400
TraesCS4A02G137000
TraesCS4A02G147900
TraesCS4A02G203500
TraesCS4A02G206100
TraesCS4A02G231200
TraesCS4A02G231300
TraesCS4A02G289400
TraesCS4A02G363100
TraesCS4A02G372200
TraesCS4A02G438100
TraesCS4A02G448300
TraesCS4A02G449500
TraesCS4A02G485400
TraesCS4A02G496200
TraesCS4A02G496300
TraesCS4B02G011600
TraesCS4B02G013700
TraesCS4B02G022200
TraesCS4B02G031000
TraesCS4B02G048700
TraesCS4B02G098100
TraesCS4B02G098400
TraesCS4B02G108700
TraesCS4B02G109700
TraesCS4B02G182800
TraesCS4B02G190400
TraesCS4B02G245900
TraesCS4B02G264700
TraesCS4B02G271700
TraesCS4B02G277400
TraesCS4B02G300600
TraesCS4B02G326500
TraesCS4B02G333400
TraesCS4B02G358700
TraesCS4D02G022800
TraesCS4D02G048600
TraesCS4D02G066000
TraesCS4D02G082600
TraesCS4D02G082700
TraesCS4D02G094300
TraesCS4D02G105800
TraesCS4D02G106800
TraesCS4D02G168100
TraesCS4D02G182000
TraesCS4D02G228800
TraesCS4D02G234100
TraesCS4D02G239000
TraesCS4D02G264700
TraesCS4D02G274400
TraesCS4D02G298900
TraesCS4D02G299400
TraesCS4D02G329600
TraesCS4D02G329700
TraesCS4D02G346600
TraesCS4D02G352000
TraesCS4D02G364900
TraesCS5A02G024200
TraesCS5A02G038300
TraesCS5A02G046400
TraesCS5A02G075500
TraesCS5A02G097700
TraesCS5A02G122100
TraesCS5A02G154900
TraesCS5A02G157400
TraesCS5A02G165900
TraesCS5A02G183800
TraesCS5A02G196800
TraesCS5A02G198700
TraesCS5A02G204100
TraesCS5A02G210100
TraesCS5A02G293400
TraesCS5A02G353300
TraesCS5A02G358900
TraesCS5A02G365700
TraesCS5A02G367700
TraesCS5A02G444800
TraesCS5A02G453500
TraesCS5A02G453600
TraesCS5A02G462200
TraesCS5A02G462400
TraesCS5A02G462600
TraesCS5A02G490800
TraesCS5A02G498600
TraesCS5A02G541800
TraesCS5A02G555100
TraesCS5B02G011800
TraesCS5B02G033600
TraesCS5B02G039800
TraesCS5B02G042800
TraesCS5B02G050900
TraesCS5B02G076300
TraesCS5B02G083700
TraesCS5B02G108700
TraesCS5B02G144100
TraesCS5B02G153100
TraesCS5B02G156300
TraesCS5B02G204600
TraesCS5B02G222300
TraesCS5B02G234400
TraesCS5B02G281000
TraesCS5B02G309100
TraesCS5B02G355700
TraesCS5B02G373000
TraesCS5B02G378400
TraesCS5B02G396700
TraesCS5B02G450500
TraesCS5B02G461800
TraesCS5B02G462300
TraesCS5B02G462400
TraesCS5B02G473300
TraesCS5B02G473400
TraesCS5B02G473800
TraesCS5D02G018600
TraesCS5D02G029900
TraesCS5D02G030100
TraesCS5D02G041700
TraesCS5D02G045700
TraesCS5D02G082400
TraesCS5D02G091200
TraesCS5D02G092700
TraesCS5D02G116500
TraesCS5D02G159800
TraesCS5D02G162700
TraesCS5D02G171900
TraesCS5D02G176100
TraesCS5D02G188700
TraesCS5D02G194400
TraesCS5D02G198000
TraesCS5D02G248300
TraesCS5D02G360400
TraesCS5D02G366700
TraesCS5D02G403000
TraesCS5D02G463200
TraesCS5D02G464100
TraesCS5D02G465600
TraesCS5D02G475200
TraesCS5D02G477100
TraesCS5D02G561800
TraesCS6A02G020400
TraesCS6A02G072000
TraesCS6A02G097500
TraesCS6A02G109600
TraesCS6A02G112600
TraesCS6A02G213000
TraesCS6A02G296500
TraesCS6A02G342000
TraesCS6A02G344100
TraesCS6A02G371700
TraesCS6A02G378600
TraesCS6B02G027800
TraesCS6B02G038300
TraesCS6B02G055200
TraesCS6B02G096500
TraesCS6B02G096600
TraesCS6B02G124000
TraesCS6B02G124500
TraesCS6B02G141600
TraesCS6B02G238100
TraesCS6B02G322100
TraesCS6B02G326300
TraesCS6B02G327500
TraesCS6B02G396000
TraesCS6B02G408800
TraesCS6B02G416300
TraesCS6B02G416400
TraesCS6B02G419300
TraesCS6B02G425900
TraesCS6D02G007800
TraesCS6D02G019400
TraesCS6D02G067900
TraesCS6D02G085000
TraesCS6D02G097900
TraesCS6D02G102600
TraesCS6D02G106400
TraesCS6D02G199600
TraesCS6D02G215000
TraesCS6D02G346400
TraesCS6D02G362900
TraesCS6D02G380700
TraesCS6D02G402100
TraesCS7A02G009800
TraesCS7A02G043400
TraesCS7A02G104200
TraesCS7A02G121100
TraesCS7A02G146600
TraesCS7A02G183500
TraesCS7A02G183600
TraesCS7A02G215300
TraesCS7A02G219000
TraesCS7A02G265800
TraesCS7A02G328800
TraesCS7A02G339400
TraesCS7A02G374000
TraesCS7A02G380100
TraesCS7A02G399000
TraesCS7A02G404100
TraesCS7A02G404200
TraesCS7A02G414700
TraesCS7A02G439800
TraesCS7A02G458400
TraesCS7A02G470300
TraesCS7A02G494200
TraesCS7A02G502300
TraesCS7A02G508900
TraesCS7A02G510300
TraesCS7A02G511100
TraesCS7A02G511300
TraesCS7A02G517900
TraesCS7A02G523100
TraesCS7A02G536400
TraesCS7A02G565000
TraesCS7B02G019400
TraesCS7B02G072800
TraesCS7B02G110100
TraesCS7B02G134500
TraesCS7B02G222200
TraesCS7B02G269700
TraesCS7B02G303700
TraesCS7B02G309300
TraesCS7B02G314600
TraesCS7B02G328300
TraesCS7B02G338800
TraesCS7B02G369600
TraesCS7B02G372300
TraesCS7B02G376500
TraesCS7B02G399400
TraesCS7B02G407400
TraesCS7B02G408700
TraesCS7B02G422000
TraesCS7B02G422100
TraesCS7B02G454600
TraesCS7B02G482100
TraesCS7D02G009400
TraesCS7D02G039100
TraesCS7D02G069700
TraesCS7D02G081500
TraesCS7D02G098000
TraesCS7D02G118600
TraesCS7D02G123500
TraesCS7D02G123600
TraesCS7D02G147700
TraesCS7D02G150200
TraesCS7D02G169000
TraesCS7D02G169400
TraesCS7D02G185000
TraesCS7D02G185100
TraesCS7D02G185200
TraesCS7D02G206300
TraesCS7D02G242100
TraesCS7D02G251500
TraesCS7D02G368800
TraesCS7D02G373700
TraesCS7D02G391100
TraesCS7D02G397500
TraesCS7D02G397600
TraesCS7D02G407800
TraesCS7D02G416300
TraesCS7D02G457700
TraesCS7D02G481100
TraesCS7D02G481400
TraesCS7D02G489600
TraesCS7D02G495300
TraesCS7D02G499500
TraesCS7D02G523000
TraesCSU02G009600
TraesCSU02G048700
TraesCSU02G093100
TraesCSU02G094800
TraesCSU02G109600
TraesCSU02G120600
TraesCSU02G129500
TraesCSU02G131900
TraesCSU02G196400

## Sheet: DAP9s
Gene ID
TraesCS1A02G045600
TraesCS1A02G097100
TraesCS1A02G106000
TraesCS1A02G123000
TraesCS1A02G133800
TraesCS1A02G149200
TraesCS1A02G155200
TraesCS1A02G218700
TraesCS1A02G283800
TraesCS1A02G284000
TraesCS1A02G307700
TraesCS1A02G379300
TraesCS1A02G386300
TraesCS1A02G411900
TraesCS1B02G118400
TraesCS1B02G127200
TraesCS1B02G128400
TraesCS1B02G132700
TraesCS1B02G278400
TraesCS1B02G311400
TraesCS1B02G325000
TraesCS1B02G329300
TraesCS1B02G342200
TraesCS1B02G380800
TraesCS1B02G432900
TraesCS1D02G041200
TraesCS1D02G044200
TraesCS1D02G063400
TraesCS1D02G109000
TraesCS1D02G146500
TraesCS1D02G159900
TraesCS1D02G192700
TraesCS1D02G200800
TraesCS1D02G220400
TraesCS1D02G301300
TraesCS1D02G307100
TraesCS1D02G316900
TraesCS1D02G433400
TraesCS1D02G452900
TraesCS2A02G050600
TraesCS2A02G094200
TraesCS2A02G095000
TraesCS2A02G103200
TraesCS2A02G108900
TraesCS2A02G112700
TraesCS2A02G113100
TraesCS2A02G150000
TraesCS2A02G171800
TraesCS2A02G180600
TraesCS2A02G191100
TraesCS2A02G246600
TraesCS2A02G247800
TraesCS2A02G248200
TraesCS2A02G276100
TraesCS2A02G276300
TraesCS2A02G284100
TraesCS2A02G285700
TraesCS2A02G313700
TraesCS2A02G314800
TraesCS2A02G316400
TraesCS2A02G329000
TraesCS2A02G339200
TraesCS2A02G341900
TraesCS2A02G359000
TraesCS2A02G383600
TraesCS2A02G432600
TraesCS2A02G441600
TraesCS2A02G455900
TraesCS2A02G457300
TraesCS2A02G473100
TraesCS2A02G479500
TraesCS2A02G499500
TraesCS2A02G523200
TraesCS2A02G550900
TraesCS2B02G078200
TraesCS2B02G078300
TraesCS2B02G131500
TraesCS2B02G154200
TraesCS2B02G162200
TraesCS2B02G175300
TraesCS2B02G183500
TraesCS2B02G184100
TraesCS2B02G196100
TraesCS2B02G198200
TraesCS2B02G200900
TraesCS2B02G209800
TraesCS2B02G213800
TraesCS2B02G262600
TraesCS2B02G264200
TraesCS2B02G278800
TraesCS2B02G290900
TraesCS2B02G293800
TraesCS2B02G296700
TraesCS2B02G300200
TraesCS2B02G312000
TraesCS2B02G320100
TraesCS2B02G342800
TraesCS2B02G359900
TraesCS2B02G364200
TraesCS2B02G371800
TraesCS2B02G378400
TraesCS2B02G397800
TraesCS2B02G400600
TraesCS2B02G407200
TraesCS2B02G465300
TraesCS2B02G490800
TraesCS2B02G570400
TraesCS2B02G581700
TraesCS2D02G064500
TraesCS2D02G064600
TraesCS2D02G104200
TraesCS2D02G115900
TraesCS2D02G165200
TraesCS2D02G187400
TraesCS2D02G196900
TraesCS2D02G220700
TraesCS2D02G235500
TraesCS2D02G249600
TraesCS2D02G278200
TraesCS2D02G284200
TraesCS2D02G291300
TraesCS2D02G297900
TraesCS2D02G299200
TraesCS2D02G312100
TraesCS2D02G314300
TraesCS2D02G319700
TraesCS2D02G356000
TraesCS2D02G358000
TraesCS2D02G371200
TraesCS2D02G421300
TraesCS2D02G439300
TraesCS2D02G456200
TraesCS2D02G458100
TraesCS2D02G471900
TraesCS2D02G497800
TraesCS3A02G028300
TraesCS3A02G053300
TraesCS3A02G055600
TraesCS3A02G073300
TraesCS3A02G077400
TraesCS3A02G085600
TraesCS3A02G091600
TraesCS3A02G163300
TraesCS3A02G178000
TraesCS3A02G187100
TraesCS3A02G201000
TraesCS3A02G214300
TraesCS3A02G216400
TraesCS3A02G223900
TraesCS3A02G267900
TraesCS3A02G269200
TraesCS3A02G309700
TraesCS3A02G344100
TraesCS3A02G355900
TraesCS3A02G357200
TraesCS3A02G358500
TraesCS3A02G363000
TraesCS3A02G364100
TraesCS3A02G375600
TraesCS3A02G393400
TraesCS3A02G402600
TraesCS3A02G413800
TraesCS3A02G419600
TraesCS3A02G429800
TraesCS3A02G441600
TraesCS3B02G043100
TraesCS3B02G080300
TraesCS3B02G111500
TraesCS3B02G116000
TraesCS3B02G117300
TraesCS3B02G185200
TraesCS3B02G204300
TraesCS3B02G230700
TraesCS3B02G255300
TraesCS3B02G260000
TraesCS3B02G374800
TraesCS3B02G376000
TraesCS3B02G385700
TraesCS3B02G388800
TraesCS3B02G407800
TraesCS3B02G436000
TraesCS3B02G455000
TraesCS3B02G470900
TraesCS3B02G493700
TraesCS3B02G600900
TraesCS3D02G008300
TraesCS3D02G115500
TraesCS3D02G178900
TraesCS3D02G182900
TraesCS3D02G222600
TraesCS3D02G243800
TraesCS3D02G330500
TraesCS3D02G337700
TraesCS3D02G347100
TraesCS3D02G349900
TraesCS3D02G353500
TraesCS3D02G368100
TraesCS3D02G408200
TraesCS3D02G415200
TraesCS3D02G523700
TraesCS4A02G010500
TraesCS4A02G096800
TraesCS4A02G097700
TraesCS4A02G098000
TraesCS4A02G128600
TraesCS4A02G134000
TraesCS4A02G150600
TraesCS4A02G157000
TraesCS4A02G169100
TraesCS4A02G176100
TraesCS4A02G204400
TraesCS4A02G216400
TraesCS4A02G277100
TraesCS4A02G281500
TraesCS4A02G322500
TraesCS4A02G332100
TraesCS4A02G402800
TraesCS4A02G414200
TraesCS4B02G019100
TraesCS4B02G026200
TraesCS4B02G077200
TraesCS4B02G085600
TraesCS4B02G128400
TraesCS4B02G144200
TraesCS4B02G145200
TraesCS4B02G170900
TraesCS4B02G206900
TraesCS4B02G207600
TraesCS4B02G215200
TraesCS4B02G219100
TraesCS4B02G245500
TraesCS4B02G274200
TraesCS4B02G328200
TraesCS4B02G341300
TraesCS4B02G373200
TraesCS4D02G034400
TraesCS4D02G060000
TraesCS4D02G075700
TraesCS4D02G083600
TraesCS4D02G145400
TraesCS4D02G156600
TraesCS4D02G160700
TraesCS4D02G170700
TraesCS4D02G172900
TraesCS4D02G178000
TraesCS4D02G196700
TraesCS4D02G207400
TraesCS4D02G207700
TraesCS4D02G208500
TraesCS4D02G239600
TraesCS4D02G243900
TraesCS4D02G250900
TraesCS4D02G339600
TraesCS5A02G068500
TraesCS5A02G074500
TraesCS5A02G074800
TraesCS5A02G088200
TraesCS5A02G099200
TraesCS5A02G121000
TraesCS5A02G214400
TraesCS5A02G221100
TraesCS5A02G296700
TraesCS5A02G341200
TraesCS5A02G349400
TraesCS5A02G355100
TraesCS5A02G405300
TraesCS5A02G412900
TraesCS5A02G417600
TraesCS5A02G428800
TraesCS5A02G460400
TraesCS5A02G530000
TraesCS5B02G032200
TraesCS5B02G061900
TraesCS5B02G064500
TraesCS5B02G074900
TraesCS5B02G079000
TraesCS5B02G094200
TraesCS5B02G101500
TraesCS5B02G111400
TraesCS5B02G152500
TraesCS5B02G164800
TraesCS5B02G167000
TraesCS5B02G201500
TraesCS5B02G209400
TraesCS5B02G268700
TraesCS5B02G287900
TraesCS5B02G296000
TraesCS5B02G413500
TraesCS5B02G470400
TraesCS5B02G480700
TraesCS5B02G499200
TraesCS5B02G552400
TraesCS5D02G014400
TraesCS5D02G040600
TraesCS5D02G106300
TraesCS5D02G115300
TraesCS5D02G115800
TraesCS5D02G118800
TraesCS5D02G148200
TraesCS5D02G164000
TraesCS5D02G174600
TraesCS5D02G191300
TraesCS5D02G193300
TraesCS5D02G236000
TraesCS5D02G298700
TraesCS5D02G303800
TraesCS5D02G309800
TraesCS5D02G334800
TraesCS5D02G362400
TraesCS5D02G407800
TraesCS5D02G436900
TraesCS5D02G449300
TraesCS5D02G489100
TraesCS6A02G066400
TraesCS6A02G070600
TraesCS6A02G074600
TraesCS6A02G094100
TraesCS6A02G106400
TraesCS6A02G199000
TraesCS6A02G203000
TraesCS6A02G210300
TraesCS6A02G224600
TraesCS6A02G231200
TraesCS6A02G247700
TraesCS6A02G269700
TraesCS6A02G330600
TraesCS6A02G349700
TraesCS6A02G372300
TraesCS6B02G192700
TraesCS6B02G193100
TraesCS6B02G239500
TraesCS6B02G246600
TraesCS6B02G299700
TraesCS6B02G337900
TraesCS6B02G345000
TraesCS6B02G358000
TraesCS6B02G416900
TraesCS6B02G421000
TraesCS6D02G068400
TraesCS6D02G209400
TraesCS6D02G237400
TraesCS6D02G248600
TraesCS6D02G272800
TraesCS6D02G285800
TraesCS6D02G289500
TraesCS6D02G306700
TraesCS6D02G315400
TraesCS7A02G042800
TraesCS7A02G068800
TraesCS7A02G210900
TraesCS7A02G238500
TraesCS7A02G255400
TraesCS7A02G256300
TraesCS7A02G278700
TraesCS7A02G284300
TraesCS7A02G296800
TraesCS7A02G331900
TraesCS7A02G368600
TraesCS7A02G370000
TraesCS7A02G382500
TraesCS7A02G469100
TraesCS7A02G479600
TraesCS7A02G499900
TraesCS7B02G006400
TraesCS7B02G014700
TraesCS7B02G066200
TraesCS7B02G144600
TraesCS7B02G152900
TraesCS7B02G157800
TraesCS7B02G160700
TraesCS7B02G176600
TraesCS7B02G189800
TraesCS7B02G247000
TraesCS7B02G258500
TraesCS7B02G314100
TraesCS7B02G399800
TraesCS7B02G423900
TraesCS7D02G055900
TraesCS7D02G063500
TraesCS7D02G082400
TraesCS7D02G093000
TraesCS7D02G093200
TraesCS7D02G098600
TraesCS7D02G242000
TraesCS7D02G245600
TraesCS7D02G257100
TraesCS7D02G260500
TraesCS7D02G282400
TraesCS7D02G329000
TraesCS7D02G342900
TraesCS7D02G353100
TraesCS7D02G378900
TraesCS7D02G391900
TraesCS7D02G480000
TraesCS7D02G486800
TraesCSU02G008200
TraesCSU02G018200
TraesCSU02G055800
TraesCSU02G068500
TraesCSU02G117600
TraesCSU02G122900
TraesCSU02G131300
ENSRNA050019561
TraesCS1A02G014200
TraesCS1A02G043600
TraesCS1A02G045500
TraesCS1A02G062700
TraesCS1A02G116500
TraesCS1A02G127000
TraesCS1A02G160900
TraesCS1A02G183000
TraesCS1A02G203000
TraesCS1A02G221300
TraesCS1A02G311800
TraesCS1A02G316900
TraesCS1A02G332900
TraesCS1A02G364200
TraesCS1A02G369300
TraesCS1A02G378200
TraesCS1A02G444800
TraesCS1B02G019100
TraesCS1B02G080700
TraesCS1B02G130000
TraesCS1B02G131000
TraesCS1B02G132400
TraesCS1B02G132800
TraesCS1B02G146900
TraesCS1B02G171400
TraesCS1B02G199200
TraesCS1B02G209800
TraesCS1B02G225300
TraesCS1B02G234600
TraesCS1B02G271400
TraesCS1B02G316300
TraesCS1B02G319600
TraesCS1B02G321600
TraesCS1B02G381600
TraesCS1B02G399000
TraesCS1B02G399700
TraesCS1B02G457000
TraesCS1B02G464000
TraesCS1D02G001000
TraesCS1D02G023800
TraesCS1D02G038400
TraesCS1D02G046200
TraesCS1D02G113700
TraesCS1D02G114700
TraesCS1D02G126700
TraesCS1D02G216700
TraesCS1D02G224900
TraesCS1D02G236600
TraesCS1D02G305300
TraesCS1D02G376300
TraesCS1D02G385200
TraesCS1D02G409900
TraesCS2A02G032600
TraesCS2A02G053500
TraesCS2A02G071700
TraesCS2A02G146100
TraesCS2A02G158300
TraesCS2A02G168100
TraesCS2A02G175600
TraesCS2A02G177000
TraesCS2A02G180200
TraesCS2A02G188100
TraesCS2A02G198600
TraesCS2A02G214400
TraesCS2A02G216300
TraesCS2A02G281700
TraesCS2A02G282900
TraesCS2A02G292700
TraesCS2A02G338400
TraesCS2A02G340400
TraesCS2A02G344100
TraesCS2A02G385900
TraesCS2A02G422600
TraesCS2A02G424900
TraesCS2A02G430900
TraesCS2A02G514400
TraesCS2A02G534000
TraesCS2A02G540000
TraesCS2A02G553500
TraesCS2A02G561000
TraesCS2A02G579000
TraesCS2B02G110100
TraesCS2B02G114000
TraesCS2B02G150800
TraesCS2B02G177300
TraesCS2B02G203900
TraesCS2B02G276300
TraesCS2B02G291900
TraesCS2B02G309100
TraesCS2B02G327300
TraesCS2B02G338300
TraesCS2B02G341600
TraesCS2B02G342300
TraesCS2B02G346200
TraesCS2B02G382600
TraesCS2B02G401300
TraesCS2B02G427100
TraesCS2B02G463400
TraesCS2B02G504000
TraesCS2B02G531000
TraesCS2B02G579200
TraesCS2B02G580900
TraesCS2B02G599500
TraesCS2D02G017900
TraesCS2D02G092900
TraesCS2D02G097700
TraesCS2D02G138700
TraesCS2D02G166000
TraesCS2D02G179100
TraesCS2D02G185000
TraesCS2D02G222100
TraesCS2D02G266900
TraesCS2D02G274200
TraesCS2D02G276000
TraesCS2D02G280600
TraesCS2D02G290500
TraesCS2D02G322400
TraesCS2D02G327100
TraesCS2D02G361400
TraesCS2D02G435100
TraesCS2D02G457900
TraesCS2D02G478700
TraesCS2D02G552000
TraesCS2D02G555000
TraesCS3A02G024900
TraesCS3A02G064200
TraesCS3A02G079200
TraesCS3A02G096300
TraesCS3A02G110400
TraesCS3A02G111300
TraesCS3A02G111500
TraesCS3A02G121600
TraesCS3A02G122800
TraesCS3A02G149400
TraesCS3A02G160200
TraesCS3A02G195600
TraesCS3A02G203300
TraesCS3A02G230100
TraesCS3A02G256000
TraesCS3A02G295300
TraesCS3A02G304800
TraesCS3A02G305400
TraesCS3A02G359400
TraesCS3A02G375200
TraesCS3A02G400400
TraesCS3A02G406400
TraesCS3A02G436800
TraesCS3A02G443200
TraesCS3A02G451400
TraesCS3A02G457400
TraesCS3A02G477500
TraesCS3B02G052300
TraesCS3B02G094400
TraesCS3B02G132300
TraesCS3B02G133000
TraesCS3B02G161500
TraesCS3B02G179200
TraesCS3B02G182800
TraesCS3B02G229300
TraesCS3B02G266600
TraesCS3B02G276600
TraesCS3B02G283200
TraesCS3B02G331100
TraesCS3B02G335900
TraesCS3B02G407400
TraesCS3B02G418300
TraesCS3B02G426100
TraesCS3B02G440100
TraesCS3B02G475019
TraesCS3B02G492800
TraesCS3B02G538100
TraesCS3B02G560100
TraesCS3B02G593200
TraesCS3B02G611700
TraesCS3D02G024700
TraesCS3D02G037600
TraesCS3D02G079600
TraesCS3D02G099300
TraesCS3D02G113800
TraesCS3D02G116300
TraesCS3D02G116700
TraesCS3D02G169600
TraesCS3D02G171800
TraesCS3D02G196000
TraesCS3D02G213600
TraesCS3D02G225900
TraesCS3D02G242300
TraesCS3D02G289100
TraesCS3D02G313900
TraesCS3D02G329400
TraesCS3D02G349200
TraesCS3D02G367700
TraesCS3D02G372700
TraesCS3D02G394800
TraesCS3D02G450200
TraesCS3D02G472200
TraesCS3D02G514700
TraesCS3D02G529900
TraesCS3D02G545600
TraesCS4A02G018000
TraesCS4A02G027800
TraesCS4A02G048900
TraesCS4A02G051600
TraesCS4A02G056500
TraesCS4A02G089100
TraesCS4A02G101700
TraesCS4A02G110600
TraesCS4A02G139000
TraesCS4A02G238000
TraesCS4A02G259000
TraesCS4A02G275500
TraesCS4A02G294600
TraesCS4A02G346700
TraesCS4A02G367600
TraesCS4A02G425100
TraesCS4A02G453500
TraesCS4A02G453600
TraesCS4A02G453800
TraesCS4B02G027400
TraesCS4B02G028400
TraesCS4B02G031500
TraesCS4B02G038200
TraesCS4B02G064100
TraesCS4B02G098900
TraesCS4B02G193500
TraesCS4B02G202900
TraesCS4B02G213900
TraesCS4B02G260200
TraesCS4B02G264400
TraesCS4B02G278000
TraesCS4B02G306100
TraesCS4B02G343700
TraesCS4B02G363200
TraesCS4B02G366400
TraesCS4D02G017300
TraesCS4D02G029200
TraesCS4D02G063000
TraesCS4D02G068400
TraesCS4D02G095000
TraesCS4D02G103300
TraesCS4D02G119400
TraesCS4D02G197000
TraesCS4D02G197900
TraesCS4D02G203800
TraesCS4D02G270600
TraesCS4D02G272900
TraesCS4D02G316500
TraesCS4D02G318400
TraesCS4D02G338900
TraesCS4D02G355000
TraesCS5A02G022000
TraesCS5A02G072700
TraesCS5A02G079600
TraesCS5A02G088900
TraesCS5A02G089200
TraesCS5A02G097300
TraesCS5A02G153300
TraesCS5A02G177900
TraesCS5A02G182200
TraesCS5A02G186300
TraesCS5A02G186800
TraesCS5A02G228200
TraesCS5A02G229400
TraesCS5A02G254500
TraesCS5A02G262400
TraesCS5A02G267300
TraesCS5A02G267800
TraesCS5A02G274700
TraesCS5A02G291300
TraesCS5A02G336700
TraesCS5A02G356900
TraesCS5A02G359100
TraesCS5A02G378600
TraesCS5A02G398200
TraesCS5A02G401700
TraesCS5A02G408800
TraesCS5A02G426900
TraesCS5A02G445200
TraesCS5A02G447000
TraesCS5A02G460200
TraesCS5A02G468700
TraesCS5A02G493200
TraesCS5B02G004900
TraesCS5B02G050300
TraesCS5B02G078300
TraesCS5B02G086300
TraesCS5B02G095200
TraesCS5B02G147800
TraesCS5B02G148100
TraesCS5B02G170500
TraesCS5B02G177400
TraesCS5B02G182200
TraesCS5B02G185200
TraesCS5B02G219900
TraesCS5B02G246600
TraesCS5B02G253600
TraesCS5B02G394800
TraesCS5B02G410100
TraesCS5B02G463200
TraesCS5B02G472600
TraesCS5D02G033100
TraesCS5D02G056100
TraesCS5D02G056200
TraesCS5D02G059700
TraesCS5D02G085500
TraesCS5D02G088300
TraesCS5D02G101300
TraesCS5D02G108500
TraesCS5D02G140500
TraesCS5D02G151400
TraesCS5D02G156400
TraesCS5D02G172200
TraesCS5D02G177600
TraesCS5D02G187200
TraesCS5D02G188900
TraesCS5D02G275400
TraesCS5D02G275500
TraesCS5D02G292000
TraesCS5D02G292700
TraesCS5D02G346900
TraesCS5D02G418600
TraesCS5D02G429600
TraesCS5D02G453200
TraesCS5D02G482900
TraesCS5D02G510600
TraesCS5D02G531800
TraesCS6A02G019200
TraesCS6A02G024000
TraesCS6A02G034000
TraesCS6A02G071900
TraesCS6A02G102200
TraesCS6A02G119000
TraesCS6A02G146400
TraesCS6A02G160600
TraesCS6A02G223900
TraesCS6A02G237200
TraesCS6A02G250800
TraesCS6A02G264700
TraesCS6A02G268000
TraesCS6A02G274300
TraesCS6A02G306400
TraesCS6A02G326900
TraesCS6A02G354900
TraesCS6A02G372000
TraesCS6A02G378800
TraesCS6A02G390900
TraesCS6A02G399000
TraesCS6A02G401700
TraesCS6A02G402400
TraesCS6A02G403600
TraesCS6A02G407700
TraesCS6B02G047700
TraesCS6B02G105800
TraesCS6B02G173000
TraesCS6B02G218600
TraesCS6B02G225600
TraesCS6B02G228500
TraesCS6B02G229800
TraesCS6B02G269200
TraesCS6B02G277000
TraesCS6B02G282800
TraesCS6B02G355200
TraesCS6B02G387700
TraesCS6B02G409700
TraesCS6B02G415900
TraesCS6B02G416100
TraesCS6B02G439300
TraesCS6B02G444800
TraesCS6B02G452000
TraesCS6B02G456400
TraesCS6D02G046700
TraesCS6D02G091900
TraesCS6D02G106600
TraesCS6D02G178000
TraesCS6D02G190200
TraesCS6D02G194400
TraesCS6D02G246900
TraesCS6D02G254500
TraesCS6D02G270300
TraesCS6D02G320500
TraesCS6D02G347900
TraesCS6D02G355600
TraesCS6D02G356000
TraesCS6D02G360400
TraesCS6D02G377200
TraesCS6D02G377300
TraesCS6D02G379500
TraesCS6D02G383200
TraesCS7A02G028200
TraesCS7A02G035200
TraesCS7A02G035300
TraesCS7A02G061100
TraesCS7A02G092600
TraesCS7A02G141000
TraesCS7A02G157700
TraesCS7A02G182500
TraesCS7A02G184800
TraesCS7A02G193100
TraesCS7A02G250200
TraesCS7A02G258100
TraesCS7A02G309200
TraesCS7A02G322200
TraesCS7A02G344000
TraesCS7A02G398400
TraesCS7A02G411100
TraesCS7A02G432000
TraesCS7A02G432100
TraesCS7A02G459374
TraesCS7A02G460300
TraesCS7B02G029200
TraesCS7B02G069600
TraesCS7B02G161900
TraesCS7B02G183300
TraesCS7B02G200200
TraesCS7B02G213300
TraesCS7B02G274100
TraesCS7B02G315000
TraesCS7B02G328500
TraesCS7B02G332200
TraesCS7B02G360700
TraesCS7B02G384200
TraesCS7B02G389000
TraesCS7D02G031700
TraesCS7D02G031900
TraesCS7D02G036600
TraesCS7D02G071200
TraesCS7D02G103300
TraesCS7D02G125700
TraesCS7D02G128300
TraesCS7D02G190700
TraesCS7D02G199800
TraesCS7D02G248900
TraesCS7D02G392800
TraesCS7D02G396200
TraesCS7D02G420400
TraesCS7D02G423700
TraesCS7D02G448200
TraesCS7D02G448465
TraesCS7D02G467900
TraesCS7D02G476300
TraesCS7D02G528400
TraesCSU02G026100
TraesCSU02G102600
TraesCSU02G107900
TraesCSU02G133800

## Sheet: DAP5&9s
Gene ID
ENSRNA050020567
TraesCS1A02G020600
TraesCS1A02G091200
TraesCS1A02G096000
TraesCS1A02G112000
TraesCS1A02G117500
TraesCS1A02G122700
TraesCS1A02G138800
TraesCS1A02G145000
TraesCS1A02G158500
TraesCS1A02G169100
TraesCS1A02G180300
TraesCS1A02G210300
TraesCS1A02G227700
TraesCS1A02G234200
TraesCS1A02G246900
TraesCS1A02G277500
TraesCS1A02G312400
TraesCS1A02G361400
TraesCS1A02G362000
TraesCS1A02G374600
TraesCS1A02G445700
TraesCS1B02G116900
TraesCS1B02G117900
TraesCS1B02G119000
TraesCS1B02G141900
TraesCS1B02G144300
TraesCS1B02G146000
TraesCS1B02G150900
TraesCS1B02G172400
TraesCS1B02G202500
TraesCS1B02G224200
TraesCS1B02G236100
TraesCS1B02G237300
TraesCS1B02G247000
TraesCS1B02G248100
TraesCS1B02G257500
TraesCS1B02G286500
TraesCS1B02G293000
TraesCS1B02G318100
TraesCS1B02G362500
TraesCS1B02G413700
TraesCS1B02G430200
TraesCS1B02G462000
TraesCS1D02G053500
TraesCS1D02G099700
TraesCS1D02G105000
TraesCS1D02G122100
TraesCS1D02G123600
TraesCS1D02G133200
TraesCS1D02G148200
TraesCS1D02G153900
TraesCS1D02G246200
TraesCS1D02G246300
TraesCS1D02G275800
TraesCS1D02G276700
TraesCS1D02G282900
TraesCS1D02G283100
TraesCS1D02G287800
TraesCS1D02G288000
TraesCS1D02G289200
TraesCS1D02G335900
TraesCS1D02G336000
TraesCS1D02G336300
TraesCS1D02G344600
TraesCS1D02G346100
TraesCS1D02G386500
TraesCS1D02G386600
TraesCS1D02G428100
TraesCS1D02G436900
TraesCS1D02G440200
TraesCS2A02G041100
TraesCS2A02G044800
TraesCS2A02G066100
TraesCS2A02G083000
TraesCS2A02G098300
TraesCS2A02G110700
TraesCS2A02G140000
TraesCS2A02G157700
TraesCS2A02G169800
TraesCS2A02G187300
TraesCS2A02G192200
TraesCS2A02G203100
TraesCS2A02G234200
TraesCS2A02G257000
TraesCS2A02G266700
TraesCS2A02G272700
TraesCS2A02G288300
TraesCS2A02G296000
TraesCS2A02G337300
TraesCS2A02G364200
TraesCS2A02G400900
TraesCS2A02G405000
TraesCS2A02G424300
TraesCS2A02G432100
TraesCS2A02G461600
TraesCS2B02G057200
TraesCS2B02G091600
TraesCS2B02G097100
TraesCS2B02G120200
TraesCS2B02G172700
TraesCS2B02G172900
TraesCS2B02G181900
TraesCS2B02G183200
TraesCS2B02G186800
TraesCS2B02G195100
TraesCS2B02G214100
TraesCS2B02G217800
TraesCS2B02G220000
TraesCS2B02G222600
TraesCS2B02G244200
TraesCS2B02G246400
TraesCS2B02G272800
TraesCS2B02G290800
TraesCS2B02G291600
TraesCS2B02G305100
TraesCS2B02G312400
TraesCS2B02G321000
TraesCS2B02G329700
TraesCS2B02G334300
TraesCS2B02G337200
TraesCS2B02G344600
TraesCS2B02G376900
TraesCS2B02G425800
TraesCS2B02G443900
TraesCS2B02G444700
TraesCS2B02G461800
TraesCS2B02G479800
TraesCS2B02G495700
TraesCS2B02G524100
TraesCS2B02G525800
TraesCS2B02G526700
TraesCS2B02G562300
TraesCS2B02G611900
TraesCS2B02G620700
TraesCS2D02G080800
TraesCS2D02G112400
TraesCS2D02G123300
TraesCS2D02G133900
TraesCS2D02G163800
TraesCS2D02G164100
TraesCS2D02G177300
TraesCS2D02G191000
TraesCS2D02G195300
TraesCS2D02G198400
TraesCS2D02G212600
TraesCS2D02G232600
TraesCS2D02G252600
TraesCS2D02G261800
TraesCS2D02G265800
TraesCS2D02G293900
TraesCS2D02G299800
TraesCS2D02G313000
TraesCS2D02G316700
TraesCS2D02G325600
TraesCS2D02G326700
TraesCS2D02G340200
TraesCS2D02G377000
TraesCS2D02G408400
TraesCS2D02G422100
TraesCS2D02G430000
TraesCS2D02G432400
TraesCS2D02G438700
TraesCS2D02G467800
TraesCS2D02G496100
TraesCS2D02G498900
TraesCS2D02G522900
TraesCS2D02G588300
TraesCS3A02G117400
TraesCS3A02G153900
TraesCS3A02G164700
TraesCS3A02G172400
TraesCS3A02G180500
TraesCS3A02G187200
TraesCS3A02G189400
TraesCS3A02G191800
TraesCS3A02G200100
TraesCS3A02G205600
TraesCS3A02G224700
TraesCS3A02G226200
TraesCS3A02G237100
TraesCS3A02G327200
TraesCS3A02G334700
TraesCS3A02G352400
TraesCS3A02G395900
TraesCS3A02G409800
TraesCS3A02G421900
TraesCS3A02G451700
TraesCS3A02G451800
TraesCS3A02G451900
TraesCS3A02G516700
TraesCS3A02G524000
TraesCS3A02G535700
TraesCS3B02G085200
TraesCS3B02G105300
TraesCS3B02G112900
TraesCS3B02G136500
TraesCS3B02G201400
TraesCS3B02G212100
TraesCS3B02G213500
TraesCS3B02G215800
TraesCS3B02G219300
TraesCS3B02G219800
TraesCS3B02G226300
TraesCS3B02G246700
TraesCS3B02G315300
TraesCS3B02G356600
TraesCS3B02G368600
TraesCS3B02G401300
TraesCS3B02G418100
TraesCS3B02G422600
TraesCS3B02G427900
TraesCS3B02G433200
TraesCS3B02G548700
TraesCS3D02G006700
TraesCS3D02G055500
TraesCS3D02G145000
TraesCS3D02G161300
TraesCS3D02G185400
TraesCS3D02G186700
TraesCS3D02G206200
TraesCS3D02G215900
TraesCS3D02G218400
TraesCS3D02G229800
TraesCS3D02G339800
TraesCS3D02G362400
TraesCS3D02G379000
TraesCS3D02G379800
TraesCS3D02G389800
TraesCS3D02G397600
TraesCS3D02G417000
TraesCS3D02G423200
TraesCS4A02G013500
TraesCS4A02G014200
TraesCS4A02G049800
TraesCS4A02G078800
TraesCS4A02G079100
TraesCS4A02G085100
TraesCS4A02G129000
TraesCS4A02G138000
TraesCS4A02G164600
TraesCS4A02G166900
TraesCS4A02G188400
TraesCS4A02G208100
TraesCS4A02G220400
TraesCS4A02G300300
TraesCS4A02G322900
TraesCS4A02G363800
TraesCS4A02G449400
TraesCS4A02G450500
TraesCS4A02G460300
TraesCS4A02G460900
TraesCS4A02G461400
TraesCS4B02G013500
TraesCS4B02G018600
TraesCS4B02G047600
TraesCS4B02G099100
TraesCS4B02G127700
TraesCS4B02G131200
TraesCS4B02G167200
TraesCS4B02G177000
TraesCS4B02G189200
TraesCS4B02G196500
TraesCS4B02G198800
TraesCS4B02G227200
TraesCS4B02G254900
TraesCS4B02G256400
TraesCS4B02G290200
TraesCS4D02G011300
TraesCS4D02G056300
TraesCS4D02G070200
TraesCS4D02G075100
TraesCS4D02G075900
TraesCS4D02G095100
TraesCS4D02G125000
TraesCS4D02G126000
TraesCS4D02G148600
TraesCS4D02G152200
TraesCS4D02G177600
TraesCS4D02G179000
TraesCS4D02G184500
TraesCS4D02G219300
TraesCS4D02G227900
TraesCS4D02G229300
TraesCS4D02G289300
TraesCS4D02G312000
TraesCS4D02G318900
TraesCS4D02G337200
TraesCS5A02G014400
TraesCS5A02G072900
TraesCS5A02G082000
TraesCS5A02G101200
TraesCS5A02G116100
TraesCS5A02G124200
TraesCS5A02G129400
TraesCS5A02G131100
TraesCS5A02G140600
TraesCS5A02G151700
TraesCS5A02G152100
TraesCS5A02G162600
TraesCS5A02G168700
TraesCS5A02G178400
TraesCS5A02G186400
TraesCS5A02G220000
TraesCS5A02G228400
TraesCS5A02G234400
TraesCS5A02G236400
TraesCS5A02G267100
TraesCS5A02G287400
TraesCS5A02G301400
TraesCS5A02G303000
TraesCS5A02G372900
TraesCS5A02G374300
TraesCS5A02G385500
TraesCS5A02G392800
TraesCS5A02G406000
TraesCS5A02G411200
TraesCS5A02G415600
TraesCS5A02G423700
TraesCS5A02G429500
TraesCS5A02G460600
TraesCS5A02G494600
TraesCS5B02G012100
TraesCS5B02G098900
TraesCS5B02G105300
TraesCS5B02G106000
TraesCS5B02G108600
TraesCS5B02G113000
TraesCS5B02G118400
TraesCS5B02G131000
TraesCS5B02G138900
TraesCS5B02G150700
TraesCS5B02G165500
TraesCS5B02G171500
TraesCS5B02G175100
TraesCS5B02G189800
TraesCS5B02G239200
TraesCS5B02G244300
TraesCS5B02G272200
TraesCS5B02G280500
TraesCS5B02G286800
TraesCS5B02G286900
TraesCS5B02G387600
TraesCS5B02G390500
TraesCS5B02G391700
TraesCS5B02G418100
TraesCS5B02G418200
TraesCS5B02G426000
TraesCS5B02G430800
TraesCS5B02G432900
TraesCS5B02G469200
TraesCS5B02G496300
TraesCS5B02G509600
TraesCS5B02G528100
TraesCS5D02G019800
TraesCS5D02G020100
TraesCS5D02G083100
TraesCS5D02G085700
TraesCS5D02G088400
TraesCS5D02G093400
TraesCS5D02G112200
TraesCS5D02G116200
TraesCS5D02G136900
TraesCS5D02G138800
TraesCS5D02G162200
TraesCS5D02G163200
TraesCS5D02G165200
TraesCS5D02G167600
TraesCS5D02G168700
TraesCS5D02G173000
TraesCS5D02G175100
TraesCS5D02G180300
TraesCS5D02G182900
TraesCS5D02G205300
TraesCS5D02G215200
TraesCS5D02G239800
TraesCS5D02G246400
TraesCS5D02G256100
TraesCS5D02G304000
TraesCS5D02G369000
TraesCS5D02G382400
TraesCS5D02G395500
TraesCS5D02G420100
TraesCS5D02G423300
TraesCS5D02G423400
TraesCS5D02G480200
TraesCS5D02G493800
TraesCS5D02G499700
TraesCS5D02G503000
TraesCS5D02G509700
TraesCS5D02G527100
TraesCS5D02G543500
TraesCS6A02G037800
TraesCS6A02G050600
TraesCS6A02G090800
TraesCS6A02G114700
TraesCS6A02G116200
TraesCS6A02G147500
TraesCS6A02G147800
TraesCS6A02G158300
TraesCS6A02G158600
TraesCS6A02G161500
TraesCS6A02G162700
TraesCS6A02G165700
TraesCS6A02G167900
TraesCS6A02G195500
TraesCS6A02G198200
TraesCS6A02G202200
TraesCS6A02G213700
TraesCS6A02G224700
TraesCS6A02G225900
TraesCS6A02G233900
TraesCS6A02G251300
TraesCS6A02G251800
TraesCS6A02G275200
TraesCS6A02G279300
TraesCS6A02G314100
TraesCS6A02G334300
TraesCS6A02G359500
TraesCS6A02G397000
TraesCS6A02G397500
TraesCS6A02G406400
TraesCS6B02G006100
TraesCS6B02G017700
TraesCS6B02G062400
TraesCS6B02G120900
TraesCS6B02G160100
TraesCS6B02G165600
TraesCS6B02G176000
TraesCS6B02G189400
TraesCS6B02G189600
TraesCS6B02G227700
TraesCS6B02G229300
TraesCS6B02G235000
TraesCS6B02G243700
TraesCS6B02G256700
TraesCS6B02G321300
TraesCS6B02G322000
TraesCS6B02G341900
TraesCS6B02G367900
TraesCS6B02G436900
TraesCS6B02G447500
TraesCS6B02G451600
TraesCS6D02G053400
TraesCS6D02G081200
TraesCS6D02G105000
TraesCS6D02G112000
TraesCS6D02G126300
TraesCS6D02G153900
TraesCS6D02G165400
TraesCS6D02G185800
TraesCS6D02G195300
TraesCS6D02G196300
TraesCS6D02G203900
TraesCS6D02G214900
TraesCS6D02G255500
TraesCS6D02G281500
TraesCS6D02G313600
TraesCS6D02G332100
TraesCS6D02G364500
TraesCS6D02G381500
TraesCS7A02G028500
TraesCS7A02G033300
TraesCS7A02G062100
TraesCS7A02G160600
TraesCS7A02G163500
TraesCS7A02G177900
TraesCS7A02G185100
TraesCS7A02G200400
TraesCS7A02G253000
TraesCS7A02G257100
TraesCS7A02G261800
TraesCS7A02G264300
TraesCS7A02G265300
TraesCS7A02G276100
TraesCS7A02G323800
TraesCS7A02G370900
TraesCS7A02G372600
TraesCS7A02G411900
TraesCS7A02G464700
TraesCS7A02G506300
TraesCS7A02G518200
TraesCS7A02G543800
TraesCS7B02G005800
TraesCS7B02G030900
TraesCS7B02G103100
TraesCS7B02G103300
TraesCS7B02G107200
TraesCS7B02G116000
TraesCS7B02G135500
TraesCS7B02G157300
TraesCS7B02G159500
TraesCS7B02G204700
TraesCS7B02G237000
TraesCS7B02G252900
TraesCS7B02G256300
TraesCS7B02G259800
TraesCS7B02G266300
TraesCS7B02G300300
TraesCS7B02G301900
TraesCS7B02G320000
TraesCS7B02G466000
TraesCS7B02G466100
TraesCS7D02G025500
TraesCS7D02G082300
TraesCS7D02G105500
TraesCS7D02G130000
TraesCS7D02G131100
TraesCS7D02G133000
TraesCS7D02G199200
TraesCS7D02G236800
TraesCS7D02G237800
TraesCS7D02G240300
TraesCS7D02G262600
TraesCS7D02G299900
TraesCS7D02G351600
TraesCS7D02G354100
TraesCS7D02G378600
TraesCS7D02G401900
TraesCS7D02G407300
TraesCS7D02G412200
TraesCS7D02G446600
TraesCS7D02G494400
TraesCSU02G036500
TraesCSU02G064900
TraesCSU02G067400
ENSRNA050013843
TraesCS1A02G039100
TraesCS1A02G044800
TraesCS1A02G085600
TraesCS1A02G108900
TraesCS1A02G142600
TraesCS1A02G215700
TraesCS1A02G222000
TraesCS1A02G233200
TraesCS1A02G278100
TraesCS1A02G301600
TraesCS1A02G306200
TraesCS1A02G309000
TraesCS1A02G313200
TraesCS1A02G335900
TraesCS1A02G359300
TraesCS1A02G361200
TraesCS1A02G368100
TraesCS1A02G379500
TraesCS1A02G402900
TraesCS1A02G408700
TraesCS1A02G413000
TraesCS1A02G420300
TraesCS1A02G426600
TraesCS1A02G430000
TraesCS1A02G435200
TraesCS1B02G062900
TraesCS1B02G102700
TraesCS1B02G130600
TraesCS1B02G135100
TraesCS1B02G139500
TraesCS1B02G154700
TraesCS1B02G235200
TraesCS1B02G236300
TraesCS1B02G244200
TraesCS1B02G249800
TraesCS1B02G283000
TraesCS1B02G285300
TraesCS1B02G287000
TraesCS1B02G287100
TraesCS1B02G293300
TraesCS1B02G296600
TraesCS1B02G303300
TraesCS1B02G314400
TraesCS1B02G314900
TraesCS1B02G317000
TraesCS1B02G329500
TraesCS1B02G334900
TraesCS1B02G340600
TraesCS1B02G349200
TraesCS1B02G378000
TraesCS1B02G382000
TraesCS1B02G401000
TraesCS1B02G422200
TraesCS1B02G442300
TraesCS1B02G443100
TraesCS1B02G460900
TraesCS1D02G019900
TraesCS1D02G026100
TraesCS1D02G026200
TraesCS1D02G078400
TraesCS1D02G082100
TraesCS1D02G086700
TraesCS1D02G108000
TraesCS1D02G117800
TraesCS1D02G123900
TraesCS1D02G124700
TraesCS1D02G141300
TraesCS1D02G141600
TraesCS1D02G161400
TraesCS1D02G174600
TraesCS1D02G184900
TraesCS1D02G201300
TraesCS1D02G206500
TraesCS1D02G214700
TraesCS1D02G223700
TraesCS1D02G224600
TraesCS1D02G238300
TraesCS1D02G257500
TraesCS1D02G275600
TraesCS1D02G303900
TraesCS1D02G305900
TraesCS1D02G312100
TraesCS1D02G329300
TraesCS1D02G335700
TraesCS1D02G338300
TraesCS1D02G365800
TraesCS1D02G375300
TraesCS1D02G392800
TraesCS1D02G411400
TraesCS1D02G420600
TraesCS1D02G434400
TraesCS1D02G436000
TraesCS1D02G436100
TraesCS1D02G454400
TraesCS2A02G000700
TraesCS2A02G022100
TraesCS2A02G121200
TraesCS2A02G128600
TraesCS2A02G135700
TraesCS2A02G147500
TraesCS2A02G162700
TraesCS2A02G168200
TraesCS2A02G174400
TraesCS2A02G176100
TraesCS2A02G189700
TraesCS2A02G219000
TraesCS2A02G233400
TraesCS2A02G243200
TraesCS2A02G263300
TraesCS2A02G272600
TraesCS2A02G277100
TraesCS2A02G279300
TraesCS2A02G294500
TraesCS2A02G314400
TraesCS2A02G346200
TraesCS2A02G347900
TraesCS2A02G352500
TraesCS2A02G363600
TraesCS2A02G377600
TraesCS2A02G378600
TraesCS2A02G440100
TraesCS2A02G440800
TraesCS2A02G448600
TraesCS2A02G457100
TraesCS2A02G467800
TraesCS2A02G497600
TraesCS2A02G504900
TraesCS2A02G507800
TraesCS2A02G518700
TraesCS2A02G554400
TraesCS2A02G570200
TraesCS2A02G575300
TraesCS2B02G030700
TraesCS2B02G052300
TraesCS2B02G063900
TraesCS2B02G101400
TraesCS2B02G105700
TraesCS2B02G110000
TraesCS2B02G130000
TraesCS2B02G154300
TraesCS2B02G154400
TraesCS2B02G159600
TraesCS2B02G163100
TraesCS2B02G171500
TraesCS2B02G175400
TraesCS2B02G202200
TraesCS2B02G213500
TraesCS2B02G217400
TraesCS2B02G219100
TraesCS2B02G224900
TraesCS2B02G239900
TraesCS2B02G253600
TraesCS2B02G262800
TraesCS2B02G269400
TraesCS2B02G271800
TraesCS2B02G280000
TraesCS2B02G310900
TraesCS2B02G350900
TraesCS2B02G356800
TraesCS2B02G358500
TraesCS2B02G361300
TraesCS2B02G381600
TraesCS2B02G466100
TraesCS2B02G628400
TraesCS2D02G022900
TraesCS2D02G039500
TraesCS2D02G050300
TraesCS2D02G059800
TraesCS2D02G093400
TraesCS2D02G113200
TraesCS2D02G138200
TraesCS2D02G142800
TraesCS2D02G172100
TraesCS2D02G174300
TraesCS2D02G175200
TraesCS2D02G205600
TraesCS2D02G208000
TraesCS2D02G260700
TraesCS2D02G271900
TraesCS2D02G292200
TraesCS2D02G296000
TraesCS2D02G302900
TraesCS2D02G305300
TraesCS2D02G308600
TraesCS2D02G312600
TraesCS2D02G323500
TraesCS2D02G337400
TraesCS2D02G342700
TraesCS2D02G362100
TraesCS2D02G375000
TraesCS2D02G375200
TraesCS2D02G382400
TraesCS2D02G387000
TraesCS2D02G443900
TraesCS2D02G444000
TraesCS2D02G447800
TraesCS2D02G472800
TraesCS2D02G499500
TraesCS2D02G505600
TraesCS2D02G546700
TraesCS2D02G598700
TraesCS3A02G006000
TraesCS3A02G045400
TraesCS3A02G061100
TraesCS3A02G098900
TraesCS3A02G105800
TraesCS3A02G132200
TraesCS3A02G156200
TraesCS3A02G157800
TraesCS3A02G172000
TraesCS3A02G195200
TraesCS3A02G203900
TraesCS3A02G204400
TraesCS3A02G265000
TraesCS3A02G268200
TraesCS3A02G271000
TraesCS3A02G277500
TraesCS3A02G281600
TraesCS3A02G322100
TraesCS3A02G330300
TraesCS3A02G337300
TraesCS3A02G353200
TraesCS3A02G372500
TraesCS3A02G379700
TraesCS3A02G389900
TraesCS3A02G394500
TraesCS3A02G450900
TraesCS3A02G451500
TraesCS3A02G451600
TraesCS3A02G455500
TraesCS3A02G497900
TraesCS3A02G507200
TraesCS3A02G508000
TraesCS3A02G510800
TraesCS3A02G534600
TraesCS3B02G022300
TraesCS3B02G031900
TraesCS3B02G073600
TraesCS3B02G084600
TraesCS3B02G091800
TraesCS3B02G133800
TraesCS3B02G141000
TraesCS3B02G210200
TraesCS3B02G222900
TraesCS3B02G251700
TraesCS3B02G262900
TraesCS3B02G265900
TraesCS3B02G305500
TraesCS3B02G311700
TraesCS3B02G319500
TraesCS3B02G342800
TraesCS3B02G364800
TraesCS3B02G385900
TraesCS3B02G388300
TraesCS3B02G412300
TraesCS3B02G425500
TraesCS3B02G448800
TraesCS3B02G480100
TraesCS3B02G492100
TraesCS3B02G492400
TraesCS3B02G494500
TraesCS3B02G497300
TraesCS3B02G516500
TraesCS3B02G548800
TraesCS3B02G561000
TraesCS3B02G569500
TraesCS3B02G591900
TraesCS3D02G070600
TraesCS3D02G075700
TraesCS3D02G077500
TraesCS3D02G089900
TraesCS3D02G092700
TraesCS3D02G096200
TraesCS3D02G118700
TraesCS3D02G119300
TraesCS3D02G123700
TraesCS3D02G135900
TraesCS3D02G178500
TraesCS3D02G181100
TraesCS3D02G191000
TraesCS3D02G191800
TraesCS3D02G220900
TraesCS3D02G221400
TraesCS3D02G271400
TraesCS3D02G277800
TraesCS3D02G277900
TraesCS3D02G278800
TraesCS3D02G281600
TraesCS3D02G297000
TraesCS3D02G315200
TraesCS3D02G320600
TraesCS3D02G327300
TraesCS3D02G347300
TraesCS3D02G356700
TraesCS3D02G365400
TraesCS3D02G417200
TraesCS3D02G435100
TraesCS3D02G443700
TraesCS3D02G464400
TraesCS3D02G483400
TraesCS3D02G505800
TraesCS4A02G031800
TraesCS4A02G041600
TraesCS4A02G046100
TraesCS4A02G051000
TraesCS4A02G052500
TraesCS4A02G072600
TraesCS4A02G077400
TraesCS4A02G124200
TraesCS4A02G180900
TraesCS4A02G187400
TraesCS4A02G210200
TraesCS4A02G214100
TraesCS4A02G214200
TraesCS4A02G225800
TraesCS4A02G230300
TraesCS4A02G238300
TraesCS4A02G245800
TraesCS4A02G274300
TraesCS4A02G316800
TraesCS4A02G328100
TraesCS4A02G380600
TraesCS4A02G381800
TraesCS4A02G386000
TraesCS4A02G408000
TraesCS4A02G460500
TraesCS4A02G460600
TraesCS4A02G460800
TraesCS4A02G461500
TraesCS4B02G010700
TraesCS4B02G010800
TraesCS4B02G045600
TraesCS4B02G055700
TraesCS4B02G069700
TraesCS4B02G103800
TraesCS4B02G106400
TraesCS4B02G113600
TraesCS4B02G130800
TraesCS4B02G158400
TraesCS4B02G164300
TraesCS4B02G176200
TraesCS4B02G181500
TraesCS4B02G182200
TraesCS4B02G196700
TraesCS4B02G218500
TraesCS4B02G228500
TraesCS4B02G238800
TraesCS4B02G251800
TraesCS4B02G259700
TraesCS4B02G262600
TraesCS4B02G281900
TraesCS4B02G283300
TraesCS4D02G046000
TraesCS4D02G048400
TraesCS4D02G064900
TraesCS4D02G067700
TraesCS4D02G113800
TraesCS4D02G126400
TraesCS4D02G164400
TraesCS4D02G178700
TraesCS4D02G185100
TraesCS4D02G196800
TraesCS4D02G199700
TraesCS4D02G215700
TraesCS4D02G229400
TraesCS4D02G234700
TraesCS4D02G251800
TraesCS4D02G254200
TraesCS4D02G257200
TraesCS4D02G258800
TraesCS4D02G264400
TraesCS4D02G276400
TraesCS4D02G280500
TraesCS4D02G305700
TraesCS5A02G043200
TraesCS5A02G086100
TraesCS5A02G093500
TraesCS5A02G110600
TraesCS5A02G130700
TraesCS5A02G156700
TraesCS5A02G167800
TraesCS5A02G197500
TraesCS5A02G202300
TraesCS5A02G224000
TraesCS5A02G241100
TraesCS5A02G268800
TraesCS5A02G281500
TraesCS5A02G288300
TraesCS5A02G296200
TraesCS5A02G317800
TraesCS5A02G323500
TraesCS5A02G328900
TraesCS5A02G424300
TraesCS5A02G455600
TraesCS5A02G458800
TraesCS5A02G467400
TraesCS5A02G468500
TraesCS5A02G488100
TraesCS5A02G512300
TraesCS5B02G011700
TraesCS5B02G012300
TraesCS5B02G018500
TraesCS5B02G026900
TraesCS5B02G046700
TraesCS5B02G073900
TraesCS5B02G078500
TraesCS5B02G092100
TraesCS5B02G099600
TraesCS5B02G101900
TraesCS5B02G130600
TraesCS5B02G139000
TraesCS5B02G144400
TraesCS5B02G151200
TraesCS5B02G180200
TraesCS5B02G184200
TraesCS5B02G186100
TraesCS5B02G188800
TraesCS5B02G200900
TraesCS5B02G207200
TraesCS5B02G222800
TraesCS5B02G228100
TraesCS5B02G266800
TraesCS5B02G284500
TraesCS5B02G290300
TraesCS5B02G295400
TraesCS5B02G299900
TraesCS5B02G319000
TraesCS5B02G327100
TraesCS5B02G350800
TraesCS5B02G361200
TraesCS5B02G396500
TraesCS5B02G400000
TraesCS5B02G406400
TraesCS5B02G415800
TraesCS5B02G424400
TraesCS5B02G433000
TraesCS5B02G459100
TraesCS5B02G479100
TraesCS5B02G486300
TraesCS5B02G486600
TraesCS5B02G492000
TraesCS5B02G493400
TraesCS5B02G501900
TraesCS5B02G533600
TraesCS5B02G556700
TraesCS5B02G562100
TraesCS5B02G566600
TraesCS5D02G000100
TraesCS5D02G051700
TraesCS5D02G052000
TraesCS5D02G056800
TraesCS5D02G063700
TraesCS5D02G080500
TraesCS5D02G085200
TraesCS5D02G099500
TraesCS5D02G138200
TraesCS5D02G141400
TraesCS5D02G144400
TraesCS5D02G146800
TraesCS5D02G151800
TraesCS5D02G184900
TraesCS5D02G202500
TraesCS5D02G208700
TraesCS5D02G216000
TraesCS5D02G231500
TraesCS5D02G243400
TraesCS5D02G247600
TraesCS5D02G277000
TraesCS5D02G282300
TraesCS5D02G288500
TraesCS5D02G292600
TraesCS5D02G296100
TraesCS5D02G298400
TraesCS5D02G303400
TraesCS5D02G305600
TraesCS5D02G307400
TraesCS5D02G324800
TraesCS5D02G385600
TraesCS5D02G396600
TraesCS5D02G397300
TraesCS5D02G417500
TraesCS5D02G426200
TraesCS5D02G431700
TraesCS5D02G454700
TraesCS5D02G460700
TraesCS5D02G466200
TraesCS5D02G472100
TraesCS5D02G472300
TraesCS5D02G500800
TraesCS5D02G505800
TraesCS5D02G510900
TraesCS5D02G553000
TraesCS5D02G567300
TraesCS6A02G007800
TraesCS6A02G016300
TraesCS6A02G017300
TraesCS6A02G039300
TraesCS6A02G045200
TraesCS6A02G066200
TraesCS6A02G088200
TraesCS6A02G094400
TraesCS6A02G094500
TraesCS6A02G100600
TraesCS6A02G101700
TraesCS6A02G101900
TraesCS6A02G123400
TraesCS6A02G141100
TraesCS6A02G146700
TraesCS6A02G178700
TraesCS6A02G184200
TraesCS6A02G203200
TraesCS6A02G226600
TraesCS6A02G232500
TraesCS6A02G238600
TraesCS6A02G244600
TraesCS6A02G252500
TraesCS6A02G277900
TraesCS6A02G291100
TraesCS6A02G314900
TraesCS6A02G318800
TraesCS6A02G348500
TraesCS6A02G369000
TraesCS6A02G407900
TraesCS6A02G410600
TraesCS6B02G013800
TraesCS6B02G023800
TraesCS6B02G053000
TraesCS6B02G054200
TraesCS6B02G061300
TraesCS6B02G061400
TraesCS6B02G062200
TraesCS6B02G067300
TraesCS6B02G096400
TraesCS6B02G115000
TraesCS6B02G129700
TraesCS6B02G130100
TraesCS6B02G147000
TraesCS6B02G151600
TraesCS6B02G163400
TraesCS6B02G187500
TraesCS6B02G190700
TraesCS6B02G206100
TraesCS6B02G255500
TraesCS6B02G261500
TraesCS6B02G272500
TraesCS6B02G279700
TraesCS6B02G306200
TraesCS6B02G307600
TraesCS6B02G334800
TraesCS6B02G354400
TraesCS6B02G392100
TraesCS6B02G405200
TraesCS6B02G415500
TraesCS6B02G428800
TraesCS6B02G450700
TraesCS6D02G010900
TraesCS6D02G019300
TraesCS6D02G021300
TraesCS6D02G039600
TraesCS6D02G041500
TraesCS6D02G045100
TraesCS6D02G055200
TraesCS6D02G067000
TraesCS6D02G076300
TraesCS6D02G085900
TraesCS6D02G087500
TraesCS6D02G090000
TraesCS6D02G090400
TraesCS6D02G100900
TraesCS6D02G113600
TraesCS6D02G136000
TraesCS6D02G148700
TraesCS6D02G151400
TraesCS6D02G156900
TraesCS6D02G179100
TraesCS6D02G205500
TraesCS6D02G226800
TraesCS6D02G234000
TraesCS6D02G236100
TraesCS6D02G245200
TraesCS6D02G258000
TraesCS6D02G258500
TraesCS6D02G267700
TraesCS6D02G280400
TraesCS6D02G285500
TraesCS6D02G321200
TraesCS6D02G343300
TraesCS6D02G352500
TraesCS6D02G358600
TraesCS6D02G373700
TraesCS6D02G376300
TraesCS6D02G381800
TraesCS6D02G387100
TraesCS6D02G389800
TraesCS6D02G393500
TraesCS6D02G399000
TraesCS7A02G028100
TraesCS7A02G028900
TraesCS7A02G086700
TraesCS7A02G153300
TraesCS7A02G166800
TraesCS7A02G198200
TraesCS7A02G208700
TraesCS7A02G244500
TraesCS7A02G245200
TraesCS7A02G259500
TraesCS7A02G262900
TraesCS7A02G266100
TraesCS7A02G266800
TraesCS7A02G300700
TraesCS7A02G304400
TraesCS7A02G311000
TraesCS7A02G331800
TraesCS7A02G343900
TraesCS7A02G362900
TraesCS7A02G369100
TraesCS7A02G369700
TraesCS7A02G386100
TraesCS7A02G410100
TraesCS7A02G440800
TraesCS7A02G441500
TraesCS7A02G459900
TraesCS7A02G470800
TraesCS7A02G520700
TraesCS7A02G536200
TraesCS7B02G000300
TraesCS7B02G006800
TraesCS7B02G009300
TraesCS7B02G033100
TraesCS7B02G063400
TraesCS7B02G071400
TraesCS7B02G104400
TraesCS7B02G113500
TraesCS7B02G127900
TraesCS7B02G134400
TraesCS7B02G145900
TraesCS7B02G146300
TraesCS7B02G153100
TraesCS7B02G154000
TraesCS7B02G181600
TraesCS7B02G210600
TraesCS7B02G213400
TraesCS7B02G215900
TraesCS7B02G218400
TraesCS7B02G228400
TraesCS7B02G259600
TraesCS7B02G270300
TraesCS7B02G289000
TraesCS7B02G299200
TraesCS7B02G308200
TraesCS7B02G361200
TraesCS7B02G381800
TraesCS7B02G454700
TraesCS7B02G459000
TraesCS7B02G466200
TraesCS7D02G003300
TraesCS7D02G025400
TraesCS7D02G025700
TraesCS7D02G081100
TraesCS7D02G081200
TraesCS7D02G081400
TraesCS7D02G082200
TraesCS7D02G098700
TraesCS7D02G101500
TraesCS7D02G132000
TraesCS7D02G159800
TraesCS7D02G165200
TraesCS7D02G165600
TraesCS7D02G167400
TraesCS7D02G177200
TraesCS7D02G200800
TraesCS7D02G227000
TraesCS7D02G243800
TraesCS7D02G253800
TraesCS7D02G256800
TraesCS7D02G257300
TraesCS7D02G263600
TraesCS7D02G266100
TraesCS7D02G296400
TraesCS7D02G307300
TraesCS7D02G308600
TraesCS7D02G309500
TraesCS7D02G324500
TraesCS7D02G339900
TraesCS7D02G360200
TraesCS7D02G374800
TraesCS7D02G382700
TraesCS7D02G404000
TraesCS7D02G430300
TraesCS7D02G447800
TraesCS7D02G454300
TraesCS7D02G468900
TraesCS7D02G471400
TraesCS7D02G522800
TraesCS7D02G530600
TraesCSU02G007300
TraesCSU02G012400
TraesCSU02G053400
TraesCSU02G138000
TraesCSU02G182400
TraesCSU02G244900
TraesCSU02G271800
ENSRNA050013872
ENSRNA050021763
ENSRNA050024371
TraesCS1A02G027500
TraesCS1A02G032600
TraesCS1A02G046500
TraesCS1A02G048200
TraesCS1A02G048400
TraesCS1A02G064800
TraesCS1A02G089300
TraesCS1A02G108100
TraesCS1A02G161200
TraesCS1A02G163700
TraesCS1A02G168900
TraesCS1A02G173300
TraesCS1A02G196700
TraesCS1A02G197800
TraesCS1A02G214800
TraesCS1A02G217400
TraesCS1A02G218000
TraesCS1A02G226500
TraesCS1A02G240000
TraesCS1A02G276100
TraesCS1A02G304400
TraesCS1A02G308400
TraesCS1A02G349000
TraesCS1A02G424200
TraesCS1A02G431000
TraesCS1B02G049300
TraesCS1B02G058000
TraesCS1B02G093300
TraesCS1B02G158200
TraesCS1B02G161300
TraesCS1B02G171700
TraesCS1B02G180400
TraesCS1B02G180500
TraesCS1B02G186400
TraesCS1B02G188000
TraesCS1B02G212300
TraesCS1B02G212500
TraesCS1B02G228000
TraesCS1B02G231400
TraesCS1B02G252100
TraesCS1B02G404200
TraesCS1B02G464900
TraesCS1B02G469400
TraesCS1D02G021600
TraesCS1D02G026600
TraesCS1D02G027000
TraesCS1D02G060800
TraesCS1D02G105400
TraesCS1D02G134700
TraesCS1D02G158200
TraesCS1D02G160500
TraesCS1D02G160600
TraesCS1D02G166900
TraesCS1D02G168600
TraesCS1D02G221700
TraesCS1D02G324400
TraesCS1D02G375000
TraesCS1D02G454500
TraesCS2A02G009400
TraesCS2A02G063800
TraesCS2A02G076000
TraesCS2A02G084900
TraesCS2A02G092500
TraesCS2A02G094900
TraesCS2A02G103300
TraesCS2A02G152000
TraesCS2A02G168800
TraesCS2A02G174300
TraesCS2A02G184800
TraesCS2A02G200200
TraesCS2A02G213900
TraesCS2A02G222000
TraesCS2A02G262200
TraesCS2A02G293400
TraesCS2A02G301100
TraesCS2A02G301600
TraesCS2A02G317900
TraesCS2A02G341500
TraesCS2A02G346600
TraesCS2A02G371500
TraesCS2A02G411500
TraesCS2A02G428600
TraesCS2A02G431600
TraesCS2A02G479800
TraesCS2A02G504600
TraesCS2B02G010000
TraesCS2B02G051000
TraesCS2B02G053600
TraesCS2B02G076600
TraesCS2B02G090800
TraesCS2B02G099600
TraesCS2B02G129500
TraesCS2B02G150700
TraesCS2B02G174700
TraesCS2B02G193400
TraesCS2B02G194200
TraesCS2B02G204100
TraesCS2B02G273000
TraesCS2B02G309500
TraesCS2B02G314900
TraesCS2B02G318300
TraesCS2B02G362600
TraesCS2B02G449300
TraesCS2B02G605000
TraesCS2B02G617700
TraesCS2D02G010300
TraesCS2D02G013500
TraesCS2D02G038100
TraesCS2D02G091500
TraesCS2D02G111300
TraesCS2D02G119400
TraesCS2D02G164400
TraesCS2D02G175600
TraesCS2D02G181400
TraesCS2D02G182700
TraesCS2D02G199500
TraesCS2D02G200600
TraesCS2D02G219700
TraesCS2D02G220200
TraesCS2D02G253100
TraesCS2D02G290800
TraesCS2D02G326900
TraesCS2D02G338400
TraesCS2D02G344900
TraesCS2D02G374000
TraesCS2D02G432900
TraesCS2D02G463300
TraesCS2D02G465700
TraesCS2D02G479000
TraesCS2D02G505300
TraesCS2D02G523000
TraesCS2D02G534600
TraesCS2D02G551300
TraesCS2D02G551500
TraesCS2D02G594500
TraesCS3A02G032200
TraesCS3A02G092600
TraesCS3A02G116900
TraesCS3A02G134100
TraesCS3A02G157500
TraesCS3A02G188600
TraesCS3A02G193400
TraesCS3A02G225500
TraesCS3A02G231900
TraesCS3A02G246300
TraesCS3A02G322900
TraesCS3A02G360800
TraesCS3A02G371600
TraesCS3A02G428800
TraesCS3A02G445500
TraesCS3A02G451000
TraesCS3A02G458000
TraesCS3A02G512600
TraesCS3A02G529800
TraesCS3B02G068600
TraesCS3B02G084500
TraesCS3B02G095100
TraesCS3B02G132000
TraesCS3B02G135900
TraesCS3B02G145500
TraesCS3B02G145800
TraesCS3B02G153200
TraesCS3B02G165800
TraesCS3B02G196600
TraesCS3B02G202800
TraesCS3B02G216600
TraesCS3B02G246400
TraesCS3B02G254800
TraesCS3B02G261200
TraesCS3B02G298600
TraesCS3B02G337800
TraesCS3B02G387300
TraesCS3B02G390300
TraesCS3B02G401900
TraesCS3B02G408000
TraesCS3B02G426500
TraesCS3B02G452900
TraesCS3B02G466400
TraesCS3B02G476200
TraesCS3B02G502200
TraesCS3B02G511900
TraesCS3B02G560400
TraesCS3B02G597300
TraesCS3B02G597700
TraesCS3D02G069600
TraesCS3D02G085800
TraesCS3D02G135800
TraesCS3D02G150400
TraesCS3D02G161100
TraesCS3D02G164200
TraesCS3D02G172000
TraesCS3D02G192000
TraesCS3D02G265200
TraesCS3D02G275400
TraesCS3D02G292500
TraesCS3D02G341900
TraesCS3D02G443900
TraesCS3D02G444300
TraesCS3D02G505000
TraesCS4A02G025900
TraesCS4A02G033700
TraesCS4A02G054400
TraesCS4A02G083100
TraesCS4A02G091900
TraesCS4A02G122300
TraesCS4A02G123700
TraesCS4A02G131400
TraesCS4A02G164000
TraesCS4A02G167300
TraesCS4A02G187100
TraesCS4A02G202300
TraesCS4A02G204800
TraesCS4A02G237600
TraesCS4A02G244600
TraesCS4A02G263400
TraesCS4A02G268100
TraesCS4A02G271400
TraesCS4A02G283700
TraesCS4A02G315500
TraesCS4A02G324800
TraesCS4A02G363000
TraesCS4A02G364000
TraesCS4A02G400200
TraesCS4A02G453100
TraesCS4A02G460400
TraesCS4A02G460700
TraesCS4A02G480800
TraesCS4B02G003500
TraesCS4B02G011000
TraesCS4B02G046300
TraesCS4B02G059000
TraesCS4B02G077500
TraesCS4B02G084800
TraesCS4B02G108400
TraesCS4B02G120100
TraesCS4B02G122200
TraesCS4B02G132300
TraesCS4B02G180800
TraesCS4B02G193300
TraesCS4B02G197400
TraesCS4B02G216600
TraesCS4B02G227700
TraesCS4B02G254400
TraesCS4B02G255300
TraesCS4B02G258500
TraesCS4B02G289800
TraesCS4B02G322500
TraesCS4B02G333200
TraesCS4B02G333500
TraesCS4B02G344100
TraesCS4B02G350400
TraesCS4B02G388900
TraesCS4D02G008400
TraesCS4D02G022000
TraesCS4D02G026900
TraesCS4D02G033000
TraesCS4D02G045800
TraesCS4D02G097200
TraesCS4D02G105600
TraesCS4D02G115700
TraesCS4D02G143400
TraesCS4D02G173300
TraesCS4D02G180300
TraesCS4D02G182300
TraesCS4D02G203600
TraesCS4D02G216900
TraesCS4D02G254700
TraesCS4D02G262700
TraesCS4D02G322000
TraesCS5A02G041100
TraesCS5A02G113100
TraesCS5A02G116500
TraesCS5A02G174100
TraesCS5A02G212300
TraesCS5A02G213600
TraesCS5A02G260600
TraesCS5A02G268100
TraesCS5A02G276700
TraesCS5A02G293200
TraesCS5A02G295700
TraesCS5A02G297000
TraesCS5A02G298900
TraesCS5A02G318500
TraesCS5A02G342600
TraesCS5A02G370500
TraesCS5A02G387400
TraesCS5A02G431100
TraesCS5A02G431200
TraesCS5A02G473400
TraesCS5A02G486600
TraesCS5A02G515400
TraesCS5A02G553300
TraesCS5B02G030100
TraesCS5B02G042400
TraesCS5B02G062400
TraesCS5B02G100100
TraesCS5B02G102700
TraesCS5B02G117800
TraesCS5B02G134000
TraesCS5B02G144700
TraesCS5B02G147100
TraesCS5B02G153900
TraesCS5B02G163800
TraesCS5B02G169400
TraesCS5B02G184700
TraesCS5B02G191100
TraesCS5B02G207000
TraesCS5B02G253100
TraesCS5B02G277100
TraesCS5B02G287700
TraesCS5B02G296300
TraesCS5B02G332400
TraesCS5B02G340500
TraesCS5B02G361800
TraesCS5B02G372800
TraesCS5B02G378700
TraesCS5B02G406300
TraesCS5B02G427800
TraesCS5B02G500500
TraesCS5B02G504400
TraesCS5B02G505000
TraesCS5B02G529300
TraesCS5B02G564900
TraesCS5B02G570900
TraesCS5D02G021000
TraesCS5D02G025400
TraesCS5D02G041500
TraesCS5D02G048100
TraesCS5D02G052100
TraesCS5D02G065300
TraesCS5D02G071100
TraesCS5D02G109500
TraesCS5D02G110000
TraesCS5D02G125400
TraesCS5D02G162300
TraesCS5D02G167400
TraesCS5D02G171000
TraesCS5D02G178900
TraesCS5D02G197000
TraesCS5D02G217600
TraesCS5D02G221800
TraesCS5D02G261500
TraesCS5D02G276100
TraesCS5D02G279500
TraesCS5D02G380000
TraesCS5D02G391000
TraesCS5D02G439100
TraesCS5D02G442900
TraesCS5D02G463800
TraesCS6A02G006400
TraesCS6A02G018600
TraesCS6A02G042600
TraesCS6A02G044400
TraesCS6A02G047100
TraesCS6A02G058900
TraesCS6A02G096400
TraesCS6A02G097700
TraesCS6A02G105000
TraesCS6A02G145800
TraesCS6A02G162200
TraesCS6A02G177100
TraesCS6A02G208900
TraesCS6A02G212300
TraesCS6A02G218100
TraesCS6A02G220300
TraesCS6A02G233200
TraesCS6A02G236000
TraesCS6A02G279600
TraesCS6A02G362800
TraesCS6A02G380000
TraesCS6A02G396800
TraesCS6B02G000400
TraesCS6B02G032600
TraesCS6B02G055600
TraesCS6B02G058000
TraesCS6B02G058300
TraesCS6B02G114500
TraesCS6B02G124800
TraesCS6B02G145100
TraesCS6B02G150400
TraesCS6B02G153900
TraesCS6B02G174900
TraesCS6B02G176100
TraesCS6B02G184900
TraesCS6B02G186600
TraesCS6B02G189200
TraesCS6B02G210300
TraesCS6B02G237900
TraesCS6B02G261800
TraesCS6B02G262900
TraesCS6B02G274700
TraesCS6B02G285800
TraesCS6B02G305400
TraesCS6B02G308400
TraesCS6B02G315700
TraesCS6B02G331600
TraesCS6B02G369700
TraesCS6B02G417800
TraesCS6B02G422600
TraesCS6D02G009100
TraesCS6D02G022800
TraesCS6D02G027300
TraesCS6D02G049100
TraesCS6D02G064200
TraesCS6D02G084200
TraesCS6D02G116200
TraesCS6D02G137100
TraesCS6D02G192400
TraesCS6D02G201300
TraesCS6D02G215400
TraesCS6D02G221000
TraesCS6D02G223000
TraesCS6D02G271400
TraesCS6D02G293500
TraesCS6D02G340500
TraesCS6D02G346100
TraesCS6D02G364700
TraesCS6D02G382000
TraesCS6D02G395200
TraesCS6D02G407500
TraesCS7A02G001600
TraesCS7A02G028600
TraesCS7A02G029400
TraesCS7A02G038200
TraesCS7A02G056300
TraesCS7A02G094800
TraesCS7A02G139800
TraesCS7A02G152700
TraesCS7A02G156800
TraesCS7A02G158900
TraesCS7A02G175800
TraesCS7A02G197100
TraesCS7A02G236900
TraesCS7A02G239000
TraesCS7A02G241300
TraesCS7A02G315600
TraesCS7A02G338100
TraesCS7A02G357100
TraesCS7A02G369000
TraesCS7A02G370200
TraesCS7A02G384800
TraesCS7A02G408500
TraesCS7A02G428100
TraesCS7A02G460100
TraesCS7A02G464300
TraesCS7A02G468000
TraesCS7A02G517000
TraesCS7A02G529700
TraesCS7A02G545700
TraesCS7B02G050100
TraesCS7B02G056500
TraesCS7B02G068900
TraesCS7B02G103400
TraesCS7B02G112500
TraesCS7B02G136800
TraesCS7B02G158200
TraesCS7B02G187600
TraesCS7B02G254400
TraesCS7B02G258300
TraesCS7B02G259300
TraesCS7B02G265100
TraesCS7B02G287700
TraesCS7B02G364800
TraesCS7B02G383200
TraesCS7B02G397100
TraesCS7B02G413800
TraesCS7B02G430500
TraesCS7B02G465900
TraesCS7B02G468900
TraesCS7D02G012700
TraesCS7D02G015300
TraesCS7D02G025600
TraesCS7D02G033000
TraesCS7D02G081300
TraesCS7D02G083100
TraesCS7D02G135200
TraesCS7D02G141100
TraesCS7D02G142000
TraesCS7D02G142300
TraesCS7D02G148900
TraesCS7D02G157200
TraesCS7D02G163400
TraesCS7D02G177300
TraesCS7D02G211100
TraesCS7D02G261200
TraesCS7D02G295100
TraesCS7D02G342600
TraesCS7D02G365600
TraesCS7D02G401800
TraesCS7D02G451900
TraesCSU02G015600
TraesCSU02G029000
TraesCSU02G067300
TraesCSU02G098200
TraesCSU02G132400
TraesCSU02G246300
ENSRNA050018898
ENSRNA050019266
ENSRNA050019330
ENSRNA050019710
ENSRNA050023743
TraesCS1A02G025700
TraesCS1A02G027700
TraesCS1A02G089900
TraesCS1A02G097700
TraesCS1A02G145100
TraesCS1A02G152500
TraesCS1A02G157700
TraesCS1A02G222800
TraesCS1A02G223000
TraesCS1A02G228000
TraesCS1A02G234100
TraesCS1A02G256800
TraesCS1A02G278200
TraesCS1A02G280600
TraesCS1A02G329600
TraesCS1A02G330200
TraesCS1A02G338800
TraesCS1A02G357500
TraesCS1A02G366600
TraesCS1A02G407100
TraesCS1A02G442500
TraesCS1A02G443300
TraesCS1B02G002100
TraesCS1B02G065700
TraesCS1B02G069200
TraesCS1B02G126100
TraesCS1B02G130300
TraesCS1B02G144800
TraesCS1B02G156200
TraesCS1B02G156600
TraesCS1B02G188100
TraesCS1B02G247200
TraesCS1B02G295500
TraesCS1B02G319100
TraesCS1B02G352200
TraesCS1B02G374300
TraesCS1B02G384400
TraesCS1B02G388200
TraesCS1B02G389200
TraesCS1B02G434700
TraesCS1B02G476600
TraesCS1D02G096900
TraesCS1D02G098400
TraesCS1D02G106500
TraesCS1D02G110900
TraesCS1D02G118600
TraesCS1D02G144200
TraesCS1D02G176900
TraesCS1D02G219700
TraesCS1D02G224400
TraesCS1D02G238500
TraesCS1D02G266500
TraesCS1D02G274900
TraesCS1D02G277300
TraesCS1D02G279700
TraesCS1D02G308600
TraesCS1D02G312600
TraesCS1D02G332600
TraesCS1D02G361800
TraesCS1D02G394700
TraesCS2A02G012700
TraesCS2A02G037800
TraesCS2A02G067500
TraesCS2A02G072100
TraesCS2A02G098400
TraesCS2A02G104100
TraesCS2A02G121300
TraesCS2A02G127200
TraesCS2A02G220100
TraesCS2A02G246100
TraesCS2A02G251800
TraesCS2A02G268400
TraesCS2A02G280700
TraesCS2A02G401300
TraesCS2A02G404800
TraesCS2A02G417900
TraesCS2A02G445600
TraesCS2A02G462600
TraesCS2A02G585800
TraesCS2B02G020900
TraesCS2B02G091100
TraesCS2B02G121100
TraesCS2B02G174200
TraesCS2B02G183700
TraesCS2B02G236100
TraesCS2B02G240500
TraesCS2B02G245600
TraesCS2B02G248800
TraesCS2B02G298000
TraesCS2B02G395600
TraesCS2B02G422800
TraesCS2B02G436800
TraesCS2B02G456200
TraesCS2B02G472000
TraesCS2B02G527400
TraesCS2B02G545700
TraesCS2B02G600300
TraesCS2D02G036800
TraesCS2D02G074500
TraesCS2D02G075300
TraesCS2D02G077200
TraesCS2D02G081700
TraesCS2D02G103800
TraesCS2D02G114900
TraesCS2D02G129600
TraesCS2D02G135000
TraesCS2D02G143100
TraesCS2D02G157100
TraesCS2D02G157800
TraesCS2D02G176400
TraesCS2D02G185200
TraesCS2D02G225800
TraesCS2D02G248500
TraesCS2D02G253400
TraesCS2D02G272400
TraesCS2D02G277100
TraesCS2D02G401700
TraesCS2D02G415100
TraesCS2D02G518800
TraesCS2D02G520000
TraesCS2D02G558500
TraesCS2D02G566500
TraesCS3A02G054300
TraesCS3A02G109300
TraesCS3A02G122400
TraesCS3A02G153700
TraesCS3A02G156500
TraesCS3A02G191300
TraesCS3A02G224000
TraesCS3A02G251200
TraesCS3A02G292700
TraesCS3A02G316500
TraesCS3A02G330200
TraesCS3A02G336100
TraesCS3A02G338700
TraesCS3A02G346100
TraesCS3A02G348300
TraesCS3A02G352800
TraesCS3A02G380700
TraesCS3A02G417000
TraesCS3A02G437300
TraesCS3A02G451300
TraesCS3A02G468200
TraesCS3A02G530000
TraesCS3A02G539500
TraesCS3B02G000400
TraesCS3B02G031200
TraesCS3B02G065300
TraesCS3B02G113200
TraesCS3B02G120600
TraesCS3B02G140400
TraesCS3B02G142100
TraesCS3B02G180300
TraesCS3B02G183200
TraesCS3B02G207100
TraesCS3B02G244000
TraesCS3B02G251200
TraesCS3B02G258300
TraesCS3B02G265700
TraesCS3B02G277600
TraesCS3B02G280700
TraesCS3B02G418900
TraesCS3B02G457100
TraesCS3B02G471400
TraesCS3B02G517900
TraesCS3B02G528900
TraesCS3B02G543900
TraesCS3B02G560600
TraesCS3B02G568800
TraesCS3B02G605300
TraesCS3B02G610400
TraesCS3D02G006600
TraesCS3D02G080400
TraesCS3D02G098000
TraesCS3D02G124600
TraesCS3D02G164400
TraesCS3D02G184600
TraesCS3D02G194400
TraesCS3D02G194600
TraesCS3D02G199300
TraesCS3D02G229600
TraesCS3D02G251600
TraesCS3D02G294000
TraesCS3D02G297300
TraesCS3D02G298400
TraesCS3D02G323300
TraesCS3D02G329100
TraesCS3D02G334500
TraesCS3D02G412500
TraesCS3D02G413300
TraesCS3D02G470700
TraesCS3D02G503200
TraesCS3D02G514900
TraesCS3D02G525200
TraesCS4A02G035500
TraesCS4A02G044800
TraesCS4A02G062100
TraesCS4A02G062200
TraesCS4A02G077600
TraesCS4A02G090100
TraesCS4A02G099100
TraesCS4A02G111400
TraesCS4A02G137100
TraesCS4A02G186500
TraesCS4A02G204000
TraesCS4A02G207700
TraesCS4A02G295000
TraesCS4A02G300500
TraesCS4A02G303300
TraesCS4A02G395100
TraesCS4A02G439000
TraesCS4A02G455300
TraesCS4B02G029400
TraesCS4B02G035800
TraesCS4B02G096600
TraesCS4B02G212500
TraesCS4B02G268200
TraesCS4B02G325100
TraesCS4B02G332400
TraesCS4D02G011100
TraesCS4D02G052000
TraesCS4D02G133700
TraesCS4D02G144400
TraesCS4D02G157700
TraesCS4D02G177200
TraesCS4D02G183000
TraesCS4D02G183600
TraesCS4D02G188600
TraesCS4D02G213500
TraesCS4D02G234800
TraesCS4D02G259200
TraesCS4D02G267600
TraesCS4D02G273700
TraesCS4D02G292900
TraesCS5A02G019600
TraesCS5A02G026000
TraesCS5A02G074400
TraesCS5A02G094000
TraesCS5A02G096800
TraesCS5A02G123700
TraesCS5A02G144300
TraesCS5A02G145500
TraesCS5A02G155600
TraesCS5A02G166600
TraesCS5A02G169400
TraesCS5A02G193500
TraesCS5A02G197800
TraesCS5A02G200800
TraesCS5A02G229200
TraesCS5A02G284400
TraesCS5A02G319800
TraesCS5A02G348400
TraesCS5A02G365100
TraesCS5A02G383100
TraesCS5A02G411500
TraesCS5A02G416500
TraesCS5A02G425800
TraesCS5A02G459400
TraesCS5A02G472700
TraesCS5A02G487400
TraesCS5A02G504100
TraesCS5B02G013300
TraesCS5B02G025200
TraesCS5B02G051900
TraesCS5B02G081300
TraesCS5B02G103200
[truncated: 2,004 more rows]

## Sheet: DAP15s
Gene ID
ENSRNA050016026
ENSRNA050021164
ENSRNA050021664
TraesCS1A02G040500
TraesCS1A02G050800
TraesCS1A02G072400
TraesCS1A02G088700
TraesCS1A02G148400
TraesCS1A02G174800
TraesCS1A02G198800
TraesCS1A02G225800
TraesCS1A02G310300
TraesCS1A02G322600
TraesCS1A02G324000
TraesCS1A02G397400
TraesCS1A02G405900
TraesCS1B02G166100
TraesCS1B02G183600
TraesCS1B02G201500
TraesCS1B02G208900
TraesCS1B02G258400
TraesCS1B02G261200
TraesCS1B02G294500
TraesCS1B02G397200
TraesCS1D02G056500
TraesCS1D02G105100
TraesCS1D02G122600
TraesCS1D02G146100
TraesCS1D02G221900
TraesCS1D02G271700
TraesCS1D02G322600
TraesCS1D02G325300
TraesCS1D02G385000
TraesCS2A02G062000
TraesCS2A02G101700
TraesCS2A02G106900
TraesCS2A02G165700
TraesCS2A02G205000
TraesCS2A02G205900
TraesCS2A02G218700
TraesCS2A02G259000
TraesCS2A02G292400
TraesCS2A02G306300
TraesCS2A02G323000
TraesCS2A02G374200
TraesCS2A02G375400
TraesCS2A02G399100
TraesCS2A02G417700
TraesCS2A02G420700
TraesCS2A02G477600
TraesCS2A02G531600
TraesCS2A02G581900
TraesCS2B02G075700
TraesCS2B02G090400
TraesCS2B02G090700
TraesCS2B02G098700
TraesCS2B02G123400
TraesCS2B02G127900
TraesCS2B02G143900
TraesCS2B02G144500
TraesCS2B02G191000
TraesCS2B02G193800
TraesCS2B02G271400
TraesCS2B02G321100
TraesCS2B02G345000
TraesCS2B02G347200
TraesCS2B02G359600
TraesCS2B02G392200
TraesCS2B02G400900
TraesCS2B02G411600
TraesCS2B02G417100
TraesCS2B02G498100
TraesCS2B02G500200
TraesCS2B02G500300
TraesCS2B02G551000
TraesCS2B02G561600
TraesCS2B02G561900
TraesCS2B02G562000
TraesCS2B02G605500
TraesCS2D02G086200
TraesCS2D02G110100
TraesCS2D02G138400
TraesCS2D02G151300
TraesCS2D02G210300
TraesCS2D02G333400
TraesCS2D02G336400
TraesCS2D02G396600
TraesCS2D02G417700
TraesCS2D02G436400
TraesCS2D02G524200
TraesCS2D02G600900
TraesCS3A02G112900
TraesCS3A02G121000
TraesCS3A02G130300
TraesCS3A02G151400
TraesCS3A02G211200
TraesCS3A02G282000
TraesCS3A02G310200
TraesCS3A02G351000
TraesCS3A02G357500
TraesCS3A02G422000
TraesCS3A02G433700
TraesCS3A02G472900
TraesCS3A02G509300
TraesCS3A02G530600
TraesCS3B02G042900
TraesCS3B02G070300
TraesCS3B02G111293
TraesCS3B02G114600
TraesCS3B02G152700
TraesCS3B02G171600
TraesCS3B02G241700
TraesCS3B02G343500
TraesCS3B02G383600
TraesCS3B02G408500
TraesCS3B02G424100
TraesCS3B02G445600
TraesCS3B02G520700
TraesCS3B02G537700
TraesCS3B02G562900
TraesCS3B02G578700
TraesCS3D02G046700
TraesCS3D02G118400
TraesCS3D02G123300
TraesCS3D02G215800
TraesCS3D02G273300
TraesCS3D02G309800
TraesCS3D02G475200
TraesCS4A02G019400
TraesCS4A02G021700
TraesCS4A02G067300
TraesCS4A02G167400
TraesCS4A02G194300
TraesCS4A02G258600
TraesCS4A02G275000
TraesCS4A02G352600
TraesCS4A02G437500
TraesCS4B02G064600
TraesCS4B02G067800
TraesCS4B02G167100
TraesCS4B02G171900
TraesCS4B02G233100
TraesCS4B02G242700
TraesCS4B02G281800
TraesCS4B02G287100
TraesCS4B02G304800
TraesCS4B02G366200
TraesCS4B02G382200
TraesCS4D02G091600
TraesCS4D02G119000
TraesCS4D02G157600
TraesCS4D02G207300
TraesCS4D02G234300
TraesCS4D02G235100
TraesCS4D02G242100
TraesCS4D02G280400
TraesCS4D02G303100
TraesCS4D02G314400
TraesCS4D02G348100
TraesCS4D02G366200
TraesCS5A02G015200
TraesCS5A02G025300
TraesCS5A02G032000
TraesCS5A02G090900
TraesCS5A02G105800
TraesCS5A02G108800
TraesCS5A02G147700
TraesCS5A02G153400
TraesCS5A02G257700
TraesCS5A02G262100
TraesCS5A02G281600
TraesCS5A02G334700
TraesCS5A02G400700
TraesCS5A02G405200
TraesCS5A02G433400
TraesCS5A02G464100
TraesCS5A02G537400
TraesCS5B02G146600
TraesCS5B02G154300
TraesCS5B02G212400
TraesCS5B02G258400
TraesCS5B02G387100
TraesCS5B02G398000
TraesCS5B02G412000
TraesCS5B02G436700
TraesCS5B02G475500
TraesCS5B02G475900
TraesCS5B02G478300
TraesCS5B02G498100
TraesCS5B02G531100
TraesCS5B02G539200
TraesCS5B02G553000
TraesCS5B02G553100
TraesCS5D02G003200
TraesCS5D02G040400
TraesCS5D02G045600
TraesCS5D02G103200
TraesCS5D02G139800
TraesCS5D02G222400
TraesCS5D02G266000
TraesCS5D02G269400
TraesCS5D02G359600
TraesCS5D02G414100
TraesCS5D02G441600
TraesCS5D02G441700
TraesCS5D02G476800
TraesCS5D02G479300
TraesCS5D02G539500
TraesCS6A02G042200
TraesCS6A02G085000
TraesCS6A02G170100
TraesCS6A02G244900
TraesCS6A02G292700
TraesCS6A02G330500
TraesCS6A02G343800
TraesCS6A02G380700
TraesCS6A02G386000
TraesCS6A02G415300
TraesCS6B02G009500
TraesCS6B02G059200
TraesCS6B02G120400
TraesCS6B02G178700
TraesCS6B02G210000
TraesCS6B02G283100
TraesCS6B02G292900
TraesCS6B02G297500
TraesCS6B02G343500
TraesCS6B02G360800
TraesCS6B02G376000
TraesCS6B02G433100
TraesCS6B02G434200
TraesCS6D02G008600
TraesCS6D02G018500
TraesCS6D02G040800
TraesCS6D02G113100
TraesCS6D02G140600
TraesCS6D02G148400
TraesCS6D02G168200
TraesCS6D02G173800
TraesCS6D02G212800
TraesCS6D02G240500
TraesCS6D02G263600
TraesCS6D02G305900
TraesCS6D02G309600
TraesCS6D02G321000
TraesCS6D02G353200
TraesCS7A02G065200
TraesCS7A02G077200
TraesCS7A02G146100
TraesCS7A02G182300
TraesCS7A02G232100
TraesCS7A02G235600
TraesCS7A02G344500
TraesCS7A02G361800
TraesCS7A02G388700
TraesCS7A02G392000
TraesCS7A02G394700
TraesCS7A02G448600
TraesCS7B02G048200
TraesCS7B02G079500
TraesCS7B02G083100
TraesCS7B02G095100
TraesCS7B02G202200
TraesCS7B02G217900
TraesCS7B02G220000
TraesCS7B02G221200
TraesCS7B02G279400
TraesCS7B02G294300
TraesCS7D02G025100
TraesCS7D02G171900
TraesCS7D02G181000
TraesCS7D02G335000
TraesCS7D02G390900
TraesCS7D02G394900
TraesCS7D02G395300
TraesCS7D02G437900
TraesCS7D02G461300
TraesCS7D02G462700
TraesCSU02G024800
TraesCSU02G033000
TraesCSU02G058700
TraesCSU02G194600
TraesCSU02G204600
TraesCS1A02G002200
TraesCS1A02G005315
TraesCS1A02G005368
TraesCS1A02G005387
TraesCS1A02G033288
TraesCS1A02G033501
TraesCS1A02G033600
TraesCS1A02G037100
TraesCS1A02G053800
TraesCS1A02G068000
TraesCS1A02G107900
TraesCS1A02G116600
TraesCS1A02G193900
TraesCS1A02G228900
TraesCS1A02G236300
TraesCS1A02G253100
TraesCS1A02G306500
TraesCS1A02G378000
TraesCS1A02G381300
TraesCS1A02G438300
TraesCS1B02G008000
TraesCS1B02G011439
TraesCS1B02G011463
TraesCS1B02G011484
TraesCS1B02G034400
TraesCS1B02G041928
TraesCS1B02G127600
TraesCS1B02G159000
TraesCS1B02G159800
TraesCS1B02G174300
TraesCS1B02G179000
TraesCS1B02G179100
TraesCS1B02G229600
TraesCS1B02G230300
TraesCS1B02G244000
TraesCS1B02G260900
TraesCS1B02G304600
TraesCS1B02G373000
TraesCS1B02G414600
TraesCS1B02G432300
TraesCS1B02G456500
TraesCS1B02G471300
TraesCS1B02G474100
TraesCS1D02G002063
TraesCS1D02G028100
TraesCS1D02G034700
TraesCS1D02G046400
TraesCS1D02G054800
TraesCS1D02G070300
TraesCS1D02G144500
TraesCS1D02G161100
TraesCS1D02G203600
TraesCS1D02G252700
TraesCS1D02G274100
TraesCS1D02G330000
TraesCS1D02G351000
TraesCS1D02G376100
TraesCS1D02G379100
TraesCS1D02G382500
TraesCS1D02G388100
TraesCS1D02G405500
TraesCS1D02G419500
TraesCS1D02G421800
TraesCS1D02G433100
TraesCS1D02G446500
TraesCS2A02G032800
TraesCS2A02G043100
TraesCS2A02G098000
TraesCS2A02G114900
TraesCS2A02G131900
TraesCS2A02G146900
TraesCS2A02G155600
TraesCS2A02G187500
TraesCS2A02G247700
TraesCS2A02G283900
TraesCS2A02G337400
TraesCS2A02G359400
TraesCS2A02G389800
TraesCS2A02G406800
TraesCS2A02G407800
TraesCS2A02G459400
TraesCS2A02G488800
TraesCS2A02G502200
TraesCS2A02G510800
TraesCS2A02G530900
TraesCS2B02G096000
TraesCS2B02G118600
TraesCS2B02G129300
TraesCS2B02G179700
TraesCS2B02G180800
TraesCS2B02G198400
TraesCS2B02G223200
TraesCS2B02G232900
TraesCS2B02G233100
TraesCS2B02G376700
TraesCS2B02G402900
TraesCS2B02G424400
TraesCS2B02G485500
TraesCS2B02G530300
TraesCS2B02G536900
TraesCS2B02G551800
TraesCS2B02G560100
TraesCS2B02G560900
TraesCS2B02G561100
TraesCS2B02G561200
TraesCS2B02G578600
TraesCS2D02G001500
TraesCS2D02G105700
TraesCS2D02G106400
TraesCS2D02G109600
TraesCS2D02G111100
TraesCS2D02G115700
TraesCS2D02G161400
TraesCS2D02G171900
TraesCS2D02G200400
TraesCS2D02G217500
TraesCS2D02G266800
TraesCS2D02G277800
TraesCS2D02G319000
TraesCS2D02G321900
TraesCS2D02G325500
TraesCS2D02G367600
TraesCS2D02G386400
TraesCS2D02G403700
TraesCS2D02G412600
TraesCS2D02G459200
TraesCS2D02G487000
TraesCS2D02G487100
TraesCS2D02G502700
TraesCS2D02G532800
TraesCS3A02G049300
TraesCS3A02G095600
TraesCS3A02G114600
TraesCS3A02G126800
TraesCS3A02G186600
TraesCS3A02G212300
TraesCS3A02G226400
TraesCS3A02G281400
TraesCS3A02G339800
TraesCS3A02G366100
TraesCS3A02G371000
TraesCS3A02G412300
TraesCS3A02G483700
TraesCS3A02G507600
TraesCS3B02G216100
TraesCS3B02G258100
TraesCS3B02G297300
TraesCS3B02G336900
TraesCS3B02G346000
TraesCS3B02G373100
TraesCS3B02G390200
TraesCS3B02G391200
TraesCS3B02G412500
TraesCS3B02G492300
TraesCS3B02G570900
TraesCS3B02G592400
TraesCS3B02G595800
TraesCS3D02G018300
TraesCS3D02G045700
TraesCS3D02G054900
TraesCS3D02G059000
TraesCS3D02G065700
TraesCS3D02G127400
TraesCS3D02G141300
TraesCS3D02G190500
TraesCS3D02G224400
TraesCS3D02G232900
TraesCS3D02G282600
TraesCS3D02G288500
TraesCS3D02G298100
TraesCS3D02G306800
TraesCS3D02G350900
TraesCS3D02G393400
TraesCS3D02G417500
TraesCS3D02G441900
TraesCS3D02G474700
TraesCS3D02G478800
TraesCS3D02G515200
TraesCS3D02G517900
TraesCS3D02G532800
TraesCS4A02G006000
TraesCS4A02G006100
TraesCS4A02G106500
TraesCS4A02G119400
TraesCS4A02G154000
TraesCS4A02G166000
TraesCS4A02G169000
TraesCS4A02G185200
TraesCS4A02G224600
TraesCS4A02G248000
TraesCS4A02G265000
TraesCS4A02G272700
TraesCS4A02G297600
TraesCS4A02G307100
TraesCS4A02G326100
TraesCS4A02G339100
TraesCS4A02G340200
TraesCS4A02G389900
TraesCS4A02G392100
TraesCS4A02G392400
TraesCS4A02G392500
TraesCS4A02G417400
TraesCS4A02G432000
TraesCS4A02G443400
TraesCS4A02G456300
TraesCS4A02G475100
TraesCS4B02G008900
TraesCS4B02G016100
TraesCS4B02G054100
TraesCS4B02G058800
TraesCS4B02G076200
TraesCS4B02G133400
TraesCS4B02G149300
TraesCS4B02G151500
TraesCS4B02G156200
TraesCS4B02G165500
TraesCS4B02G172300
TraesCS4B02G189100
TraesCS4B02G191700
TraesCS4B02G203700
TraesCS4B02G224600
TraesCS4B02G228600
TraesCS4B02G230600
TraesCS4B02G239200
TraesCS4B02G246800
TraesCS4B02G259900
TraesCS4B02G277000
TraesCS4B02G298600
TraesCS4B02G299100
TraesCS4B02G325700
TraesCS4B02G331700
TraesCS4B02G339500
TraesCS4B02G380400
TraesCS4B02G395600
TraesCS4D02G008900
TraesCS4D02G016400
TraesCS4D02G035400
TraesCS4D02G056700
TraesCS4D02G058700
TraesCS4D02G065900
TraesCS4D02G067800
TraesCS4D02G095200
TraesCS4D02G127200
TraesCS4D02G128400
TraesCS4D02G134500
TraesCS4D02G160100
TraesCS4D02G185200
TraesCS4D02G186500
TraesCS4D02G190400
TraesCS4D02G192600
TraesCS4D02G212500
TraesCS4D02G251700
TraesCS4D02G266000
TraesCS4D02G298000
TraesCS4D02G311900
TraesCS4D02G317600
TraesCS4D02G328400
TraesCS4D02G335700
TraesCS5A02G038200
TraesCS5A02G101500
TraesCS5A02G115900
TraesCS5A02G126400
TraesCS5A02G129000
TraesCS5A02G131300
TraesCS5A02G136400
TraesCS5A02G143100
TraesCS5A02G143900
TraesCS5A02G252500
TraesCS5A02G321600
TraesCS5A02G336000
TraesCS5A02G392900
TraesCS5A02G467100
TraesCS5A02G471800
TraesCS5A02G491000
TraesCS5A02G509200
TraesCS5A02G522500
TraesCS5A02G557600
TraesCS5B02G013100
TraesCS5B02G013400
TraesCS5B02G017000
TraesCS5B02G027900
TraesCS5B02G094300
TraesCS5B02G098000
TraesCS5B02G143600
TraesCS5B02G146400
TraesCS5B02G150500
TraesCS5B02G152400
TraesCS5B02G164200
TraesCS5B02G191700
TraesCS5B02G206600
TraesCS5B02G257000
TraesCS5B02G259000
TraesCS5B02G284100
TraesCS5B02G397800
TraesCS5B02G405500
TraesCS5B02G464700
TraesCS5B02G500600
TraesCS5B02G503400
TraesCS5B02G511300
TraesCS5B02G548600
TraesCS5D02G021100
TraesCS5D02G063900
TraesCS5D02G064100
TraesCS5D02G070500
TraesCS5D02G121000
TraesCS5D02G129500
TraesCS5D02G144700
TraesCS5D02G148900
TraesCS5D02G165000
TraesCS5D02G203500
TraesCS5D02G203900
TraesCS5D02G226200
TraesCS5D02G242500
TraesCS5D02G402800
TraesCS5D02G410800
TraesCS5D02G412900
TraesCS5D02G453700
TraesCS5D02G470900
TraesCS5D02G480000
TraesCS5D02G510000
TraesCS5D02G513900
TraesCS5D02G535400
TraesCS6A02G048900
TraesCS6A02G049100
TraesCS6A02G049400
TraesCS6A02G049500
TraesCS6A02G062700
TraesCS6A02G069500
TraesCS6A02G076600
TraesCS6A02G085700
TraesCS6A02G087700
TraesCS6A02G089100
TraesCS6A02G121300
TraesCS6A02G150600
TraesCS6A02G190100
TraesCS6A02G218400
TraesCS6A02G226200
TraesCS6A02G274400
TraesCS6A02G326000
TraesCS6A02G334700
TraesCS6A02G338000
TraesCS6B02G085200
TraesCS6B02G102700
TraesCS6B02G116900
TraesCS6B02G217600
TraesCS6B02G248000
TraesCS6B02G263100
TraesCS6B02G280600
TraesCS6B02G301900
TraesCS6B02G309200
TraesCS6B02G315500
TraesCS6B02G323000
TraesCS6B02G368800
TraesCS6B02G402500
TraesCS6B02G407700
TraesCS6B02G430600
TraesCS6D02G073600
TraesCS6D02G108600
TraesCS6D02G185400
TraesCS6D02G293300
TraesCS6D02G324100
TraesCS6D02G344700
TraesCS6D02G349400
TraesCS7A02G052000
TraesCS7A02G063600
TraesCS7A02G097100
TraesCS7A02G111900
TraesCS7A02G135500
TraesCS7A02G190000
TraesCS7A02G232400
TraesCS7A02G232500
TraesCS7A02G236700
TraesCS7A02G258400
TraesCS7A02G302100
TraesCS7A02G316800
TraesCS7A02G317000
TraesCS7A02G319300
TraesCS7A02G328000
TraesCS7A02G357800
TraesCS7A02G360400
TraesCS7A02G383300
TraesCS7A02G423900
TraesCS7A02G443000
TraesCS7A02G454900
TraesCS7A02G460200
TraesCS7A02G542900
TraesCS7A02G544500
TraesCS7A02G553000
TraesCS7A02G569600
TraesCS7B02G067500
TraesCS7B02G074500
TraesCS7B02G083500
TraesCS7B02G089900
TraesCS7B02G099800
TraesCS7B02G130900
TraesCS7B02G192200
TraesCS7B02G206800
TraesCS7B02G208800
TraesCS7B02G217400
TraesCS7B02G217600
TraesCS7B02G220100
TraesCS7B02G232400
TraesCS7B02G238600
TraesCS7B02G245200
TraesCS7B02G269900
TraesCS7B02G282700
TraesCS7B02G294500
TraesCS7B02G305500
TraesCS7B02G305600
TraesCS7B02G319300
TraesCS7B02G355400
TraesCS7B02G408200
TraesCS7B02G435100
TraesCS7B02G435200
TraesCS7D02G027100
TraesCS7D02G033200
TraesCS7D02G033600
TraesCS7D02G053700
TraesCS7D02G075200
TraesCS7D02G077900
TraesCS7D02G087600
TraesCS7D02G088200
TraesCS7D02G088500
TraesCS7D02G088700
TraesCS7D02G156000
TraesCS7D02G170600
TraesCS7D02G183700
TraesCS7D02G206400
TraesCS7D02G232600
TraesCS7D02G244700
TraesCS7D02G303400
TraesCS7D02G307200
TraesCS7D02G313300
TraesCS7D02G341200
TraesCS7D02G395100
TraesCS7D02G436100
TraesCS7D02G472800
TraesCS7D02G478100
TraesCS7D02G487600
TraesCS7D02G488300
TraesCS7D02G508900
TraesCS7D02G543000
TraesCSU02G016200
TraesCSU02G023900
TraesCSU02G032600
TraesCSU02G088100
TraesCSU02G102500
TraesCSU02G108363
TraesCSU02G108600
TraesCSU02G114800
TraesCSU02G134800
TraesCSU02G153800
TraesCSU02G160200
TraesCSU02G210181
TraesCSU02G224600
TraesCSU02G257591
TraesCS1A02G049100
TraesCS1A02G049800
TraesCS1A02G067900
TraesCS1A02G121800
TraesCS1A02G153000
TraesCS1A02G178800
TraesCS1A02G179400
TraesCS1A02G187000
TraesCS1A02G218300
TraesCS1A02G229100
TraesCS1A02G238800
TraesCS1A02G241200
TraesCS1A02G250300
TraesCS1A02G262800
TraesCS1A02G263900
TraesCS1A02G268400
TraesCS1A02G291600
TraesCS1A02G305300
TraesCS1A02G311900
TraesCS1A02G313900
TraesCS1A02G356000
TraesCS1A02G363400
TraesCS1A02G376800
TraesCS1A02G404200
TraesCS1A02G412500
TraesCS1A02G423700
TraesCS1B02G077000
TraesCS1B02G133500
TraesCS1B02G134400
TraesCS1B02G136800
TraesCS1B02G166200
TraesCS1B02G192500
TraesCS1B02G231800
TraesCS1B02G240700
TraesCS1B02G245300
TraesCS1B02G250900
TraesCS1B02G316000
TraesCS1B02G325800
TraesCS1B02G332400
TraesCS1B02G337400
TraesCS1B02G376600
TraesCS1B02G382800
TraesCS1B02G398800
TraesCS1B02G403900
TraesCS1B02G430400
TraesCS1D02G013300
TraesCS1D02G038300
TraesCS1D02G127000
TraesCS1D02G146300
TraesCS1D02G167200
TraesCS1D02G173700
TraesCS1D02G177700
TraesCS1D02G189700
TraesCS1D02G194600
TraesCS1D02G214400
TraesCS1D02G230900
TraesCS1D02G262000
TraesCS1D02G293600
TraesCS1D02G296700
TraesCS1D02G305000
TraesCS1D02G368500
TraesCS1D02G370800
TraesCS1D02G401400
TraesCS1D02G412000
TraesCS1D02G447400
TraesCS2A02G019400
TraesCS2A02G048600
TraesCS2A02G083900
TraesCS2A02G084100
TraesCS2A02G104600
TraesCS2A02G106500
TraesCS2A02G145700
TraesCS2A02G161700
TraesCS2A02G170400
TraesCS2A02G181000
TraesCS2A02G184000
TraesCS2A02G184200
TraesCS2A02G213200
TraesCS2A02G214700
TraesCS2A02G259200
TraesCS2A02G267100
TraesCS2A02G277600
TraesCS2A02G278600
TraesCS2A02G295700
TraesCS2A02G329300
TraesCS2A02G351900
TraesCS2A02G378400
TraesCS2A02G384800
TraesCS2A02G394600
TraesCS2A02G424600
TraesCS2A02G430800
TraesCS2A02G443200
TraesCS2A02G450000
TraesCS2A02G468900
TraesCS2A02G474500
TraesCS2A02G476500
TraesCS2A02G510700
TraesCS2A02G513700
TraesCS2A02G516900
TraesCS2A02G522100
TraesCS2A02G525600
TraesCS2A02G531800
TraesCS2A02G532200
TraesCS2A02G532400
TraesCS2A02G532500
TraesCS2A02G532700
TraesCS2A02G539400
TraesCS2A02G539500
TraesCS2A02G558200
TraesCS2A02G583400
TraesCS2B02G017800
TraesCS2B02G018000
TraesCS2B02G047500
TraesCS2B02G098100
TraesCS2B02G098400
TraesCS2B02G098600
TraesCS2B02G110700
TraesCS2B02G118800
TraesCS2B02G127800
TraesCS2B02G170000
TraesCS2B02G172200
TraesCS2B02G181800
TraesCS2B02G200500
TraesCS2B02G212400
TraesCS2B02G224200
TraesCS2B02G228100
TraesCS2B02G228200
TraesCS2B02G238000
TraesCS2B02G244100
TraesCS2B02G252000
TraesCS2B02G275300
TraesCS2B02G302500
TraesCS2B02G308900
TraesCS2B02G312200
TraesCS2B02G315500
TraesCS2B02G322900
TraesCS2B02G353900
TraesCS2B02G367500
TraesCS2B02G401800
TraesCS2B02G402700
TraesCS2B02G416100
TraesCS2B02G417300
TraesCS2B02G419800
TraesCS2B02G446235
TraesCS2B02G455800
TraesCS2B02G462200
TraesCS2B02G474600
TraesCS2B02G474700
TraesCS2B02G500100
TraesCS2B02G507200
TraesCS2B02G532600
TraesCS2B02G561400
TraesCS2B02G562200
TraesCS2B02G581900
TraesCS2B02G582000
TraesCS2B02G582100
TraesCS2B02G603600
TraesCS2B02G605400
TraesCS2D02G038300
TraesCS2D02G074100
TraesCS2D02G098500
TraesCS2D02G103200
TraesCS2D02G110000
TraesCS2D02G112300
TraesCS2D02G125100
TraesCS2D02G162600
TraesCS2D02G182000
TraesCS2D02G203500
TraesCS2D02G219100
TraesCS2D02G220500
TraesCS2D02G256900
TraesCS2D02G264500
TraesCS2D02G277300
TraesCS2D02G277700
TraesCS2D02G284700
TraesCS2D02G311500
TraesCS2D02G339700
TraesCS2D02G386300
TraesCS2D02G390600
TraesCS2D02G391700
TraesCS2D02G450100
TraesCS2D02G504900
TraesCS2D02G507700
TraesCS2D02G518400
TraesCS2D02G524100
TraesCS2D02G534200
TraesCS2D02G534500
TraesCS2D02G540000
TraesCS2D02G598300
TraesCS2D02G598400
TraesCS3A02G034400
TraesCS3A02G068100
TraesCS3A02G075800
TraesCS3A02G113500
TraesCS3A02G121200
TraesCS3A02G131500
TraesCS3A02G132000
TraesCS3A02G136300
TraesCS3A02G141500
TraesCS3A02G153400
TraesCS3A02G154400
TraesCS3A02G182400
TraesCS3A02G200600
TraesCS3A02G246700
TraesCS3A02G277300
TraesCS3A02G278300
TraesCS3A02G290400
TraesCS3A02G291800
TraesCS3A02G301900
TraesCS3A02G325400
TraesCS3A02G339600
TraesCS3A02G352300
TraesCS3A02G354300
TraesCS3A02G414500
TraesCS3A02G420900
TraesCS3A02G452300
TraesCS3A02G455000
TraesCS3A02G471900
TraesCS3A02G489100
TraesCS3A02G517400
TraesCS3B02G014500
TraesCS3B02G055200
TraesCS3B02G079200
TraesCS3B02G131000
TraesCS3B02G140500
TraesCS3B02G140600
TraesCS3B02G148700
TraesCS3B02G154500
TraesCS3B02G161400
TraesCS3B02G173800
TraesCS3B02G212400
TraesCS3B02G217100
TraesCS3B02G243500
TraesCS3B02G272200
TraesCS3B02G315000
TraesCS3B02G317500
TraesCS3B02G321200
TraesCS3B02G325200
TraesCS3B02G330900
TraesCS3B02G332100
TraesCS3B02G335800
TraesCS3B02G340500
TraesCS3B02G367900
TraesCS3B02G387600
TraesCS3B02G390100
TraesCS3B02G419800
TraesCS3B02G430200
TraesCS3B02G456400
TraesCS3B02G515100
TraesCS3B02G537600
TraesCS3B02G562800
TraesCS3B02G603000
TraesCS3D02G020100
TraesCS3D02G020500
TraesCS3D02G025700
TraesCS3D02G045500
TraesCS3D02G045800
TraesCS3D02G108700
TraesCS3D02G114700
TraesCS3D02G114800
TraesCS3D02G130000
TraesCS3D02G131200
TraesCS3D02G193600
TraesCS3D02G242600
TraesCS3D02G271300
TraesCS3D02G280400
TraesCS3D02G283700
TraesCS3D02G290100
TraesCS3D02G290200
TraesCS3D02G295000
TraesCS3D02G300100
TraesCS3D02G302200
TraesCS3D02G318500
TraesCS3D02G335900
TraesCS3D02G340700
TraesCS3D02G348100
TraesCS3D02G372900
TraesCS3D02G416400
TraesCS3D02G449300
TraesCS3D02G459700
TraesCS3D02G484000
TraesCS3D02G509700
TraesCS3D02G513300
TraesCS3D02G530300
TraesCS3D02G540500
TraesCS4A02G005700
TraesCS4A02G015600
TraesCS4A02G022600
TraesCS4A02G041200
TraesCS4A02G044200
TraesCS4A02G052400
TraesCS4A02G088500
TraesCS4A02G112700
TraesCS4A02G113400
TraesCS4A02G123600
TraesCS4A02G126600
TraesCS4A02G145800
TraesCS4A02G146100
TraesCS4A02G203700
TraesCS4A02G233300
TraesCS4A02G244400
TraesCS4A02G278700
TraesCS4A02G297900
TraesCS4A02G306500
TraesCS4A02G333300
TraesCS4A02G355500
TraesCS4A02G389100
TraesCS4A02G402000
TraesCS4A02G403900
TraesCS4A02G405300
TraesCS4A02G405400
TraesCS4A02G422200
TraesCS4A02G433300
TraesCS4B02G008200
TraesCS4B02G008400
TraesCS4B02G015800
TraesCS4B02G064500
TraesCS4B02G089400
TraesCS4B02G089800
TraesCS4B02G096800
TraesCS4B02G128700
TraesCS4B02G130200
TraesCS4B02G149800
TraesCS4B02G161900
TraesCS4B02G164600
TraesCS4B02G180700
TraesCS4B02G195000
TraesCS4B02G198000
TraesCS4B02G206200
TraesCS4B02G208100
TraesCS4B02G211700
TraesCS4B02G230800
TraesCS4B02G231000
TraesCS4B02G235400
TraesCS4B02G257900
TraesCS4B02G271900
TraesCS4B02G284900
TraesCS4B02G305100
TraesCS4B02G356400
TraesCS4B02G369900
TraesCS4D02G015800
TraesCS4D02G021000
TraesCS4D02G025600
TraesCS4D02G053100
TraesCS4D02G086200
TraesCS4D02G102600
TraesCS4D02G145300
TraesCS4D02G182200
TraesCS4D02G287200
TraesCS4D02G298300
TraesCS4D02G298700
TraesCS4D02G303000
TraesCS4D02G351300
TraesCS4D02G361200
TraesCS5A02G018600
TraesCS5A02G024700
TraesCS5A02G025600
TraesCS5A02G044500
TraesCS5A02G053200
TraesCS5A02G058800
TraesCS5A02G082800
TraesCS5A02G100000
TraesCS5A02G129500
TraesCS5A02G135000
TraesCS5A02G163900
TraesCS5A02G164200
TraesCS5A02G191800
TraesCS5A02G214000
TraesCS5A02G215700
TraesCS5A02G216600
TraesCS5A02G248000
TraesCS5A02G248500
TraesCS5A02G262800
TraesCS5A02G263500
TraesCS5A02G266900
TraesCS5A02G311300
TraesCS5A02G333800
TraesCS5A02G379900
TraesCS5A02G431000
TraesCS5A02G484800
TraesCS5A02G499100
TraesCS5A02G504500
TraesCS5A02G513300
TraesCS5A02G525800
TraesCS5B02G024900
TraesCS5B02G037700
TraesCS5B02G058200
TraesCS5B02G068200
TraesCS5B02G092200
TraesCS5B02G106600
TraesCS5B02G145300
TraesCS5B02G161700
TraesCS5B02G178400
TraesCS5B02G191500
TraesCS5B02G200000
TraesCS5B02G232300
TraesCS5B02G246900
TraesCS5B02G305400
TraesCS5B02G310000
TraesCS5B02G319400
TraesCS5B02G329400
TraesCS5B02G340100
TraesCS5B02G407700
TraesCS5B02G409800
TraesCS5B02G421900
TraesCS5B02G436600
TraesCS5B02G436800
TraesCS5B02G440800
TraesCS5B02G448400
TraesCS5D02G061000
TraesCS5D02G071500
TraesCS5D02G074200
TraesCS5D02G075300
TraesCS5D02G089000
TraesCS5D02G095400
TraesCS5D02G100400
TraesCS5D02G128400
TraesCS5D02G147400
TraesCS5D02G151200
TraesCS5D02G169100
TraesCS5D02G196000
TraesCS5D02G204200
TraesCS5D02G207400
TraesCS5D02G222600
TraesCS5D02G230700
TraesCS5D02G285700
TraesCS5D02G333200
TraesCS5D02G348900
TraesCS5D02G408100
TraesCS5D02G409500
TraesCS5D02G413000
TraesCS5D02G414300
TraesCS5D02G415300
TraesCS5D02G417000
TraesCS5D02G426100
TraesCS5D02G428300
TraesCS5D02G439300
TraesCS5D02G504200
TraesCS5D02G568000
TraesCS6A02G034800
TraesCS6A02G041500
TraesCS6A02G042100
TraesCS6A02G042700
TraesCS6A02G057700
TraesCS6A02G059600
TraesCS6A02G061300
TraesCS6A02G068300
TraesCS6A02G075200
TraesCS6A02G095700
TraesCS6A02G103000
TraesCS6A02G116700
TraesCS6A02G138200
TraesCS6A02G158000
TraesCS6A02G170200
TraesCS6A02G175100
TraesCS6A02G187700
TraesCS6A02G198900
TraesCS6A02G222100
TraesCS6A02G222200
TraesCS6A02G242500
TraesCS6A02G260400
TraesCS6A02G280200
TraesCS6A02G295900
TraesCS6A02G318600
TraesCS6A02G322000
TraesCS6A02G327900
TraesCS6A02G329300
TraesCS6A02G332000
TraesCS6A02G366000
TraesCS6A02G366700
TraesCS6A02G397900
TraesCS6A02G404500
TraesCS6A02G410900
TraesCS6B02G022400
TraesCS6B02G057800
TraesCS6B02G061000
TraesCS6B02G072500
TraesCS6B02G082500
TraesCS6B02G115500
TraesCS6B02G117300
TraesCS6B02G134700
TraesCS6B02G212700
TraesCS6B02G222100
TraesCS6B02G258900
TraesCS6B02G287700
TraesCS6B02G304700
TraesCS6B02G305300
TraesCS6B02G315100
TraesCS6B02G316800
TraesCS6B02G340400
TraesCS6B02G344000
TraesCS6B02G346700
TraesCS6B02G347800
TraesCS6B02G353600
TraesCS6B02G362800
TraesCS6B02G369400
TraesCS6B02G400700
TraesCS6B02G411400
TraesCS6B02G425000
TraesCS6D02G033200
TraesCS6D02G057400
TraesCS6D02G105900
TraesCS6D02G131200
TraesCS6D02G180300
TraesCS6D02G180900
TraesCS6D02G222000
TraesCS6D02G222100
TraesCS6D02G224500
TraesCS6D02G225500
TraesCS6D02G241200
TraesCS6D02G248500
TraesCS6D02G276500
TraesCS6D02G288000
TraesCS6D02G297800
TraesCS6D02G324900
TraesCS6D02G349100
TraesCS6D02G349700
TraesCS7A02G010900
TraesCS7A02G048800
TraesCS7A02G092800
TraesCS7A02G108700
TraesCS7A02G138000
TraesCS7A02G155900
TraesCS7A02G159600
TraesCS7A02G167200
TraesCS7A02G173100
TraesCS7A02G196000
TraesCS7A02G214900
TraesCS7A02G247800
TraesCS7A02G277200
TraesCS7A02G306500
TraesCS7A02G316300
TraesCS7A02G327500
TraesCS7A02G351800
TraesCS7A02G361100
TraesCS7A02G369500
TraesCS7A02G377700
TraesCS7A02G392100
TraesCS7A02G398900
TraesCS7A02G499400
TraesCS7A02G506100
TraesCS7A02G526500
TraesCS7A02G529000
TraesCS7A02G548700
TraesCS7A02G548800
TraesCS7B02G048600
TraesCS7B02G060000
TraesCS7B02G071800
TraesCS7B02G083000
TraesCS7B02G102700
TraesCS7B02G122500
TraesCS7B02G147700
TraesCS7B02G151300
TraesCS7B02G155900
TraesCS7B02G179400
TraesCS7B02G214100
TraesCS7B02G224300
TraesCS7B02G235500
TraesCS7B02G238800
TraesCS7B02G254700
TraesCS7B02G259000
TraesCS7B02G265300
TraesCS7B02G268400
TraesCS7B02G276300
TraesCS7B02G284700
TraesCS7B02G290200
TraesCS7B02G294200
TraesCS7B02G294400
TraesCS7B02G296600
TraesCS7B02G304800
TraesCS7B02G306500
TraesCS7B02G325800
TraesCS7B02G341600
TraesCS7B02G391800
TraesCS7B02G445600
TraesCS7D02G003400
TraesCS7D02G016300
TraesCS7D02G043200
TraesCS7D02G085500
TraesCS7D02G086600
TraesCS7D02G087700
TraesCS7D02G088000
TraesCS7D02G097300
TraesCS7D02G108500
TraesCS7D02G109100
TraesCS7D02G156300
TraesCS7D02G175900
TraesCS7D02G190900
TraesCS7D02G197500
TraesCS7D02G201700
TraesCS7D02G215700
TraesCS7D02G220600
TraesCS7D02G221000
TraesCS7D02G229700
TraesCS7D02G249700
TraesCS7D02G270000
TraesCS7D02G277200
TraesCS7D02G312200
TraesCS7D02G313800
TraesCS7D02G320000
TraesCS7D02G324200
TraesCS7D02G357400
TraesCS7D02G361200
TraesCS7D02G364600
TraesCS7D02G364900
TraesCS7D02G380800
TraesCS7D02G387600
TraesCS7D02G387700
TraesCS7D02G387800
TraesCS7D02G400200
TraesCS7D02G438400
TraesCS7D02G439800
TraesCS7D02G460700
TraesCS7D02G469000
TraesCS7D02G477800
TraesCS7D02G494700
TraesCS7D02G495200
TraesCS7D02G501800
TraesCS7D02G509800
TraesCS7D02G551400
TraesCSU02G029600
TraesCSU02G047500
TraesCSU02G113900
TraesCSU02G115900
TraesCSU02G122000

## Sheet: DAP20s
Gene ID
ENSRNA050013836
ENSRNA050013873
ENSRNA050013876
ENSRNA050013880
ENSRNA050015675
ENSRNA050015984
ENSRNA050016000
ENSRNA050016007
ENSRNA050016008
ENSRNA050016009
ENSRNA050016010
ENSRNA050016275
ENSRNA050016305
ENSRNA050016393
ENSRNA050016395
ENSRNA050016399
ENSRNA050016400
ENSRNA050016401
ENSRNA050016538
ENSRNA050016808
ENSRNA050017192
ENSRNA050018658
ENSRNA050018659
ENSRNA050018662
ENSRNA050018675
ENSRNA050018845
ENSRNA050018850
ENSRNA050018930
ENSRNA050018936
ENSRNA050018938
ENSRNA050018941
ENSRNA050019327
ENSRNA050019696
ENSRNA050019704
ENSRNA050019707
ENSRNA050019895
ENSRNA050019897
ENSRNA050019898
ENSRNA050019899
ENSRNA050019900
ENSRNA050020637
ENSRNA050020647
ENSRNA050020648
ENSRNA050020649
ENSRNA050021230
ENSRNA050021247
ENSRNA050021264
ENSRNA050021521
ENSRNA050023636
ENSRNA050024299
ENSRNA050024311
ENSRNA050024315
ENSRNA050024359
ENSRNA050024360
ENSRNA050024361
ENSRNA050024362
ENSRNA050024379
ENSRNA050024384
ENSRNA050024385
ENSRNA050024387
ENSRNA050024400
ENSRNA050024514
ENSRNA050024567
ENSRNA050024571
ENSRNA050024580
ENSRNA050024582
ENSRNA050024585
ENSRNA050024591
ENSRNA050024727
TraesCS1A02G000100
TraesCS1A02G000300
TraesCS1A02G000500
TraesCS1A02G000700
TraesCS1A02G000800
TraesCS1A02G000900
TraesCS1A02G001000
TraesCS1A02G001700
TraesCS1A02G019900
TraesCS1A02G033700
TraesCS1A02G058700
TraesCS1A02G111000
TraesCS1A02G113800
TraesCS1A02G144700
TraesCS1A02G174500
TraesCS1A02G224200
TraesCS1A02G224600
TraesCS1A02G239400
TraesCS1A02G251900
TraesCS1A02G257400
TraesCS1A02G372700
TraesCS1A02G394800
TraesCS1A02G395000
TraesCS1B02G066900
TraesCS1B02G111600
TraesCS1B02G158000
TraesCS1B02G193600
TraesCS1B02G204900
TraesCS1B02G237500
TraesCS1B02G381400
TraesCS1B02G423100
TraesCS1B02G440900
TraesCS1B02G441300
TraesCS1D02G009600
TraesCS1D02G019400
TraesCS1D02G038900
TraesCS1D02G047700
TraesCS1D02G107700
TraesCS1D02G123800
TraesCS1D02G152200
TraesCS1D02G190800
TraesCS1D02G215400
TraesCS1D02G225700
TraesCS1D02G226000
TraesCS1D02G236800
TraesCS1D02G266000
TraesCS1D02G270100
TraesCS1D02G306300
TraesCS1D02G383700
TraesCS2A02G028300
TraesCS2A02G046000
TraesCS2A02G097700
TraesCS2A02G100400
TraesCS2A02G116100
TraesCS2A02G135900
TraesCS2A02G169600
TraesCS2A02G174100
TraesCS2A02G188500
TraesCS2A02G189000
TraesCS2A02G324800
TraesCS2A02G351700
TraesCS2A02G411200
TraesCS2A02G436300
TraesCS2A02G445500
TraesCS2A02G449800
TraesCS2A02G451000
TraesCS2A02G513900
TraesCS2A02G572600
TraesCS2A02G574400
TraesCS2B02G058500
TraesCS2B02G066200
TraesCS2B02G119000
TraesCS2B02G126800
TraesCS2B02G132600
TraesCS2B02G175000
TraesCS2B02G195900
TraesCS2B02G244600
TraesCS2B02G248200
TraesCS2B02G313800
TraesCS2B02G350500
TraesCS2B02G357500
TraesCS2B02G430000
TraesCS2B02G459000
TraesCS2B02G471500
TraesCS2B02G471600
TraesCS2B02G473900
TraesCS2B02G533300
TraesCS2B02G553700
TraesCS2B02G607200
TraesCS2B02G626100
TraesCS2D02G029800
TraesCS2D02G044700
TraesCS2D02G096000
TraesCS2D02G107500
TraesCS2D02G119100
TraesCS2D02G119700
TraesCS2D02G135100
TraesCS2D02G154900
TraesCS2D02G165400
TraesCS2D02G165800
TraesCS2D02G177100
TraesCS2D02G189900
TraesCS2D02G219800
TraesCS2D02G224200
TraesCS2D02G304400
TraesCS2D02G331200
TraesCS2D02G338100
TraesCS2D02G349900
TraesCS2D02G359200
TraesCS2D02G408700
TraesCS2D02G443000
TraesCS2D02G507800
TraesCS2D02G584600
TraesCS3A02G002100
TraesCS3A02G016400
TraesCS3A02G021800
TraesCS3A02G025300
TraesCS3A02G037700
TraesCS3A02G046000
TraesCS3A02G046600
TraesCS3A02G081800
TraesCS3A02G084200
TraesCS3A02G151300
TraesCS3A02G255200
TraesCS3A02G274200
TraesCS3A02G276900
TraesCS3A02G284200
TraesCS3A02G287500
TraesCS3A02G311400
TraesCS3A02G331200
TraesCS3A02G347300
TraesCS3A02G400500
TraesCS3A02G412900
TraesCS3A02G413200
TraesCS3A02G419700
TraesCS3A02G448600
TraesCS3B02G018300
TraesCS3B02G034300
TraesCS3B02G036400
TraesCS3B02G038300
TraesCS3B02G038600
TraesCS3B02G050900
TraesCS3B02G090200
TraesCS3B02G115500
TraesCS3B02G149600
TraesCS3B02G178200
TraesCS3B02G217000
TraesCS3B02G307900
TraesCS3B02G311200
TraesCS3B02G317700
TraesCS3B02G318200
TraesCS3B02G322000
TraesCS3B02G322100
TraesCS3B02G330600
TraesCS3B02G361400
TraesCS3B02G370300
TraesCS3B02G377200
TraesCS3B02G380400
TraesCS3B02G429200
TraesCS3B02G445200
TraesCS3B02G447400
TraesCS3B02G495700
TraesCS3B02G510300
TraesCS3B02G583600
TraesCS3D02G004200
TraesCS3D02G026200
TraesCS3D02G031800
TraesCS3D02G035600
TraesCS3D02G035700
TraesCS3D02G035800
TraesCS3D02G061700
TraesCS3D02G076300
TraesCS3D02G097000
TraesCS3D02G099600
TraesCS3D02G159200
TraesCS3D02G191300
TraesCS3D02G253200
TraesCS3D02G284100
TraesCS3D02G287000
TraesCS3D02G287100
TraesCS3D02G287300
TraesCS3D02G299700
TraesCS3D02G332200
TraesCS3D02G405900
TraesCS3D02G407600
TraesCS3D02G407700
TraesCS3D02G420300
TraesCS3D02G519100
TraesCS3D02G540100
TraesCS3D02G545000
TraesCS4A02G010400
TraesCS4A02G045800
TraesCS4A02G082200
TraesCS4A02G093000
TraesCS4A02G120500
TraesCS4A02G131900
TraesCS4A02G140500
TraesCS4A02G212800
TraesCS4A02G240900
TraesCS4A02G311600
TraesCS4A02G313300
TraesCS4A02G313400
TraesCS4A02G394700
TraesCS4A02G400500
TraesCS4A02G442600
TraesCS4A02G446800
TraesCS4A02G448600
TraesCS4A02G459700
TraesCS4B02G085200
TraesCS4B02G102300
TraesCS4B02G119200
TraesCS4B02G211500
TraesCS4B02G257800
TraesCS4B02G259400
TraesCS4B02G293500
TraesCS4B02G312200
TraesCS4B02G339800
TraesCS4B02G343100
TraesCS4D02G022300
TraesCS4D02G071500
TraesCS4D02G099600
TraesCS4D02G179900
TraesCS4D02G212100
TraesCS4D02G216600
TraesCS4D02G229600
TraesCS4D02G259100
TraesCS4D02G287800
TraesCS4D02G307300
TraesCS4D02G321700
TraesCS4D02G338800
TraesCS4D02G361900
TraesCS5A02G004900
TraesCS5A02G023600
TraesCS5A02G090600
TraesCS5A02G182300
TraesCS5A02G190100
TraesCS5A02G199400
TraesCS5A02G203900
TraesCS5A02G216200
TraesCS5A02G230000
TraesCS5A02G288500
TraesCS5A02G316600
TraesCS5A02G321200
TraesCS5A02G369800
TraesCS5A02G369900
TraesCS5A02G388400
TraesCS5A02G418700
TraesCS5A02G418800
TraesCS5A02G424700
TraesCS5A02G443600
TraesCS5A02G456300
TraesCS5A02G478800
TraesCS5A02G485900
TraesCS5A02G493500
TraesCS5A02G555500
TraesCS5B02G069900
TraesCS5B02G137700
TraesCS5B02G146000
TraesCS5B02G200700
TraesCS5B02G212300
TraesCS5B02G228600
TraesCS5B02G262500
TraesCS5B02G307800
TraesCS5B02G372100
TraesCS5B02G390800
TraesCS5B02G423900
TraesCS5B02G426700
TraesCS5B02G426800
TraesCS5B02G430300
TraesCS5B02G441500
TraesCS5B02G478200
TraesCS5B02G499700
TraesCS5B02G503600
TraesCS5B02G531800
TraesCS5B02G539700
TraesCS5B02G566400
TraesCS5D02G054300
TraesCS5D02G059200
TraesCS5D02G059400
TraesCS5D02G134100
TraesCS5D02G145200
TraesCS5D02G201500
TraesCS5D02G379300
TraesCS5D02G395600
TraesCS5D02G395700
TraesCS5D02G427800
TraesCS5D02G433200
TraesCS5D02G513100
TraesCS5D02G530100
TraesCS6A02G077000
TraesCS6A02G103300
TraesCS6A02G200100
TraesCS6A02G211800
TraesCS6A02G252900
TraesCS6A02G393500
TraesCS6B02G098200
TraesCS6B02G117700
TraesCS6B02G132400
TraesCS6B02G231200
TraesCS6B02G240600
TraesCS6B02G273000
TraesCS6B02G291200
TraesCS6B02G325100
TraesCS6B02G422000
TraesCS6B02G422100
TraesCS6D02G004300
TraesCS6D02G010300
TraesCS6D02G010400
TraesCS6D02G016700
TraesCS6D02G078700
TraesCS6D02G091800
TraesCS6D02G133400
TraesCS6D02G205300
TraesCS6D02G308300
TraesCS6D02G332300
TraesCS6D02G333000
TraesCS6D02G333300
TraesCS6D02G370100
TraesCS7A02G030100
TraesCS7A02G100600
TraesCS7A02G161300
TraesCS7A02G196700
TraesCS7A02G259100
TraesCS7A02G263000
TraesCS7A02G264100
TraesCS7A02G325700
TraesCS7A02G328600
TraesCS7B02G018500
TraesCS7B02G061100
TraesCS7B02G079100
TraesCS7B02G102500
TraesCS7B02G229300
TraesCS7B02G296900
TraesCS7B02G299700
TraesCS7B02G304600
TraesCS7B02G360500
TraesCS7B02G367200
TraesCS7B02G379100
TraesCS7B02G450000
TraesCS7D02G031200
TraesCS7D02G039400
TraesCS7D02G090000
TraesCS7D02G119300
TraesCS7D02G171200
TraesCS7D02G171800
TraesCS7D02G192700
TraesCS7D02G267700
TraesCS7D02G314200
TraesCS7D02G322400
TraesCS7D02G354700
TraesCS7D02G369100
TraesCS7D02G481600
TraesCSU02G026200
TraesCSU02G072800
TraesCSU02G075700
TraesCSU02G080900
TraesCSU02G127300
TraesCSU02G131800
TraesCSU02G173800
TraesCSU02G250200
TraesCSU02G258200
TraesCSU02G264700
TraesCSU02G267800
ENSRNA050015111
ENSRNA050018672
ENSRNA050019111
ENSRNA050019698
ENSRNA050020240
ENSRNA050020643
ENSRNA050020880
ENSRNA050021229
TraesCS1A02G001300
TraesCS1A02G011800
TraesCS1A02G029900
TraesCS1A02G037200
TraesCS1A02G047400
TraesCS1A02G158200
TraesCS1A02G175500
TraesCS1A02G177100
TraesCS1A02G185800
TraesCS1A02G187800
TraesCS1A02G198300
TraesCS1A02G202900
TraesCS1A02G207600
TraesCS1A02G215900
TraesCS1A02G219200
TraesCS1A02G242400
TraesCS1A02G243400
TraesCS1A02G258500
TraesCS1A02G264500
TraesCS1A02G265200
TraesCS1A02G269300
TraesCS1A02G281000
TraesCS1A02G300600
TraesCS1A02G302300
TraesCS1A02G326800
TraesCS1A02G328000
TraesCS1A02G331400
TraesCS1A02G364400
TraesCS1A02G379600
TraesCS1A02G399400
TraesCS1A02G420100
TraesCS1A02G421200
TraesCS1A02G424100
TraesCS1B02G023300
TraesCS1B02G044800
TraesCS1B02G045300
TraesCS1B02G047600
TraesCS1B02G059400
TraesCS1B02G080400
TraesCS1B02G121200
TraesCS1B02G134500
TraesCS1B02G137700
TraesCS1B02G169700
TraesCS1B02G171300
TraesCS1B02G221300
TraesCS1B02G226000
TraesCS1B02G237400
TraesCS1B02G240100
TraesCS1B02G253800
TraesCS1B02G254900
TraesCS1B02G285900
TraesCS1B02G312500
TraesCS1B02G322600
TraesCS1B02G324300
TraesCS1B02G340200
TraesCS1B02G341700
TraesCS1B02G369400
TraesCS1B02G381800
TraesCS1B02G392700
TraesCS1B02G400500
TraesCS1B02G430500
TraesCS1B02G455400
TraesCS1D02G003800
TraesCS1D02G009500
TraesCS1D02G009700
TraesCS1D02G010200
TraesCS1D02G012000
TraesCS1D02G035000
TraesCS1D02G043600
TraesCS1D02G048500
TraesCS1D02G078900
TraesCS1D02G086000
TraesCS1D02G096500
TraesCS1D02G101700
TraesCS1D02G113100
TraesCS1D02G115400
TraesCS1D02G119100
TraesCS1D02G163800
TraesCS1D02G168500
TraesCS1D02G176400
TraesCS1D02G189800
TraesCS1D02G190000
TraesCS1D02G191000
TraesCS1D02G210900
TraesCS1D02G220900
TraesCS1D02G227400
TraesCS1D02G231300
TraesCS1D02G242300
TraesCS1D02G249600
TraesCS1D02G257800
TraesCS1D02G282300
TraesCS1D02G293000
TraesCS1D02G302500
TraesCS1D02G304700
TraesCS1D02G328900
TraesCS1D02G330500
TraesCS1D02G340700
TraesCS1D02G345300
TraesCS1D02G355500
TraesCS1D02G369300
TraesCS1D02G369400
TraesCS1D02G369800
TraesCS1D02G379300
TraesCS1D02G396700
TraesCS1D02G402900
TraesCS1D02G403000
TraesCS1D02G403200
TraesCS1D02G417300
TraesCS2A02G035200
TraesCS2A02G075200
TraesCS2A02G094700
TraesCS2A02G113500
TraesCS2A02G121500
TraesCS2A02G133100
TraesCS2A02G149900
TraesCS2A02G180000
TraesCS2A02G203200
TraesCS2A02G205700
TraesCS2A02G216000
TraesCS2A02G230100
TraesCS2A02G258600
TraesCS2A02G285000
TraesCS2A02G291400
TraesCS2A02G300700
TraesCS2A02G303100
TraesCS2A02G305300
TraesCS2A02G331100
TraesCS2A02G340600
TraesCS2A02G344300
TraesCS2A02G350700
TraesCS2A02G351500
TraesCS2A02G381600
TraesCS2A02G385500
TraesCS2A02G430700
TraesCS2A02G442600
TraesCS2A02G448300
TraesCS2A02G449700
TraesCS2A02G450600
TraesCS2A02G461200
TraesCS2A02G461300
TraesCS2A02G461500
TraesCS2A02G467200
TraesCS2A02G493800
TraesCS2A02G507400
TraesCS2A02G513400
TraesCS2A02G537400
TraesCS2A02G547600
TraesCS2A02G557900
TraesCS2A02G571300
TraesCS2A02G573700
TraesCS2A02G574700
TraesCS2A02G577000
TraesCS2B02G005000
TraesCS2B02G010100
TraesCS2B02G020300
TraesCS2B02G040600
TraesCS2B02G040700
TraesCS2B02G048300
TraesCS2B02G050000
TraesCS2B02G055000
TraesCS2B02G058100
TraesCS2B02G065500
TraesCS2B02G085500
TraesCS2B02G109800
TraesCS2B02G117400
TraesCS2B02G117500
TraesCS2B02G151500
TraesCS2B02G156600
TraesCS2B02G158100
TraesCS2B02G171900
TraesCS2B02G200100
TraesCS2B02G205300
TraesCS2B02G206000
TraesCS2B02G216500
TraesCS2B02G220500
TraesCS2B02G232800
TraesCS2B02G250200
TraesCS2B02G271500
TraesCS2B02G307900
TraesCS2B02G315000
TraesCS2B02G317100
TraesCS2B02G319700
TraesCS2B02G322100
TraesCS2B02G334600
TraesCS2B02G341800
TraesCS2B02G357200
TraesCS2B02G363600
TraesCS2B02G369000
TraesCS2B02G369700
TraesCS2B02G390000
TraesCS2B02G398900
TraesCS2B02G423600
TraesCS2B02G432300
TraesCS2B02G469700
TraesCS2B02G474000
TraesCS2B02G489800
TraesCS2B02G494300
TraesCS2B02G509000
TraesCS2B02G541300
TraesCS2B02G542000
TraesCS2B02G611600
TraesCS2B02G612200
TraesCS2B02G615100
TraesCS2B02G615800
TraesCS2D02G013700
TraesCS2D02G069100
TraesCS2D02G074900
TraesCS2D02G090400
TraesCS2D02G099900
TraesCS2D02G116600
TraesCS2D02G131800
TraesCS2D02G143800
TraesCS2D02G155000
TraesCS2D02G166200
TraesCS2D02G172500
TraesCS2D02G197400
TraesCS2D02G250900
TraesCS2D02G261100
TraesCS2D02G270400
TraesCS2D02G292800
TraesCS2D02G300100
TraesCS2D02G300200
TraesCS2D02G303800
TraesCS2D02G314400
TraesCS2D02G318300
TraesCS2D02G336800
TraesCS2D02G346300
TraesCS2D02G348800
TraesCS2D02G349700
TraesCS2D02G357600
TraesCS2D02G365700
TraesCS2D02G384100
TraesCS2D02G395900
TraesCS2D02G431400
TraesCS2D02G436700
TraesCS2D02G448700
TraesCS2D02G449200
TraesCS2D02G449300
TraesCS2D02G451200
TraesCS2D02G452200
TraesCS2D02G467400
TraesCS2D02G515500
TraesCS2D02G521700
TraesCS2D02G523100
TraesCS2D02G536800
TraesCS2D02G548700
TraesCS2D02G557600
TraesCS2D02G582900
TraesCS2D02G583000
TraesCS2D02G583100
TraesCS2D02G585300
TraesCS2D02G586500
TraesCS3A02G007100
TraesCS3A02G020400
TraesCS3A02G036200
TraesCS3A02G040800
TraesCS3A02G045200
TraesCS3A02G055700
TraesCS3A02G077100
TraesCS3A02G094600
TraesCS3A02G102800
TraesCS3A02G107200
TraesCS3A02G108500
TraesCS3A02G133100
TraesCS3A02G137300
TraesCS3A02G145300
TraesCS3A02G187600
TraesCS3A02G188700
TraesCS3A02G215500
TraesCS3A02G224400
TraesCS3A02G226600
TraesCS3A02G252100
TraesCS3A02G283100
TraesCS3A02G288800
TraesCS3A02G298600
TraesCS3A02G302100
TraesCS3A02G311300
TraesCS3A02G372400
TraesCS3A02G380500
TraesCS3A02G383200
TraesCS3A02G395500
TraesCS3A02G397300
TraesCS3A02G411700
TraesCS3A02G432400
TraesCS3A02G466200
TraesCS3A02G468500
TraesCS3A02G481000
TraesCS3A02G483000
TraesCS3A02G509100
TraesCS3A02G515300
TraesCS3B02G000600
TraesCS3B02G023900
TraesCS3B02G038700
TraesCS3B02G105900
TraesCS3B02G127100
TraesCS3B02G142500
TraesCS3B02G144200
TraesCS3B02G150400
TraesCS3B02G155100
TraesCS3B02G158700
TraesCS3B02G163800
TraesCS3B02G195900
TraesCS3B02G205700
TraesCS3B02G217900
TraesCS3B02G245500
TraesCS3B02G247000
TraesCS3B02G259800
TraesCS3B02G293200
TraesCS3B02G378100
TraesCS3B02G378600
TraesCS3B02G404500
TraesCS3B02G417900
TraesCS3B02G433500
TraesCS3B02G448000
TraesCS3B02G464200
TraesCS3B02G466800
TraesCS3B02G468300
TraesCS3B02G470600
TraesCS3B02G475100
TraesCS3B02G507100
TraesCS3B02G529400
TraesCS3B02G610200
TraesCS3B02G611600
TraesCS3D02G001900
TraesCS3D02G003600
TraesCS3D02G010500
TraesCS3D02G033400
TraesCS3D02G039300
TraesCS3D02G043800
TraesCS3D02G077300
TraesCS3D02G090900
TraesCS3D02G109300
TraesCS3D02G138100
TraesCS3D02G174800
TraesCS3D02G180900
TraesCS3D02G192100
TraesCS3D02G217500
TraesCS3D02G219100
TraesCS3D02G237400
TraesCS3D02G254900
TraesCS3D02G265100
TraesCS3D02G273400
TraesCS3D02G284700
TraesCS3D02G299900
TraesCS3D02G300600
TraesCS3D02G321700
TraesCS3D02G325600
TraesCS3D02G341600
TraesCS3D02G384400
TraesCS3D02G391100
TraesCS3D02G408000
TraesCS3D02G415400
TraesCS3D02G427900
TraesCS3D02G431500
TraesCS3D02G461400
TraesCS3D02G466500
TraesCS3D02G467500
TraesCS4A02G005400
TraesCS4A02G030600
TraesCS4A02G032300
TraesCS4A02G063500
TraesCS4A02G071200
TraesCS4A02G071500
TraesCS4A02G084500
TraesCS4A02G112500
TraesCS4A02G125300
TraesCS4A02G129100
TraesCS4A02G183900
TraesCS4A02G194200
TraesCS4A02G196300
TraesCS4A02G219300
TraesCS4A02G223100
TraesCS4A02G250900
TraesCS4A02G251900
TraesCS4A02G285700
TraesCS4A02G298900
TraesCS4A02G308400
TraesCS4A02G309900
TraesCS4A02G312100
TraesCS4A02G319700
TraesCS4A02G324700
TraesCS4A02G333600
TraesCS4A02G352900
TraesCS4A02G361400
TraesCS4A02G373800
TraesCS4A02G374700
TraesCS4A02G386600
TraesCS4A02G388000
TraesCS4A02G446400
TraesCS4A02G454700
TraesCS4B02G001100
TraesCS4B02G002800
TraesCS4B02G013400
TraesCS4B02G015200
TraesCS4B02G015300
TraesCS4B02G043300
TraesCS4B02G045400
TraesCS4B02G053900
TraesCS4B02G072700
TraesCS4B02G105700
TraesCS4B02G122100
TraesCS4B02G169700
TraesCS4B02G174000
TraesCS4B02G175600
TraesCS4B02G179300
TraesCS4B02G192600
TraesCS4B02G214400
TraesCS4B02G221000
TraesCS4B02G227000
TraesCS4B02G234700
TraesCS4B02G236800
TraesCS4B02G240700
TraesCS4B02G273300
TraesCS4B02G293300
TraesCS4B02G294000
TraesCS4B02G307300
TraesCS4B02G321400
TraesCS4B02G324800
TraesCS4B02G326200
TraesCS4B02G340400
TraesCS4B02G367600
TraesCS4B02G385800
TraesCS4B02G388500
TraesCS4B02G392400
TraesCS4D02G002100
TraesCS4D02G011200
TraesCS4D02G013500
TraesCS4D02G045300
TraesCS4D02G059700
TraesCS4D02G063100
TraesCS4D02G063200
TraesCS4D02G064600
TraesCS4D02G064800
TraesCS4D02G072800
TraesCS4D02G074500
TraesCS4D02G080700
TraesCS4D02G114100
TraesCS4D02G142400
TraesCS4D02G158600
TraesCS4D02G167300
TraesCS4D02G171800
TraesCS4D02G174700
TraesCS4D02G177500
TraesCS4D02G180800
TraesCS4D02G185700
TraesCS4D02G211900
TraesCS4D02G215000
TraesCS4D02G217700
TraesCS4D02G222200
TraesCS4D02G227700
TraesCS4D02G228200
TraesCS4D02G237300
TraesCS4D02G239400
TraesCS4D02G256100
TraesCS4D02G264500
TraesCS4D02G266700
TraesCS4D02G272200
TraesCS4D02G272700
TraesCS4D02G295100
TraesCS4D02G321400
TraesCS4D02G326200
TraesCS4D02G336200
TraesCS4D02G339400
TraesCS4D02G351800
TraesCS4D02G358900
TraesCS5A02G001400
TraesCS5A02G027300
TraesCS5A02G031700
TraesCS5A02G036300
TraesCS5A02G037100
TraesCS5A02G044300
TraesCS5A02G078100
TraesCS5A02G079300
TraesCS5A02G114500
TraesCS5A02G140500
TraesCS5A02G184000
TraesCS5A02G203400
TraesCS5A02G203700
TraesCS5A02G205800
TraesCS5A02G229800
TraesCS5A02G238000
TraesCS5A02G239600
TraesCS5A02G263100
TraesCS5A02G265900
TraesCS5A02G329100
TraesCS5A02G356300
TraesCS5A02G375200
TraesCS5A02G376300
TraesCS5A02G385600
TraesCS5A02G393900
TraesCS5A02G403900
TraesCS5A02G406200
TraesCS5A02G421800
TraesCS5A02G424800
TraesCS5A02G432100
TraesCS5A02G438700
TraesCS5A02G446400
TraesCS5A02G463700
TraesCS5A02G487200
TraesCS5A02G508500
TraesCS5A02G511100
TraesCS5A02G522200
TraesCS5A02G552000
TraesCS5B02G002700
TraesCS5B02G009100
TraesCS5B02G018900
TraesCS5B02G022900
TraesCS5B02G037900
TraesCS5B02G086700
TraesCS5B02G096200
TraesCS5B02G120800
TraesCS5B02G125800
TraesCS5B02G159700
TraesCS5B02G174800
TraesCS5B02G176900
TraesCS5B02G192900
TraesCS5B02G193000
TraesCS5B02G193400
TraesCS5B02G194200
TraesCS5B02G214700
TraesCS5B02G223100
TraesCS5B02G236100
TraesCS5B02G248600
TraesCS5B02G265600
TraesCS5B02G301200
TraesCS5B02G318800
TraesCS5B02G321600
TraesCS5B02G329200
TraesCS5B02G369300
TraesCS5B02G372200
TraesCS5B02G380200
TraesCS5B02G390600
TraesCS5B02G403700
TraesCS5B02G410200
TraesCS5B02G421200
TraesCS5B02G462000
TraesCS5B02G478100
TraesCS5B02G482200
TraesCS5B02G485400
TraesCS5B02G520300
TraesCS5B02G531600
TraesCS5B02G566500
TraesCS5D02G001800
TraesCS5D02G011800
TraesCS5D02G023800
TraesCS5D02G026500
TraesCS5D02G038200
TraesCS5D02G044500
TraesCS5D02G050400
TraesCS5D02G076000
TraesCS5D02G096400
TraesCS5D02G137300
TraesCS5D02G152000
TraesCS5D02G153700
TraesCS5D02G165400
TraesCS5D02G177300
TraesCS5D02G200700
TraesCS5D02G210500
TraesCS5D02G224200
TraesCS5D02G233000
TraesCS5D02G236100
TraesCS5D02G237300
TraesCS5D02G253200
TraesCS5D02G288000
TraesCS5D02G293200
TraesCS5D02G334900
TraesCS5D02G335000
TraesCS5D02G340100
TraesCS5D02G376300
TraesCS5D02G389600
TraesCS5D02G399600
TraesCS5D02G403400
TraesCS5D02G406900
TraesCS5D02G417400
TraesCS5D02G427300
TraesCS5D02G430300
TraesCS5D02G436200
TraesCS5D02G501000
TraesCS5D02G504400
TraesCS5D02G507300
TraesCS5D02G509400
TraesCS5D02G518000
TraesCS5D02G558700
TraesCS5D02G558800
TraesCS5D02G558900
TraesCS6A02G013200
TraesCS6A02G084500
TraesCS6A02G111700
TraesCS6A02G139300
TraesCS6A02G156200
TraesCS6A02G229500
TraesCS6A02G230700
TraesCS6A02G242400
TraesCS6A02G269100
TraesCS6A02G277700
TraesCS6A02G295000
TraesCS6A02G300900
TraesCS6A02G303400
TraesCS6A02G316800
TraesCS6A02G320300
TraesCS6A02G325300
TraesCS6A02G329400
TraesCS6A02G349000
TraesCS6A02G350500
TraesCS6A02G375200
TraesCS6A02G375300
TraesCS6A02G400100
TraesCS6B02G037000
TraesCS6B02G118000
TraesCS6B02G139800
TraesCS6B02G160900
TraesCS6B02G168100
TraesCS6B02G187900
TraesCS6B02G191000
TraesCS6B02G193200
TraesCS6B02G207200
TraesCS6B02G210400
TraesCS6B02G251200
TraesCS6B02G282100
TraesCS6B02G288400
TraesCS6B02G303800
TraesCS6B02G325000
TraesCS6B02G346200
TraesCS6B02G360200
TraesCS6B02G370600
TraesCS6B02G392700
TraesCS6B02G413500
TraesCS6B02G426100
TraesCS6B02G438700
TraesCS6B02G469700
TraesCS6D02G006200
TraesCS6D02G011900
TraesCS6D02G047500
TraesCS6D02G061300
TraesCS6D02G078300
TraesCS6D02G100500
TraesCS6D02G122400
TraesCS6D02G138100
TraesCS6D02G140900
TraesCS6D02G219500
TraesCS6D02G234400
TraesCS6D02G244000
TraesCS6D02G250700
TraesCS6D02G270400
TraesCS6D02G275600
TraesCS6D02G289700
TraesCS6D02G294900
TraesCS6D02G300400
TraesCS6D02G302400
TraesCS6D02G309000
TraesCS6D02G320200
TraesCS6D02G332900
TraesCS6D02G333500
TraesCS6D02G336600
TraesCS6D02G357500
TraesCS6D02G359700
TraesCS6D02G364100
TraesCS6D02G384300
TraesCS6D02G407000
TraesCS7A02G024000
TraesCS7A02G041200
TraesCS7A02G041400
TraesCS7A02G042300
TraesCS7A02G043600
TraesCS7A02G067000
TraesCS7A02G078100
TraesCS7A02G106100
TraesCS7A02G106900
TraesCS7A02G155000
TraesCS7A02G156900
TraesCS7A02G165600
TraesCS7A02G197800
TraesCS7A02G220700
TraesCS7A02G222500
TraesCS7A02G226900
TraesCS7A02G235800
TraesCS7A02G246200
TraesCS7A02G246500
TraesCS7A02G266000
TraesCS7A02G272400
TraesCS7A02G297300
TraesCS7A02G305700
TraesCS7A02G317500
TraesCS7A02G333100
TraesCS7A02G353300
TraesCS7A02G355600
TraesCS7A02G368200
TraesCS7A02G394900
TraesCS7A02G398000
TraesCS7A02G405800
TraesCS7A02G407500
TraesCS7A02G418100
TraesCS7A02G465000
TraesCS7A02G470100
TraesCS7A02G514300
TraesCS7A02G537200
TraesCS7A02G552700
TraesCS7B02G046400
TraesCS7B02G056000
TraesCS7B02G059100
TraesCS7B02G070200
TraesCS7B02G085600
TraesCS7B02G092300
TraesCS7B02G093700
TraesCS7B02G105600
TraesCS7B02G129000
TraesCS7B02G133000
TraesCS7B02G145200
TraesCS7B02G156400
TraesCS7B02G244000
TraesCS7B02G253600
TraesCS7B02G256000
TraesCS7B02G260400
TraesCS7B02G278100
TraesCS7B02G285700
TraesCS7B02G286100
TraesCS7B02G292700
TraesCS7B02G322900
TraesCS7B02G331400
TraesCS7B02G363000
TraesCS7B02G364700
TraesCS7B02G417900
TraesCS7B02G423700
TraesCS7B02G472000
TraesCS7D02G008000
TraesCS7D02G026300
TraesCS7D02G026800
TraesCS7D02G036900
TraesCS7D02G052500
TraesCS7D02G084100
TraesCS7D02G129100
TraesCS7D02G145600
TraesCS7D02G150600
TraesCS7D02G155300
TraesCS7D02G166400
TraesCS7D02G173100
TraesCS7D02G174100
TraesCS7D02G198300
TraesCS7D02G212000
TraesCS7D02G221400
TraesCS7D02G222000
TraesCS7D02G227500
TraesCS7D02G230800
TraesCS7D02G236600
TraesCS7D02G242500
TraesCS7D02G251100
TraesCS7D02G277400
TraesCS7D02G300300
TraesCS7D02G314400
TraesCS7D02G326800
TraesCS7D02G345600
TraesCS7D02G350000
TraesCS7D02G369900
TraesCS7D02G373000
TraesCS7D02G396900
TraesCS7D02G412800
TraesCS7D02G416800
TraesCS7D02G442200
TraesCS7D02G452700
TraesCS7D02G466400
TraesCS7D02G502500
TraesCS7D02G512600
TraesCS7D02G516200
TraesCS7D02G550800
TraesCSU02G001500
TraesCSU02G030000
TraesCSU02G038900
TraesCSU02G131100
TraesCSU02G131600
TraesCSU02G260700
TraesCSU02G269900

## Sheet: DAP15&20s
Gene ID
TraesCS1A02G056500
TraesCS1A02G084100
TraesCS1A02G119900
TraesCS1A02G164600
TraesCS1A02G223300
TraesCS1A02G266600
TraesCS1A02G287200
TraesCS1A02G359400
TraesCS1A02G368800
TraesCS1A02G409800
TraesCS1B02G073600
TraesCS1B02G174400
TraesCS1B02G196400
TraesCS1B02G200100
TraesCS1B02G238200
TraesCS1B02G283600
TraesCS1B02G363900
TraesCS1B02G427700
TraesCS1B02G429900
TraesCS1B02G439800
TraesCS1D02G055900
TraesCS1D02G187700
TraesCS1D02G302200
TraesCS1D02G417100
TraesCS1D02G453700
TraesCS2A02G011100
TraesCS2A02G157100
TraesCS2A02G193700
TraesCS2A02G214200
TraesCS2A02G237600
TraesCS2A02G328600
TraesCS2A02G331000
TraesCS2A02G361700
TraesCS2A02G375000
TraesCS2A02G488000
TraesCS2A02G550200
TraesCS2B02G010400
TraesCS2B02G232600
TraesCS2B02G239200
TraesCS2B02G288800
TraesCS2B02G345600
TraesCS2B02G542100
TraesCS2D02G001300
TraesCS2D02G146000
TraesCS2D02G163000
TraesCS2D02G220000
TraesCS2D02G248800
TraesCS2D02G475000
TraesCS2D02G549100
TraesCS3A02G119000
TraesCS3A02G142800
TraesCS3A02G182500
TraesCS3A02G284800
TraesCS3A02G306400
TraesCS3A02G388100
TraesCS3A02G423200
TraesCS3A02G505200
TraesCS3A02G536300
TraesCS3B02G128400
TraesCS3B02G138000
TraesCS3B02G162300
TraesCS3B02G318700
TraesCS3B02G390900
TraesCS3B02G392100
TraesCS3B02G402900
TraesCS3B02G426700
TraesCS3B02G458800
TraesCS3D02G097600
TraesCS3D02G120900
TraesCS3D02G149200
TraesCS3D02G270300
TraesCS3D02G352100
TraesCS3D02G356900
TraesCS3D02G418400
TraesCS4A02G036200
TraesCS4A02G060100
TraesCS4A02G272600
TraesCS4B02G029300
TraesCS4B02G057600
TraesCS4B02G111400
TraesCS4B02G197200
TraesCS4B02G216900
TraesCS4B02G257300
TraesCS4D02G059000
TraesCS4D02G187700
TraesCS4D02G191100
TraesCS4D02G291700
TraesCS5A02G060300
TraesCS5A02G081700
TraesCS5A02G124600
TraesCS5A02G182400
TraesCS5A02G195600
TraesCS5A02G268700
TraesCS5A02G409100
TraesCS5A02G481200
TraesCS5B02G003600
TraesCS5B02G026400
TraesCS5B02G078600
TraesCS5B02G089200
TraesCS5B02G133500
TraesCS5B02G155800
TraesCS5B02G177800
TraesCS5B02G187800
TraesCS5B02G205500
TraesCS5B02G233700
TraesCS5B02G290800
TraesCS5B02G291000
TraesCS5B02G296900
TraesCS5B02G418600
TraesCS5B02G469700
TraesCS5B02G507200
TraesCS5D02G084600
TraesCS5D02G195400
TraesCS5D02G213300
TraesCS5D02G225700
TraesCS5D02G240700
TraesCS5D02G242400
TraesCS5D02G487800
TraesCS5D02G516500
TraesCS6A02G016200
TraesCS6A02G074700
TraesCS6A02G107800
TraesCS6A02G147400
TraesCS6A02G207800
TraesCS6A02G239400
TraesCS6A02G276300
TraesCS6A02G278400
TraesCS6A02G309300
TraesCS6A02G342800
TraesCS6B02G015100
TraesCS6B02G152100
TraesCS6B02G188300
TraesCS6B02G265500
TraesCS6D02G019200
TraesCS6D02G077000
TraesCS6D02G145200
TraesCS6D02G288700
TraesCS6D02G323000
TraesCS6D02G378000
TraesCS7A02G120000
TraesCS7A02G195000
TraesCS7A02G247000
TraesCS7A02G299400
TraesCS7A02G317600
TraesCS7A02G338800
TraesCS7A02G362300
TraesCS7A02G439900
TraesCS7B02G034600
TraesCS7B02G145000
TraesCS7B02G161200
TraesCS7B02G180100
TraesCS7B02G203900
TraesCS7B02G340100
TraesCS7D02G111400
TraesCS7D02G119700
TraesCS7D02G222200
TraesCS7D02G277500
TraesCS7D02G299000
TraesCS7D02G378500
TraesCS7D02G412100
TraesCS7D02G424200
TraesCSU02G111300
TraesCSU02G111800
TraesCSU02G122500
TraesCSU02G122800
TraesCSU02G227400
TraesCS1A02G007900
TraesCS1A02G029800
TraesCS1A02G061700
TraesCS1A02G089800
TraesCS1A02G175200
TraesCS1A02G183400
TraesCS1A02G186800
TraesCS1A02G191800
TraesCS1A02G212300
TraesCS1A02G215500
TraesCS1A02G217300
TraesCS1A02G249500
TraesCS1A02G269600
TraesCS1A02G301400
TraesCS1A02G368700
TraesCS1A02G372300
TraesCS1A02G373000
TraesCS1A02G388600
TraesCS1A02G392000
TraesCS1A02G396900
TraesCS1B02G126900
TraesCS1B02G139000
TraesCS1B02G168600
TraesCS1B02G194300
TraesCS1B02G203400
TraesCS1B02G204100
TraesCS1B02G206800
TraesCS1B02G258200
TraesCS1B02G259600
TraesCS1B02G278800
TraesCS1B02G319200
TraesCS1B02G326900
TraesCS1B02G357600
TraesCS1B02G386200
TraesCS1B02G386400
TraesCS1B02G426300
TraesCS1B02G439700
TraesCS1D02G000400
TraesCS1D02G007900
TraesCS1D02G030300
TraesCS1D02G075500
TraesCS1D02G076600
TraesCS1D02G080300
TraesCS1D02G083700
TraesCS1D02G108300
TraesCS1D02G148000
TraesCS1D02G155600
TraesCS1D02G195400
TraesCS1D02G218800
TraesCS1D02G219100
TraesCS1D02G226900
TraesCS1D02G248500
TraesCS1D02G266900
TraesCS1D02G309300
TraesCS1D02G396600
TraesCS1D02G400100
TraesCS1D02G405400
TraesCS2A02G062800
TraesCS2A02G136600
TraesCS2A02G187000
TraesCS2A02G202000
TraesCS2A02G203400
TraesCS2A02G206200
TraesCS2A02G287700
TraesCS2A02G297300
TraesCS2A02G306200
TraesCS2A02G322300
TraesCS2A02G412600
TraesCS2A02G463200
TraesCS2A02G477700
TraesCS2A02G504300
TraesCS2A02G551800
TraesCS2B02G133800
TraesCS2B02G187100
TraesCS2B02G210000
TraesCS2B02G214300
TraesCS2B02G220100
TraesCS2B02G220200
TraesCS2B02G224000
TraesCS2B02G233400
TraesCS2B02G277300
TraesCS2B02G304400
TraesCS2B02G315100
TraesCS2B02G410700
TraesCS2B02G413200
TraesCS2B02G436300
TraesCS2B02G482900
TraesCS2B02G549600
TraesCS2D02G052200
TraesCS2D02G112000
TraesCS2D02G113100
TraesCS2D02G126400
TraesCS2D02G150300
TraesCS2D02G150400
TraesCS2D02G150500
TraesCS2D02G185400
TraesCS2D02G209900
TraesCS2D02G224300
TraesCS2D02G263000
TraesCS2D02G288000
TraesCS2D02G296700
TraesCS2D02G315500
TraesCS2D02G329900
TraesCS2D02G331100
TraesCS2D02G370000
TraesCS2D02G372500
TraesCS2D02G406200
TraesCS2D02G409900
TraesCS2D02G414600
TraesCS2D02G435200
TraesCS2D02G463900
TraesCS2D02G515000
TraesCS2D02G577900
TraesCS3A02G035500
TraesCS3A02G052700
TraesCS3A02G186500
TraesCS3A02G229700
TraesCS3A02G243200
TraesCS3A02G267100
TraesCS3A02G308100
TraesCS3A02G324800
TraesCS3A02G385300
TraesCS3A02G418400
TraesCS3A02G432900
TraesCS3A02G435800
TraesCS3A02G516500
TraesCS3A02G524900
TraesCS3A02G532000
TraesCS3B02G034800
TraesCS3B02G087300
TraesCS3B02G098000
TraesCS3B02G103600
TraesCS3B02G182100
TraesCS3B02G192700
TraesCS3B02G197400
TraesCS3B02G214700
TraesCS3B02G224500
TraesCS3B02G283600
TraesCS3B02G300600
TraesCS3B02G302400
TraesCS3B02G313400
TraesCS3B02G320400
TraesCS3B02G322900
TraesCS3B02G333100
TraesCS3B02G339600
TraesCS3B02G345900
TraesCS3B02G421200
TraesCS3B02G506900
TraesCS3B02G536200
TraesCS3B02G566500
TraesCS3D02G058800
TraesCS3D02G144800
TraesCS3D02G264600
TraesCS3D02G268100
TraesCS3D02G285900
TraesCS3D02G286900
TraesCS3D02G298300
TraesCS3D02G312100
TraesCS3D02G325100
TraesCS3D02G340100
TraesCS3D02G378300
TraesCS3D02G427700
TraesCS3D02G436500
TraesCS3D02G439100
TraesCS4A02G020600
TraesCS4A02G037000
TraesCS4A02G067900
TraesCS4A02G071400
TraesCS4A02G099800
TraesCS4A02G103300
TraesCS4A02G106400
TraesCS4A02G128500
TraesCS4A02G136800
TraesCS4A02G164400
TraesCS4A02G172600
TraesCS4A02G173100
TraesCS4A02G179600
TraesCS4A02G245500
TraesCS4A02G270400
TraesCS4A02G293500
TraesCS4A02G312600
TraesCS4A02G318800
TraesCS4A02G336200
TraesCS4A02G394400
TraesCS4A02G406100
TraesCS4B02G067500
TraesCS4B02G093700
TraesCS4B02G105800
TraesCS4B02G110500
TraesCS4B02G169800
TraesCS4B02G189800
TraesCS4B02G190300
TraesCS4B02G194700
TraesCS4B02G197800
TraesCS4B02G200800
TraesCS4B02G222900
TraesCS4B02G251100
TraesCS4B02G273500
TraesCS4B02G275400
TraesCS4B02G318000
TraesCS4B02G337000
TraesCS4B02G345200
TraesCS4B02G396800
TraesCS4D02G023400
TraesCS4D02G027600
TraesCS4D02G028800
TraesCS4D02G030000
TraesCS4D02G042000
TraesCS4D02G068300
TraesCS4D02G073300
TraesCS4D02G090500
TraesCS4D02G185400
TraesCS4D02G243800
TraesCS4D02G256400
TraesCS4D02G286200
TraesCS4D02G323400
TraesCS4D02G340500
TraesCS4D02G350300
TraesCS5A02G053700
TraesCS5A02G058300
TraesCS5A02G071900
TraesCS5A02G081900
TraesCS5A02G130400
TraesCS5A02G131800
TraesCS5A02G169300
TraesCS5A02G198200
TraesCS5A02G206000
TraesCS5A02G243800
TraesCS5A02G256900
TraesCS5A02G289400
TraesCS5A02G312200
TraesCS5A02G316800
TraesCS5A02G358200
TraesCS5A02G382900
TraesCS5A02G391000
TraesCS5A02G398800
TraesCS5A02G414400
TraesCS5A02G438000
TraesCS5A02G462100
TraesCS5A02G490700
TraesCS5A02G543000
TraesCS5B02G032000
TraesCS5B02G130300
TraesCS5B02G163500
TraesCS5B02G229800
TraesCS5B02G238600
TraesCS5B02G240600
TraesCS5B02G241800
TraesCS5B02G313500
TraesCS5B02G322900
TraesCS5B02G399800
TraesCS5B02G402800
TraesCS5B02G406000
TraesCS5B02G417400
TraesCS5B02G457100
TraesCS5B02G542600
TraesCS5D02G012000
TraesCS5D02G068000
TraesCS5D02G094900
TraesCS5D02G119600
TraesCS5D02G134400
TraesCS5D02G153000
TraesCS5D02G164300
TraesCS5D02G173700
TraesCS5D02G184000
TraesCS5D02G200100
TraesCS5D02G227200
TraesCS5D02G245800
TraesCS5D02G250500
TraesCS5D02G252800
TraesCS5D02G265500
TraesCS5D02G274900
TraesCS5D02G317400
TraesCS5D02G319300
TraesCS5D02G329200
TraesCS5D02G383000
TraesCS5D02G383200
TraesCS5D02G400500
TraesCS5D02G411400
TraesCS5D02G414000
TraesCS5D02G422800
TraesCS5D02G445200
TraesCS5D02G449400
TraesCS5D02G456000
TraesCS5D02G463100
TraesCS5D02G549800
TraesCS6A02G058700
TraesCS6A02G141500
TraesCS6A02G198500
TraesCS6A02G215700
TraesCS6A02G232000
TraesCS6A02G234300
TraesCS6A02G242600
TraesCS6A02G249800
TraesCS6A02G264500
TraesCS6A02G295300
TraesCS6A02G311900
TraesCS6A02G328800
TraesCS6A02G385400
TraesCS6A02G386400
TraesCS6B02G022500
TraesCS6B02G024600
TraesCS6B02G031500
TraesCS6B02G048800
TraesCS6B02G049300
TraesCS6B02G080000
TraesCS6B02G082600
TraesCS6B02G092200
TraesCS6B02G193400
TraesCS6B02G261900
TraesCS6B02G296000
TraesCS6B02G296900
TraesCS6B02G333800
TraesCS6B02G381500
TraesCS6B02G450200
TraesCS6B02G454200
TraesCS6B02G465200
TraesCS6D02G046400
TraesCS6D02G062800
TraesCS6D02G071600
TraesCS6D02G096100
TraesCS6D02G125700
TraesCS6D02G159600
TraesCS6D02G203200
TraesCS6D02G214700
TraesCS6D02G216600
TraesCS6D02G224600
TraesCS6D02G235800
TraesCS6D02G288900
TraesCS6D02G326800
TraesCS6D02G335600
TraesCS6D02G344400
TraesCS6D02G370200
TraesCS6D02G392100
TraesCS7A02G063300
TraesCS7A02G068500
TraesCS7A02G157500
TraesCS7A02G253300
TraesCS7A02G339000
TraesCS7A02G385700
TraesCS7A02G412000
TraesCS7A02G488600
TraesCS7A02G491000
TraesCS7B02G001200
TraesCS7B02G026100
TraesCS7B02G081800
TraesCS7B02G094400
TraesCS7B02G123800
TraesCS7B02G146400
TraesCS7B02G159400
TraesCS7B02G215700
TraesCS7B02G227800
TraesCS7B02G246200
TraesCS7B02G271200
TraesCS7B02G338200
TraesCS7B02G422600
TraesCS7B02G422700
TraesCS7B02G434400
TraesCS7D02G032700
TraesCS7D02G041800
TraesCS7D02G043500
TraesCS7D02G062900
TraesCS7D02G126300
TraesCS7D02G173500
TraesCS7D02G229100
TraesCS7D02G243900
TraesCS7D02G254000
TraesCS7D02G269700
TraesCS7D02G278000
TraesCS7D02G311500
TraesCS7D02G324600
TraesCS7D02G336000
TraesCS7D02G343900
TraesCS7D02G377400
TraesCS7D02G381900
TraesCS7D02G382300
TraesCS7D02G406400
TraesCS7D02G429000
TraesCS7D02G475100
TraesCS7D02G477400
TraesCS7D02G552200
TraesCS7D02G553100
ENSRNA050013945
ENSRNA050017144
TraesCS1A02G014000
TraesCS1A02G015400
TraesCS1A02G048700
TraesCS1A02G049500
TraesCS1A02G051900
TraesCS1A02G101900
TraesCS1A02G123100
TraesCS1A02G124800
TraesCS1A02G149600
TraesCS1A02G159100
TraesCS1A02G167200
TraesCS1A02G171400
TraesCS1A02G190400
TraesCS1A02G199200
TraesCS1A02G201300
TraesCS1A02G216700
TraesCS1A02G220300
TraesCS1A02G228700
TraesCS1A02G228800
TraesCS1A02G241100
TraesCS1A02G248000
TraesCS1A02G262000
TraesCS1A02G271700
TraesCS1A02G281200
TraesCS1A02G283300
TraesCS1A02G303600
TraesCS1A02G327900
TraesCS1A02G332800
TraesCS1A02G339100
TraesCS1A02G351300
TraesCS1A02G353400
TraesCS1A02G359900
TraesCS1A02G360100
TraesCS1A02G365300
TraesCS1A02G383500
TraesCS1A02G414300
TraesCS1B02G038000
TraesCS1B02G041400
TraesCS1B02G042100
TraesCS1B02G068500
TraesCS1B02G086100
TraesCS1B02G091500
TraesCS1B02G128600
TraesCS1B02G130900
TraesCS1B02G166400
TraesCS1B02G166700
TraesCS1B02G174800
TraesCS1B02G184100
TraesCS1B02G190300
TraesCS1B02G195300
TraesCS1B02G201100
TraesCS1B02G209000
TraesCS1B02G218700
TraesCS1B02G223600
TraesCS1B02G253000
TraesCS1B02G271300
TraesCS1B02G274200
TraesCS1B02G279200
TraesCS1B02G289700
TraesCS1B02G301000
TraesCS1B02G301100
TraesCS1B02G313200
TraesCS1B02G314000
TraesCS1B02G357400
TraesCS1B02G369000
TraesCS1B02G373900
TraesCS1B02G374900
TraesCS1B02G376400
TraesCS1B02G378500
TraesCS1B02G386500
TraesCS1B02G401400
TraesCS1B02G401700
TraesCS1B02G409800
TraesCS1B02G444500
TraesCS1B02G448400
TraesCS1B02G472800
TraesCS1B02G476000
TraesCS1D02G010500
TraesCS1D02G011900
TraesCS1D02G031500
TraesCS1D02G037300
TraesCS1D02G053000
TraesCS1D02G072600
TraesCS1D02G085000
TraesCS1D02G100300
TraesCS1D02G106600
TraesCS1D02G112400
TraesCS1D02G125800
TraesCS1D02G156400
TraesCS1D02G159300
TraesCS1D02G171800
TraesCS1D02G191300
TraesCS1D02G195500
TraesCS1D02G195600
TraesCS1D02G204700
TraesCS1D02G206700
TraesCS1D02G208400
TraesCS1D02G221800
TraesCS1D02G223400
TraesCS1D02G233200
TraesCS1D02G233300
TraesCS1D02G239000
TraesCS1D02G257000
TraesCS1D02G262800
TraesCS1D02G269000
TraesCS1D02G271600
TraesCS1D02G271800
TraesCS1D02G277700
TraesCS1D02G288200
TraesCS1D02G298100
TraesCS1D02G308100
TraesCS1D02G317300
TraesCS1D02G335400
TraesCS1D02G343400
TraesCS1D02G364400
TraesCS1D02G366500
TraesCS1D02G370300
TraesCS1D02G391600
TraesCS1D02G415200
TraesCS1D02G428600
TraesCS1D02G430200
TraesCS1D02G432000
TraesCS1D02G432300
TraesCS1D02G443700
TraesCS2A02G007300
TraesCS2A02G037900
TraesCS2A02G060500
TraesCS2A02G077600
TraesCS2A02G080000
TraesCS2A02G082500
TraesCS2A02G088500
TraesCS2A02G103400
TraesCS2A02G105400
TraesCS2A02G109800
TraesCS2A02G110500
TraesCS2A02G112500
TraesCS2A02G126100
TraesCS2A02G141900
TraesCS2A02G143300
TraesCS2A02G149100
TraesCS2A02G154500
TraesCS2A02G156800
TraesCS2A02G164300
TraesCS2A02G170800
TraesCS2A02G174600
TraesCS2A02G176400
TraesCS2A02G183500
TraesCS2A02G190000
TraesCS2A02G200800
TraesCS2A02G212800
TraesCS2A02G225200
TraesCS2A02G247500
TraesCS2A02G266900
TraesCS2A02G267200
TraesCS2A02G281900
TraesCS2A02G285400
TraesCS2A02G302000
TraesCS2A02G312400
TraesCS2A02G333000
TraesCS2A02G338300
TraesCS2A02G343600
TraesCS2A02G359800
TraesCS2A02G382100
TraesCS2A02G388600
TraesCS2A02G393800
TraesCS2A02G398500
TraesCS2A02G399300
TraesCS2A02G400000
TraesCS2A02G402900
TraesCS2A02G417800
TraesCS2A02G450500
TraesCS2A02G453400
TraesCS2A02G454000
TraesCS2A02G458600
TraesCS2A02G458800
TraesCS2A02G483400
TraesCS2A02G532000
TraesCS2A02G532100
TraesCS2A02G560700
TraesCS2A02G568300
TraesCS2A02G583000
TraesCS2A02G584700
TraesCS2A02G585600
TraesCS2A02G590400
TraesCS2A02G591000
TraesCS2B02G012200
TraesCS2B02G013600
TraesCS2B02G068200
TraesCS2B02G075300
TraesCS2B02G108900
TraesCS2B02G115600
TraesCS2B02G120700
TraesCS2B02G123000
TraesCS2B02G134100
TraesCS2B02G179400
TraesCS2B02G182500
TraesCS2B02G184600
TraesCS2B02G187700
TraesCS2B02G196700
TraesCS2B02G197200
TraesCS2B02G223400
TraesCS2B02G236900
TraesCS2B02G243400
TraesCS2B02G247900
TraesCS2B02G275100
TraesCS2B02G296200
TraesCS2B02G300000
TraesCS2B02G303200
TraesCS2B02G308700
TraesCS2B02G335800
TraesCS2B02G341200
TraesCS2B02G343600
TraesCS2B02G359200
TraesCS2B02G362400
TraesCS2B02G385400
TraesCS2B02G392400
TraesCS2B02G397900
TraesCS2B02G399400
TraesCS2B02G406700
TraesCS2B02G411800
TraesCS2B02G412600
TraesCS2B02G416400
TraesCS2B02G419700
TraesCS2B02G421700
TraesCS2B02G439800
TraesCS2B02G442500
TraesCS2B02G464300
TraesCS2B02G464400
TraesCS2B02G466500
TraesCS2B02G474800
TraesCS2B02G475400
TraesCS2B02G475800
TraesCS2B02G476400
TraesCS2B02G480600
TraesCS2B02G494400
TraesCS2B02G513800
TraesCS2B02G513900
TraesCS2B02G514000
TraesCS2B02G516600
TraesCS2B02G532500
TraesCS2B02G561300
TraesCS2B02G561500
TraesCS2B02G586300
TraesCS2B02G605200
TraesCS2B02G605300
TraesCS2B02G615700
TraesCS2B02G622200
TraesCS2D02G008200
TraesCS2D02G061100
TraesCS2D02G067900
TraesCS2D02G074200
TraesCS2D02G080700
TraesCS2D02G081900
TraesCS2D02G082100
TraesCS2D02G082300
TraesCS2D02G089300
TraesCS2D02G092100
TraesCS2D02G095100
TraesCS2D02G100700
TraesCS2D02G105000
TraesCS2D02G109400
TraesCS2D02G119600
TraesCS2D02G127100
TraesCS2D02G134700
TraesCS2D02G147100
TraesCS2D02G153900
TraesCS2D02G159600
TraesCS2D02G162800
TraesCS2D02G168300
TraesCS2D02G176100
TraesCS2D02G178300
TraesCS2D02G196800
TraesCS2D02G203800
TraesCS2D02G210400
TraesCS2D02G210900
TraesCS2D02G211300
TraesCS2D02G212300
TraesCS2D02G213300
TraesCS2D02G231100
TraesCS2D02G251700
TraesCS2D02G266500
TraesCS2D02G272100
TraesCS2D02G281300
TraesCS2D02G284600
TraesCS2D02G311600
TraesCS2D02G312200
TraesCS2D02G338500
TraesCS2D02G371700
TraesCS2D02G371800
TraesCS2D02G378600
TraesCS2D02G392300
TraesCS2D02G396000
TraesCS2D02G396800
TraesCS2D02G417600
TraesCS2D02G429400
TraesCS2D02G436800
TraesCS2D02G442300
TraesCS2D02G447300
TraesCS2D02G449500
TraesCS2D02G452800
TraesCS2D02G453100
TraesCS2D02G453200
TraesCS2D02G453300
TraesCS2D02G453400
TraesCS2D02G453500
TraesCS2D02G464700
TraesCS2D02G468100
TraesCS2D02G475600
TraesCS2D02G487200
TraesCS2D02G492300
TraesCS2D02G514500
TraesCS2D02G527700
TraesCS2D02G533100
TraesCS2D02G533200
TraesCS2D02G533400
TraesCS2D02G533500
TraesCS2D02G533600
TraesCS2D02G533700
TraesCS2D02G533800
TraesCS2D02G533900
TraesCS2D02G556000
TraesCS2D02G563000
TraesCS2D02G579000
TraesCS2D02G579400
TraesCS2D02G596300
TraesCS2D02G596400
TraesCS3A02G029500
TraesCS3A02G030000
TraesCS3A02G033900
TraesCS3A02G074600
TraesCS3A02G099500
TraesCS3A02G118500
TraesCS3A02G131200
TraesCS3A02G132300
TraesCS3A02G132800
TraesCS3A02G133900
TraesCS3A02G154500
TraesCS3A02G154700
TraesCS3A02G160600
TraesCS3A02G163500
TraesCS3A02G180700
TraesCS3A02G250800
TraesCS3A02G256300
TraesCS3A02G263900
TraesCS3A02G269900
TraesCS3A02G274100
TraesCS3A02G280600
TraesCS3A02G283700
TraesCS3A02G290300
TraesCS3A02G303300
TraesCS3A02G320600
TraesCS3A02G325100
TraesCS3A02G327000
TraesCS3A02G330000
TraesCS3A02G336800
TraesCS3A02G342100
TraesCS3A02G353500
TraesCS3A02G354600
TraesCS3A02G356600
TraesCS3A02G374200
TraesCS3A02G379900
TraesCS3A02G390300
TraesCS3A02G401900
TraesCS3A02G434300
TraesCS3A02G434600
TraesCS3A02G442700
TraesCS3A02G448500
TraesCS3A02G450500
TraesCS3A02G454700
TraesCS3A02G456300
TraesCS3A02G483100
TraesCS3A02G488400
TraesCS3A02G498900
TraesCS3A02G527300
TraesCS3A02G534100
TraesCS3B02G012300
TraesCS3B02G048200
TraesCS3B02G067600
TraesCS3B02G081200
TraesCS3B02G106900
TraesCS3B02G122500
TraesCS3B02G130400
TraesCS3B02G132900
TraesCS3B02G136000
TraesCS3B02G150500
TraesCS3B02G158200
TraesCS3B02G160500
TraesCS3B02G166900
TraesCS3B02G167600
TraesCS3B02G173400
TraesCS3B02G181000
TraesCS3B02G182000
TraesCS3B02G191200
TraesCS3B02G194500
TraesCS3B02G198500
TraesCS3B02G210400
TraesCS3B02G233900
TraesCS3B02G234100
TraesCS3B02G239400
TraesCS3B02G255900
TraesCS3B02G294000
TraesCS3B02G303200
TraesCS3B02G312500
TraesCS3B02G314300
TraesCS3B02G315200
TraesCS3B02G316400
TraesCS3B02G326400
TraesCS3B02G328200
TraesCS3B02G353800
TraesCS3B02G354000
TraesCS3B02G354200
TraesCS3B02G366700
TraesCS3B02G374200
TraesCS3B02G376600
TraesCS3B02G386000
TraesCS3B02G393400
TraesCS3B02G400800
TraesCS3B02G401400
TraesCS3B02G421800
TraesCS3B02G432800
TraesCS3B02G436400
TraesCS3B02G438800
TraesCS3B02G456600
TraesCS3B02G488600
TraesCS3B02G544200
TraesCS3B02G553500
TraesCS3B02G597600
TraesCS3D02G067500
TraesCS3D02G074400
TraesCS3D02G091700
TraesCS3D02G106900
TraesCS3D02G115100
TraesCS3D02G117200
TraesCS3D02G129200
TraesCS3D02G140600
TraesCS3D02G141200
TraesCS3D02G142600
TraesCS3D02G146400
TraesCS3D02G150200
TraesCS3D02G161500
TraesCS3D02G163400
TraesCS3D02G181300
TraesCS3D02G185600
TraesCS3D02G186900
TraesCS3D02G191400
TraesCS3D02G212000
TraesCS3D02G214000
TraesCS3D02G226400
TraesCS3D02G227400
TraesCS3D02G231700
TraesCS3D02G233200
TraesCS3D02G244800
TraesCS3D02G279600
TraesCS3D02G279700
TraesCS3D02G283600
TraesCS3D02G298500
TraesCS3D02G309400
TraesCS3D02G318700
TraesCS3D02G320400
TraesCS3D02G329800
TraesCS3D02G338200
TraesCS3D02G348200
TraesCS3D02G348600
TraesCS3D02G352700
TraesCS3D02G382700
TraesCS3D02G382800
TraesCS3D02G383200
TraesCS3D02G396800
TraesCS3D02G403800
TraesCS3D02G412300
TraesCS3D02G434900
TraesCS3D02G441000
TraesCS3D02G467600
TraesCS3D02G506400
TraesCS4A02G005200
TraesCS4A02G007900
TraesCS4A02G008500
TraesCS4A02G010000
TraesCS4A02G015700
TraesCS4A02G017800
TraesCS4A02G039400
TraesCS4A02G050800
TraesCS4A02G065100
TraesCS4A02G067800
TraesCS4A02G092900
TraesCS4A02G094000
TraesCS4A02G100700
TraesCS4A02G127900
TraesCS4A02G147300
TraesCS4A02G180200
TraesCS4A02G183100
TraesCS4A02G186400
TraesCS4A02G190200
TraesCS4A02G190500
TraesCS4A02G196600
TraesCS4A02G198900
TraesCS4A02G204600
TraesCS4A02G206900
TraesCS4A02G227000
TraesCS4A02G234100
TraesCS4A02G241600
TraesCS4A02G244200
TraesCS4A02G245400
TraesCS4A02G252200
TraesCS4A02G269600
TraesCS4A02G295700
TraesCS4A02G304300
TraesCS4A02G318200
TraesCS4A02G340400
TraesCS4A02G350400
TraesCS4A02G360100
TraesCS4A02G390200
TraesCS4A02G392000
TraesCS4A02G392200
TraesCS4A02G392600
TraesCS4A02G404800
TraesCS4A02G405000
TraesCS4A02G443100
TraesCS4A02G451800
TraesCS4A02G452600
TraesCS4B02G009200
TraesCS4B02G026400
TraesCS4B02G030000
TraesCS4B02G033900
TraesCS4B02G047200
TraesCS4B02G052900
TraesCS4B02G081200
TraesCS4B02G086100
TraesCS4B02G115400
TraesCS4B02G119700
TraesCS4B02G129400
TraesCS4B02G129600
TraesCS4B02G132400
TraesCS4B02G143500
TraesCS4B02G145100
TraesCS4B02G178900
TraesCS4B02G186400
TraesCS4B02G186600
TraesCS4B02G203900
TraesCS4B02G212200
TraesCS4B02G216200
TraesCS4B02G218800
TraesCS4B02G236700
TraesCS4B02G251900
TraesCS4B02G266100
TraesCS4B02G276100
TraesCS4B02G280800
TraesCS4B02G288300
TraesCS4B02G298700
TraesCS4B02G299800
TraesCS4B02G303200
TraesCS4B02G304600
TraesCS4B02G304900
TraesCS4B02G306500
TraesCS4B02G310500
TraesCS4B02G313800
TraesCS4B02G323800
TraesCS4B02G344400
TraesCS4B02G348900
TraesCS4B02G350700
TraesCS4B02G352900
TraesCS4B02G385900
TraesCS4B02G391200
TraesCS4B02G392800
TraesCS4D02G006700
TraesCS4D02G006900
TraesCS4D02G014200
TraesCS4D02G017900
TraesCS4D02G026300
TraesCS4D02G037800
TraesCS4D02G059900
TraesCS4D02G079900
TraesCS4D02G086500
TraesCS4D02G091800
TraesCS4D02G104500
TraesCS4D02G108200
TraesCS4D02G123000
TraesCS4D02G132200
TraesCS4D02G148800
TraesCS4D02G149000
TraesCS4D02G152400
TraesCS4D02G168900
TraesCS4D02G184900
TraesCS4D02G192900
TraesCS4D02G195700
TraesCS4D02G198900
TraesCS4D02G204500
TraesCS4D02G213300
TraesCS4D02G219900
TraesCS4D02G225600
TraesCS4D02G230600
TraesCS4D02G251300
TraesCS4D02G263600
TraesCS4D02G273500
TraesCS4D02G274600
TraesCS4D02G275600
TraesCS4D02G283700
TraesCS4D02G287100
TraesCS4D02G287300
TraesCS4D02G293700
TraesCS4D02G303200
TraesCS4D02G320600
TraesCS4D02G324000
TraesCS4D02G339500
TraesCS4D02G343300
TraesCS4D02G345400
TraesCS4D02G349300
TraesCS4D02G349500
TraesCS4D02G351200
TraesCS5A02G010100
TraesCS5A02G010300
TraesCS5A02G018700
TraesCS5A02G051900
TraesCS5A02G077600
TraesCS5A02G084200
TraesCS5A02G087000
TraesCS5A02G098300
TraesCS5A02G101600
TraesCS5A02G139200
TraesCS5A02G142900
TraesCS5A02G148900
TraesCS5A02G157900
TraesCS5A02G167100
TraesCS5A02G187700
TraesCS5A02G194000
TraesCS5A02G201200
TraesCS5A02G205700
TraesCS5A02G228800
TraesCS5A02G231500
TraesCS5A02G231600
TraesCS5A02G262500
TraesCS5A02G288200
TraesCS5A02G296000
TraesCS5A02G298600
TraesCS5A02G314500
TraesCS5A02G314600
TraesCS5A02G315900
TraesCS5A02G318700
TraesCS5A02G324300
TraesCS5A02G347900
TraesCS5A02G352100
TraesCS5A02G390700
TraesCS5A02G397200
TraesCS5A02G404200
TraesCS5A02G406700
TraesCS5A02G407100
TraesCS5A02G428700
TraesCS5A02G449200
TraesCS5A02G456800
TraesCS5A02G458900
TraesCS5A02G467200
TraesCS5A02G467900
TraesCS5A02G469300
TraesCS5A02G471900
TraesCS5A02G486700
TraesCS5A02G496000
TraesCS5A02G499200
TraesCS5A02G500800
TraesCS5A02G504600
TraesCS5A02G513900
TraesCS5A02G526900
TraesCS5B02G009200
TraesCS5B02G022400
TraesCS5B02G028000
TraesCS5B02G036000
TraesCS5B02G050700
TraesCS5B02G059900
TraesCS5B02G064600
TraesCS5B02G066200
TraesCS5B02G080900
TraesCS5B02G081800
TraesCS5B02G088000
TraesCS5B02G088900
TraesCS5B02G119100
TraesCS5B02G119600
TraesCS5B02G123200
TraesCS5B02G135700
TraesCS5B02G141700
TraesCS5B02G141900
TraesCS5B02G147400
TraesCS5B02G147500
TraesCS5B02G157600
TraesCS5B02G164100
TraesCS5B02G189300
TraesCS5B02G198400
TraesCS5B02G214200
TraesCS5B02G215300
TraesCS5B02G215500
TraesCS5B02G217300
TraesCS5B02G218200
TraesCS5B02G219500
TraesCS5B02G221000
TraesCS5B02G226100
TraesCS5B02G229900
TraesCS5B02G231300
TraesCS5B02G255200
TraesCS5B02G260200
TraesCS5B02G266500
TraesCS5B02G317500
TraesCS5B02G333400
TraesCS5B02G333800
TraesCS5B02G335100
TraesCS5B02G348900
TraesCS5B02G366000
TraesCS5B02G376500
TraesCS5B02G383500
TraesCS5B02G384100
TraesCS5B02G387300
TraesCS5B02G398300
TraesCS5B02G408600
TraesCS5B02G411700
TraesCS5B02G456700
TraesCS5B02G478900
TraesCS5B02G479000
TraesCS5B02G481800
TraesCS5B02G490600
TraesCS5B02G507300
TraesCS5B02G534700
TraesCS5B02G552600
TraesCS5B02G552900
TraesCS5D02G054600
TraesCS5D02G065100
TraesCS5D02G095600
TraesCS5D02G111800
TraesCS5D02G136100
TraesCS5D02G141900
TraesCS5D02G144100
TraesCS5D02G146500
TraesCS5D02G149100
TraesCS5D02G152900
TraesCS5D02G168900
TraesCS5D02G171400
TraesCS5D02G201600
TraesCS5D02G224000
TraesCS5D02G228600
TraesCS5D02G249700
TraesCS5D02G255500
TraesCS5D02G271100
TraesCS5D02G272900
TraesCS5D02G308500
TraesCS5D02G316000
TraesCS5D02G328400
TraesCS5D02G340600
TraesCS5D02G353800
TraesCS5D02G364700
TraesCS5D02G391200
TraesCS5D02G393700
TraesCS5D02G405700
TraesCS5D02G420400
TraesCS5D02G436800
TraesCS5D02G451600
TraesCS5D02G476400
TraesCS5D02G484400
TraesCS5D02G495900
TraesCS5D02G500900
TraesCS5D02G507500
TraesCS5D02G551700
TraesCS5D02G557200
TraesCS5D02G568500
TraesCS6A02G033400
TraesCS6A02G033800
TraesCS6A02G035000
TraesCS6A02G036600
TraesCS6A02G058100
TraesCS6A02G061600
TraesCS6A02G065900
TraesCS6A02G083300
TraesCS6A02G099000
TraesCS6A02G109500
TraesCS6A02G114100
TraesCS6A02G115400
TraesCS6A02G118500
TraesCS6A02G122900
TraesCS6A02G133600
TraesCS6A02G153900
TraesCS6A02G154700
TraesCS6A02G164900
TraesCS6A02G165000
TraesCS6A02G168600
TraesCS6A02G170000
TraesCS6A02G172000
TraesCS6A02G190800
TraesCS6A02G236100
TraesCS6A02G255200
TraesCS6A02G255600
TraesCS6A02G259900
TraesCS6A02G268300
TraesCS6A02G275400
TraesCS6A02G295600
TraesCS6A02G296200
TraesCS6A02G323000
TraesCS6A02G344700
TraesCS6A02G348000
TraesCS6A02G360400
TraesCS6A02G365500
TraesCS6A02G367200
TraesCS6A02G372200
TraesCS6A02G401600
TraesCS6B02G041500
TraesCS6B02G042600
TraesCS6B02G048300
TraesCS6B02G049400
TraesCS6B02G051100
TraesCS6B02G060800
TraesCS6B02G078200
TraesCS6B02G078800
TraesCS6B02G082400
TraesCS6B02G084900
TraesCS6B02G142000
TraesCS6B02G181600
TraesCS6B02G182700
TraesCS6B02G196600
TraesCS6B02G198400
TraesCS6B02G199900
TraesCS6B02G209700
TraesCS6B02G216900
TraesCS6B02G236200
TraesCS6B02G275400
TraesCS6B02G284400
TraesCS6B02G284500
TraesCS6B02G284800
TraesCS6B02G303000
TraesCS6B02G308600
TraesCS6B02G315000
TraesCS6B02G316700
TraesCS6B02G317500
TraesCS6B02G322900
TraesCS6B02G325700
TraesCS6B02G326000
TraesCS6B02G337500
TraesCS6B02G348000
TraesCS6B02G352800
TraesCS6B02G353500
TraesCS6B02G353900
TraesCS6B02G376800
TraesCS6B02G393300
TraesCS6B02G400200
TraesCS6B02G400500
TraesCS6B02G400600
TraesCS6B02G400800
TraesCS6B02G410000
TraesCS6B02G420000
TraesCS6B02G472800
TraesCS6D02G034300
TraesCS6D02G039300
TraesCS6D02G040200
TraesCS6D02G040500
TraesCS6D02G040700
TraesCS6D02G042500
TraesCS6D02G048800
TraesCS6D02G053600
TraesCS6D02G067500
TraesCS6D02G094000
TraesCS6D02G123700
TraesCS6D02G134100
TraesCS6D02G143400
TraesCS6D02G152900
TraesCS6D02G154100
TraesCS6D02G160000
TraesCS6D02G161400
TraesCS6D02G167500
TraesCS6D02G191200
TraesCS6D02G193100
TraesCS6D02G209100
TraesCS6D02G231900
TraesCS6D02G233900
TraesCS6D02G266700
TraesCS6D02G276200
TraesCS6D02G276300
TraesCS6D02G296400
TraesCS6D02G301800
TraesCS6D02G302800
TraesCS6D02G307500
TraesCS6D02G307600
TraesCS6D02G316100
TraesCS6D02G326700
TraesCS6D02G331000
TraesCS6D02G343900
TraesCS6D02G348900
TraesCS6D02G356300
TraesCS6D02G357900
TraesCS6D02G376800
TraesCS6D02G393700
TraesCS7A02G019200
TraesCS7A02G088200
TraesCS7A02G089600
TraesCS7A02G091900
TraesCS7A02G092000
TraesCS7A02G093100
TraesCS7A02G093300
TraesCS7A02G142300
TraesCS7A02G145700
TraesCS7A02G149300
TraesCS7A02G151200
TraesCS7A02G168200
TraesCS7A02G169300
TraesCS7A02G185200
TraesCS7A02G213700
TraesCS7A02G214300
TraesCS7A02G214500
TraesCS7A02G225000
TraesCS7A02G227900
TraesCS7A02G234900
TraesCS7A02G240400
TraesCS7A02G262400
TraesCS7A02G282000
TraesCS7A02G298900
TraesCS7A02G323400
TraesCS7A02G333700
TraesCS7A02G349500
TraesCS7A02G354600
TraesCS7A02G358200
TraesCS7A02G375100
TraesCS7A02G384400
TraesCS7A02G385200
TraesCS7A02G391800
TraesCS7A02G392200
TraesCS7A02G392300
TraesCS7A02G394600
TraesCS7A02G401500
TraesCS7A02G406500
TraesCS7A02G445600
TraesCS7A02G449400
TraesCS7A02G450400
TraesCS7A02G450700
TraesCS7A02G460700
TraesCS7A02G462400
TraesCS7A02G462600
TraesCS7A02G491600
TraesCS7A02G503700
TraesCS7A02G520000
TraesCS7A02G526600
TraesCS7A02G548500
TraesCS7B02G011500
TraesCS7B02G016700
TraesCS7B02G017400
TraesCS7B02G017600
TraesCS7B02G032800
TraesCS7B02G034200
TraesCS7B02G041200
TraesCS7B02G064100
TraesCS7B02G067000
TraesCS7B02G079300
TraesCS7B02G087100
TraesCS7B02G104200
TraesCS7B02G121800
TraesCS7B02G159000
TraesCS7B02G162100
TraesCS7B02G169200
TraesCS7B02G169300
TraesCS7B02G170800
TraesCS7B02G171000
TraesCS7B02G174900
TraesCS7B02G208900
TraesCS7B02G232100
TraesCS7B02G234500
TraesCS7B02G252600
TraesCS7B02G262400
TraesCS7B02G264300
TraesCS7B02G269600
TraesCS7B02G272400
TraesCS7B02G287000
TraesCS7B02G288100
TraesCS7B02G294600
TraesCS7B02G336900
TraesCS7B02G363800
TraesCS7B02G389100
TraesCS7B02G406300
TraesCS7B02G435000
TraesCS7B02G444900
TraesCS7B02G469400
TraesCS7D02G043600
TraesCS7D02G058200
TraesCS7D02G086500
TraesCS7D02G087800
TraesCS7D02G088300
TraesCS7D02G088800
TraesCS7D02G097400
TraesCS7D02G116600
TraesCS7D02G136800
TraesCS7D02G150900
TraesCS7D02G153100
TraesCS7D02G169700
TraesCS7D02G179600
TraesCS7D02G191200
TraesCS7D02G226600
TraesCS7D02G231500
TraesCS7D02G247100
TraesCS7D02G259200
TraesCS7D02G262100
TraesCS7D02G262500
TraesCS7D02G272800
TraesCS7D02G273100
TraesCS7D02G276700
TraesCS7D02G280500
TraesCS7D02G315800
TraesCS7D02G330900
TraesCS7D02G345700
TraesCS7D02G347100
TraesCS7D02G353800
TraesCS7D02G361900
TraesCS7D02G362000
TraesCS7D02G367600
TraesCS7D02G368400
TraesCS7D02G390000
TraesCS7D02G390100
TraesCS7D02G390200
TraesCS7D02G395900
TraesCS7D02G409200
TraesCS7D02G411800
TraesCS7D02G428400
TraesCS7D02G435200
TraesCS7D02G443800
TraesCS7D02G477300
TraesCS7D02G485200
TraesCS7D02G486200
TraesCS7D02G488600
TraesCS7D02G532600
TraesCSU02G035200
TraesCSU02G081000
TraesCSU02G108098
TraesCSU02G118100
TraesCSU02G137300
ENSRNA050013955
TraesCS1A02G048500
TraesCS1A02G071600
TraesCS1A02G099100
TraesCS1A02G102900
TraesCS1A02G119800
TraesCS1A02G140600
TraesCS1A02G143400
TraesCS1A02G154200
TraesCS1A02G231900
TraesCS1A02G262700
TraesCS1A02G341400
TraesCS1B02G013900
TraesCS1B02G097400
TraesCS1B02G172800
TraesCS1B02G282500
TraesCS1B02G306000
TraesCS1B02G324500
TraesCS1B02G328000
TraesCS1B02G342800
TraesCS1B02G402800
TraesCS1B02G414700
TraesCS1B02G432400
TraesCS1B02G447700
TraesCS1B02G481000
TraesCS1D02G048600
TraesCS1D02G120700
TraesCS1D02G208300
TraesCS1D02G297100
TraesCS1D02G304900
TraesCS1D02G333300
TraesCS1D02G343700
TraesCS1D02G418900
TraesCS2A02G073600
TraesCS2A02G120100
TraesCS2A02G151700
TraesCS2A02G153400
TraesCS2A02G207700
TraesCS2A02G209000
TraesCS2A02G251300
TraesCS2A02G252400
TraesCS2A02G305500
TraesCS2A02G352700
TraesCS2A02G353700
TraesCS2A02G370700
TraesCS2A02G372600
TraesCS2A02G390000
TraesCS2A02G405600
TraesCS2A02G415600
TraesCS2A02G416900
TraesCS2A02G428200
TraesCS2A02G429900
TraesCS2A02G432400
TraesCS2A02G452800
TraesCS2A02G465700
TraesCS2B02G064100
TraesCS2B02G118700
TraesCS2B02G119500
TraesCS2B02G167300
TraesCS2B02G211100
TraesCS2B02G214900
TraesCS2B02G230500
TraesCS2B02G259200
TraesCS2B02G308200
TraesCS2B02G322300
TraesCS2B02G337100
TraesCS2B02G352800
TraesCS2B02G453800
TraesCS2B02G470100
TraesCS2B02G478500
TraesCS2B02G479500
TraesCS2B02G520900
TraesCS2B02G544300
TraesCS2B02G555300
TraesCS2B02G579800
TraesCS2B02G588000
TraesCS2B02G588100
TraesCS2D02G141800
TraesCS2D02G172800
TraesCS2D02G183800
TraesCS2D02G198800
TraesCS2D02G234100
TraesCS2D02G245100
TraesCS2D02G304000
TraesCS2D02G306300
TraesCS2D02G342400
TraesCS2D02G362700
TraesCS2D02G381800
TraesCS2D02G385100
TraesCS2D02G410600
TraesCS2D02G414200
TraesCS2D02G440000
TraesCS2D02G440400
TraesCS2D02G445300
TraesCS2D02G466100
TraesCS2D02G481800
TraesCS2D02G553600
TraesCS2D02G580700
TraesCS2D02G582800
TraesCS3A02G027500
TraesCS3A02G074300
TraesCS3A02G118000
TraesCS3A02G168200
TraesCS3A02G175300
TraesCS3A02G239600
TraesCS3A02G240200
TraesCS3A02G245300
TraesCS3A02G286900
TraesCS3A02G287700
TraesCS3A02G299800
TraesCS3A02G304500
TraesCS3A02G311000
TraesCS3A02G329100
TraesCS3A02G358400
TraesCS3A02G386700
TraesCS3A02G463200
TraesCS3A02G464500
TraesCS3B02G091000
TraesCS3B02G105800
TraesCS3B02G135000
TraesCS3B02G147800
TraesCS3B02G160700
TraesCS3B02G162000
TraesCS3B02G180000
TraesCS3B02G197100
TraesCS3B02G205000
TraesCS3B02G221100
TraesCS3B02G223700
TraesCS3B02G240600
TraesCS3B02G250700
TraesCS3B02G323600
TraesCS3B02G368300
TraesCS3B02G427800
TraesCS3B02G469400
TraesCS3B02G490100
TraesCS3B02G501200
TraesCS3B02G506300
TraesCS3B02G507400
TraesCS3B02G575500
TraesCS3B02G595900
TraesCS3D02G003000
TraesCS3D02G007500
TraesCS3D02G028100
TraesCS3D02G061400
TraesCS3D02G071800
TraesCS3D02G129600
TraesCS3D02G165100
TraesCS3D02G192400
TraesCS3D02G243500
TraesCS3D02G246100
TraesCS3D02G351000
TraesCS3D02G371900
TraesCS3D02G443600
TraesCS3D02G451200
TraesCS3D02G509200
TraesCS3D02G520000
TraesCS4A02G021400
TraesCS4A02G023900
TraesCS4A02G046300
TraesCS4A02G085400
TraesCS4A02G097900
TraesCS4A02G144300
TraesCS4A02G146000
TraesCS4A02G165900
TraesCS4A02G186800
TraesCS4A02G188600
TraesCS4A02G194400
TraesCS4A02G211200
TraesCS4A02G258800
TraesCS4A02G280000
TraesCS4A02G288000
TraesCS4A02G357500
TraesCS4A02G357600
TraesCS4A02G423900
TraesCS4A02G444000
TraesCS4A02G494800
TraesCS4B02G011400
TraesCS4B02G040100
TraesCS4B02G122500
TraesCS4B02G125200
TraesCS4B02G126900
TraesCS4B02G141700
TraesCS4B02G149200
TraesCS4B02G206700
TraesCS4B02G240900
TraesCS4B02G256600
TraesCS4B02G274000
TraesCS4B02G281100
TraesCS4B02G282400
TraesCS4B02G338400
TraesCS4B02G346000
TraesCS4B02G380200
TraesCS4D02G028400
TraesCS4D02G044600
TraesCS4D02G100300
TraesCS4D02G136500
TraesCS4D02G165700
TraesCS4D02G168200
TraesCS4D02G189000
TraesCS4D02G207500
TraesCS4D02G208000
TraesCS4D02G220400
TraesCS4D02G249300
TraesCS4D02G258600
TraesCS4D02G268400
TraesCS4D02G276300
TraesCS4D02G284300
TraesCS4D02G333100
TraesCS4D02G341700
TraesCS5A02G008500
TraesCS5A02G031500
TraesCS5A02G034300
TraesCS5A02G037500
TraesCS5A02G061000
TraesCS5A02G111300
TraesCS5A02G131200
TraesCS5A02G193200
TraesCS5A02G208600
TraesCS5A02G208700
TraesCS5A02G234500
TraesCS5A02G304300
TraesCS5A02G331800
TraesCS5A02G339400
TraesCS5A02G379800
TraesCS5A02G389000
TraesCS5A02G398700
TraesCS5A02G447300
TraesCS5A02G474000
TraesCS5A02G475800
TraesCS5A02G487500
TraesCS5A02G487700
TraesCS5A02G508200
TraesCS5A02G542400
TraesCS5A02G546700
TraesCS5B02G017100
TraesCS5B02G023100
TraesCS5B02G023400
TraesCS5B02G027100
TraesCS5B02G035800
TraesCS5B02G043300
TraesCS5B02G066600
TraesCS5B02G071100
TraesCS5B02G073800
TraesCS5B02G136800
TraesCS5B02G152100
TraesCS5B02G170600
TraesCS5B02G188600
TraesCS5B02G240900
TraesCS5B02G344900
TraesCS5B02G372000
TraesCS5B02G378600
TraesCS5B02G396100
TraesCS5B02G413700
TraesCS5B02G425300
TraesCS5B02G440700
TraesCS5B02G471200
TraesCS5B02G522100
TraesCS5D02G032600
TraesCS5D02G063100
TraesCS5D02G098700
TraesCS5D02G105900
TraesCS5D02G115200
TraesCS5D02G162900
TraesCS5D02G205400
TraesCS5D02G241400
TraesCS5D02G304900
TraesCS5D02G307100
TraesCS5D02G308200
TraesCS5D02G337700
TraesCS5D02G343700
TraesCS5D02G348600
TraesCS5D02G350300
TraesCS5D02G394900
TraesCS5D02G431900
TraesCS5D02G443900
TraesCS5D02G473800
TraesCS5D02G486300
TraesCS5D02G502600
TraesCS5D02G504700
TraesCS5D02G529700
TraesCS5D02G536500
TraesCS6A02G042400
TraesCS6A02G070100
TraesCS6A02G130800
TraesCS6A02G158100
TraesCS6A02G190600
TraesCS6A02G217300
TraesCS6A02G217600
TraesCS6A02G235100
TraesCS6A02G237100
TraesCS6A02G238100
TraesCS6A02G297900
TraesCS6A02G300300
TraesCS6A02G324100
TraesCS6A02G338200
TraesCS6B02G065000
TraesCS6B02G095500
TraesCS6B02G171900
TraesCS6B02G212100
TraesCS6B02G214600
TraesCS6B02G291300
TraesCS6B02G375100
TraesCS6B02G379700
TraesCS6B02G388900
TraesCS6B02G418100
TraesCS6D02G004900
TraesCS6D02G045400
TraesCS6D02G062200
TraesCS6D02G070800
TraesCS6D02G170600
TraesCS6D02G172700
TraesCS6D02G199900
TraesCS6D02G214400
TraesCS6D02G260600
TraesCS6D02G263400
TraesCS6D02G275300
TraesCS6D02G291400
TraesCS7A02G175900
TraesCS7A02G186400
TraesCS7A02G264600
TraesCS7A02G265700
TraesCS7A02G279200
TraesCS7A02G317200
TraesCS7A02G319900
TraesCS7A02G343300
TraesCS7A02G356500
TraesCS7A02G364800
TraesCS7A02G392700
TraesCS7A02G400700
TraesCS7A02G410300
TraesCS7A02G436600
TraesCS7A02G460900
TraesCS7A02G525600
TraesCS7A02G559600
TraesCS7A02G565900
TraesCS7B02G011800
TraesCS7B02G030400
TraesCS7B02G040200
TraesCS7B02G051200
TraesCS7B02G052900
TraesCS7B02G055700
TraesCS7B02G061700
TraesCS7B02G110600
TraesCS7B02G111300
TraesCS7B02G152000
TraesCS7B02G232500
TraesCS7B02G237700
TraesCS7B02G252800
TraesCS7B02G283100
TraesCS7B02G309700
TraesCS7B02G375300
TraesCS7B02G396800
TraesCS7B02G412100
TraesCS7B02G450200
TraesCS7B02G489100
TraesCS7D02G000400
TraesCS7D02G022400
TraesCS7D02G023900
TraesCS7D02G054800
TraesCS7D02G153600
TraesCS7D02G179300
TraesCS7D02G189200
TraesCS7D02G204900
TraesCS7D02G220800
TraesCS7D02G226500
TraesCS7D02G239400
TraesCS7D02G248800
TraesCS7D02G305500
TraesCS7D02G311200
TraesCS7D02G333800
TraesCS7D02G334000
TraesCS7D02G366200
TraesCS7D02G472400
TraesCS7D02G485000
TraesCSU02G113500
TraesCSU02G262700
ENSRNA050021161
TraesCS1A02G007934
TraesCS1A02G008000
TraesCS1A02G010905
TraesCS1A02G020300
TraesCS1A02G045700
TraesCS1A02G066700
TraesCS1A02G083400
TraesCS1A02G087700
TraesCS1A02G096200
TraesCS1A02G198000
TraesCS1A02G213900
TraesCS1A02G233800
TraesCS1A02G234500
TraesCS1A02G262500
TraesCS1A02G263600
TraesCS1A02G268500
TraesCS1A02G273000
TraesCS1A02G317311
TraesCS1A02G348200
TraesCS1A02G363100
TraesCS1A02G367300
TraesCS1A02G375100
TraesCS1A02G386200
TraesCS1A02G397100
TraesCS1A02G397300
TraesCS1A02G403000
TraesCS1A02G411700
TraesCS1B02G010600
TraesCS1B02G034300
TraesCS1B02G035000
TraesCS1B02G059000
TraesCS1B02G086200
TraesCS1B02G095000
TraesCS1B02G100200
TraesCS1B02G135000
TraesCS1B02G164100
TraesCS1B02G212200
TraesCS1B02G213800
TraesCS1B02G237600
TraesCS1B02G245100
TraesCS1B02G282800
TraesCS1B02G295900
TraesCS1B02G303800
TraesCS1B02G318700
TraesCS1B02G329992
TraesCS1B02G340500
TraesCS1B02G341500
TraesCS1B02G346000
TraesCS1B02G362700
[truncated: 11,327 more rows]

## Sheet: Alls
Gene ID
TraesCS1A02G005600
TraesCS1A02G024200
TraesCS1A02G054200
TraesCS1A02G054900
TraesCS1A02G069300
TraesCS1A02G087300
TraesCS1A02G088900
TraesCS1A02G108000
TraesCS1A02G145800
TraesCS1A02G208000
TraesCS1A02G220400
TraesCS1A02G272500
TraesCS1A02G278000
TraesCS1A02G313500
TraesCS1A02G346800
TraesCS1A02G429200
TraesCS1B02G062500
TraesCS1B02G080900
TraesCS1B02G081300
TraesCS1B02G114700
TraesCS1B02G160000
TraesCS1B02G176200
TraesCS1B02G222000
TraesCS1B02G223100
TraesCS1B02G231900
TraesCS1B02G233700
TraesCS1B02G275000
TraesCS1B02G292800
TraesCS1B02G358200
TraesCS1B02G360800
TraesCS1B02G364100
TraesCS1B02G390500
TraesCS1B02G398100
TraesCS1B02G404300
TraesCS1B02G463900
TraesCS1B02G472400
TraesCS1B02G476700
TraesCS1D02G038700
TraesCS1D02G049200
TraesCS1D02G063500
TraesCS1D02G067800
TraesCS1D02G102200
TraesCS1D02G102600
TraesCS1D02G185400
TraesCS1D02G189300
TraesCS1D02G192300
TraesCS1D02G222000
TraesCS1D02G242400
TraesCS1D02G262700
TraesCS1D02G264500
TraesCS1D02G349700
TraesCS1D02G453900
TraesCS2A02G017100
TraesCS2A02G050700
TraesCS2A02G064800
TraesCS2A02G074100
TraesCS2A02G119000
TraesCS2A02G180500
TraesCS2A02G213500
TraesCS2A02G224000
TraesCS2A02G310400
TraesCS2A02G342400
TraesCS2A02G346300
TraesCS2A02G363000
TraesCS2A02G390900
TraesCS2A02G414000
TraesCS2A02G419600
TraesCS2A02G421100
TraesCS2A02G554300
TraesCS2A02G558100
TraesCS2B02G026200
TraesCS2B02G140900
TraesCS2B02G141300
TraesCS2B02G141400
TraesCS2B02G206500
TraesCS2B02G263600
TraesCS2B02G272200
TraesCS2B02G320400
TraesCS2B02G347800
TraesCS2B02G354400
TraesCS2B02G358800
TraesCS2B02G383700
TraesCS2B02G384000
TraesCS2B02G400000
TraesCS2B02G409300
TraesCS2B02G446400
TraesCS2B02G487800
TraesCS2B02G495400
TraesCS2B02G504500
TraesCS2B02G513000
TraesCS2B02G529000
TraesCS2B02G589800
TraesCS2B02G591700
TraesCS2B02G599000
TraesCS2B02G622300
TraesCS2D02G060000
TraesCS2D02G077700
TraesCS2D02G084300
TraesCS2D02G099700
TraesCS2D02G179800
TraesCS2D02G221400
TraesCS2D02G239500
TraesCS2D02G249000
TraesCS2D02G265900
TraesCS2D02G364600
TraesCS2D02G391200
TraesCS2D02G391600
TraesCS2D02G403000
TraesCS2D02G457800
TraesCS2D02G472400
TraesCS2D02G550000
TraesCS2D02G558400
TraesCS2D02G558600
TraesCS2D02G559800
TraesCS2D02G560000
TraesCS2D02G571500
TraesCS3A02G041500
TraesCS3A02G057400
TraesCS3A02G102200
TraesCS3A02G112000
TraesCS3A02G114500
TraesCS3A02G118100
TraesCS3A02G118700
TraesCS3A02G123100
TraesCS3A02G137900
TraesCS3A02G147500
TraesCS3A02G204200
TraesCS3A02G288400
TraesCS3A02G327900
TraesCS3A02G356400
TraesCS3A02G380000
TraesCS3A02G464300
TraesCS3A02G480900
TraesCS3A02G530300
TraesCS3B02G043600
TraesCS3B02G052400
TraesCS3B02G076600
TraesCS3B02G137800
TraesCS3B02G142300
TraesCS3B02G155500
TraesCS3B02G162600
TraesCS3B02G165900
TraesCS3B02G193400
TraesCS3B02G211900
TraesCS3B02G219200
TraesCS3B02G250900
TraesCS3B02G264900
TraesCS3B02G265200
TraesCS3B02G274400
TraesCS3B02G278800
TraesCS3B02G312400
TraesCS3B02G315900
TraesCS3B02G323400
TraesCS3B02G384000
TraesCS3B02G443200
TraesCS3B02G479700
TraesCS3B02G481200
TraesCS3B02G487900
TraesCS3B02G497000
TraesCS3B02G501000
TraesCS3B02G504100
TraesCS3D02G120600
TraesCS3D02G173500
TraesCS3D02G179400
TraesCS3D02G179500
TraesCS3D02G182000
TraesCS3D02G216400
TraesCS3D02G230600
TraesCS3D02G230800
TraesCS3D02G270700
TraesCS3D02G278500
TraesCS3D02G302100
TraesCS3D02G343400
TraesCS3D02G370900
TraesCS3D02G398500
TraesCS3D02G408600
TraesCS3D02G427200
TraesCS3D02G431400
TraesCS3D02G454000
TraesCS3D02G460900
TraesCS3D02G464000
TraesCS3D02G464600
TraesCS3D02G480300
TraesCS3D02G520100
TraesCS4A02G019200
TraesCS4A02G031600
TraesCS4A02G037900
TraesCS4A02G050200
TraesCS4A02G121300
TraesCS4A02G167700
TraesCS4A02G176000
TraesCS4A02G182900
TraesCS4A02G184500
TraesCS4A02G197000
TraesCS4A02G215800
TraesCS4A02G241700
TraesCS4A02G282400
TraesCS4A02G289900
TraesCS4A02G290300
TraesCS4A02G309100
TraesCS4A02G332400
TraesCS4A02G332900
TraesCS4A02G336300
TraesCS4A02G347900
TraesCS4A02G362000
TraesCS4A02G363900
TraesCS4A02G366900
TraesCS4A02G373400
TraesCS4A02G396100
TraesCS4A02G413500
TraesCS4B02G022700
TraesCS4B02G042300
TraesCS4B02G071800
TraesCS4B02G084200
TraesCS4B02G106900
TraesCS4B02G110400
TraesCS4B02G131900
TraesCS4B02G135700
TraesCS4B02G197900
TraesCS4B02G198900
TraesCS4B02G256800
TraesCS4B02G274500
TraesCS4B02G303100
TraesCS4B02G363300
TraesCS4D02G021900
TraesCS4D02G032300
TraesCS4D02G057700
TraesCS4D02G070600
TraesCS4D02G116000
TraesCS4D02G129100
TraesCS4D02G134300
TraesCS4D02G142200
TraesCS4D02G144800
TraesCS4D02G198500
TraesCS4D02G228600
TraesCS4D02G242500
TraesCS4D02G301600
TraesCS4D02G364000
TraesCS5A02G011000
TraesCS5A02G022800
TraesCS5A02G023100
TraesCS5A02G029600
TraesCS5A02G066900
TraesCS5A02G083600
TraesCS5A02G090400
TraesCS5A02G098800
TraesCS5A02G117500
TraesCS5A02G124000
TraesCS5A02G130800
TraesCS5A02G141700
TraesCS5A02G179400
TraesCS5A02G180900
TraesCS5A02G208400
TraesCS5A02G251200
TraesCS5A02G341800
TraesCS5A02G369700
TraesCS5A02G375400
TraesCS5A02G404400
TraesCS5A02G423500
TraesCS5A02G439400
TraesCS5A02G451000
TraesCS5A02G514900
TraesCS5B02G019700
TraesCS5B02G024700
TraesCS5B02G025100
TraesCS5B02G061200
TraesCS5B02G159900
TraesCS5B02G168500
TraesCS5B02G172800
TraesCS5B02G178600
TraesCS5B02G285800
TraesCS5B02G439400
TraesCS5B02G442400
TraesCS5B02G479300
TraesCS5B02G525100
TraesCS5B02G536100
TraesCS5D02G028600
TraesCS5D02G033700
TraesCS5D02G035500
TraesCS5D02G039700
TraesCS5D02G044000
TraesCS5D02G058300
TraesCS5D02G069900
TraesCS5D02G077000
TraesCS5D02G080300
TraesCS5D02G089700
TraesCS5D02G118200
TraesCS5D02G150500
TraesCS5D02G151100
TraesCS5D02G176700
TraesCS5D02G193100
TraesCS5D02G195700
TraesCS5D02G199600
TraesCS5D02G240200
TraesCS5D02G259100
TraesCS5D02G263000
TraesCS5D02G284700
TraesCS5D02G286800
TraesCS5D02G294500
TraesCS5D02G350600
TraesCS5D02G385000
TraesCS5D02G401100
TraesCS5D02G407900
TraesCS5D02G411500
TraesCS5D02G412200
TraesCS5D02G425700
TraesCS5D02G450100
TraesCS5D02G510300
TraesCS5D02G514200
TraesCS5D02G523100
TraesCS5D02G525900
TraesCS5D02G532800
TraesCS5D02G533600
TraesCS6A02G057500
TraesCS6A02G062300
TraesCS6A02G084000
TraesCS6A02G096800
TraesCS6A02G100500
TraesCS6A02G101400
TraesCS6A02G102800
TraesCS6A02G103100
TraesCS6A02G103800
TraesCS6A02G106000
TraesCS6A02G108700
TraesCS6A02G155000
TraesCS6A02G164200
TraesCS6A02G169300
TraesCS6A02G186800
TraesCS6A02G202900
TraesCS6A02G231400
TraesCS6A02G259000
TraesCS6A02G287800
TraesCS6A02G313000
TraesCS6A02G319900
TraesCS6A02G340400
TraesCS6A02G417400
TraesCS6A02G421400
TraesCS6B02G075500
TraesCS6B02G083200
TraesCS6B02G083400
TraesCS6B02G083500
TraesCS6B02G097800
TraesCS6B02G103200
TraesCS6B02G112900
TraesCS6B02G145500
TraesCS6B02G170600
TraesCS6B02G174200
TraesCS6B02G206200
TraesCS6B02G265300
TraesCS6B02G286400
TraesCS6B02G290900
TraesCS6B02G396200
TraesCS6B02G434400
TraesCS6B02G450900
TraesCS6D02G020500
TraesCS6D02G042100
TraesCS6D02G056000
TraesCS6D02G057500
TraesCS6D02G058800
TraesCS6D02G062500
TraesCS6D02G077200
TraesCS6D02G093600
TraesCS6D02G101900
TraesCS6D02G103800
TraesCS6D02G107300
TraesCS6D02G150100
TraesCS6D02G173700
TraesCS6D02G204800
TraesCS6D02G208400
TraesCS6D02G266600
TraesCS6D02G302100
TraesCS6D02G358100
TraesCS6D02G376500
TraesCS7A02G047700
TraesCS7A02G053200
TraesCS7A02G067500
TraesCS7A02G067700
TraesCS7A02G141400
TraesCS7A02G173500
TraesCS7A02G233800
TraesCS7A02G233900
TraesCS7A02G326500
TraesCS7A02G425600
TraesCS7A02G437300
TraesCS7A02G477300
TraesCS7B02G053400
TraesCS7B02G139700
TraesCS7B02G154200
TraesCS7B02G229000
TraesCS7B02G230200
TraesCS7B02G249300
TraesCS7B02G255700
TraesCS7B02G281900
TraesCS7B02G304900
TraesCS7B02G318900
TraesCS7B02G333900
TraesCS7B02G342900
TraesCS7B02G350600
TraesCS7B02G390100
TraesCS7B02G419600
TraesCS7B02G423800
TraesCS7D02G070800
TraesCS7D02G078200
TraesCS7D02G154400
TraesCS7D02G157500
TraesCS7D02G165800
TraesCS7D02G181600
TraesCS7D02G231600
TraesCS7D02G241100
TraesCS7D02G251300
TraesCS7D02G276100
TraesCS7D02G282500
TraesCS7D02G326400
TraesCS7D02G376100
TraesCS7D02G398600
TraesCS7D02G453000
TraesCS7D02G459200
TraesCS7D02G464800
TraesCS7D02G490700
TraesCS7D02G499100
TraesCS7D02G499200
TraesCS7D02G502100
TraesCS7D02G522000
TraesCSU02G026000
TraesCSU02G028800
TraesCSU02G037700
TraesCSU02G133400
TraesCSU02G205800
