# Supplementary material for: Chromatin accessibility landscapes revealed the subgenome-divergent regulation networks during wheat grain development
Source: aBIOTECH. 2023 Feb 10;4(1):8–19. doi: 10.1007/s42994-023-00095-8 (PMC10199822; doi:10.1007/s42994-023-00095-8)
Supplement: Supplementary file 4 — Supplementary file4 List of the unbalanced expressed genes among subgenomes during seed development (XLSX 16 KB) [file 42994_2023_95_MOESM4_ESM.xlsx]

## Sheet: Genes related to starch pathway
Gene ID	Gene names	Annotation
TraesCS2A02G293400	TaSBEIIa	1,4-alpha-glucan-branching enzyme
TraesCS2D02G290800	TaSBEIIa	1,4-alpha-glucan-branching enzyme
TraesCS2B02G309500	TaSBEIIa	1,4-alpha-glucan-branching enzyme
TraesCS2A02G310300	TaSBEIIb	1,4-alpha-glucan-branching enzyme
TraesCS2B02G327300	TaSBEIIb	1,4-alpha-glucan-branching enzyme
TraesCS2D02G308600	TaSBEIIb	1,4-alpha-glucan-branching enzyme
TraesCS7A02G549100	TaSBEIa	1,4-alpha-glucan branching enzyme
TraesCS7D02G535400	TaSBEIa	1,4-alpha-glucan branching enzyme
TraesCS7A02G549300	TaSBEIb	1,4-alpha-glucan branching enzyme
TraesCS7B02G472300	TaSBEIb	1,4-alpha-glucan branching enzyme
TraesCS7D02G535500	TaSBEIc	1,4-alpha-glucan branching enzyme
TraesCS2A02G168200	TaSuSy2	Sucrose synthase
TraesCS2B02G194200	TaSuSy2	Sucrose synthase
TraesCS2D02G175600	TaSuSy2	Sucrose synthase
TraesCS7A02G158900	TaSuSy1	Sucrose synthase
TraesCS7B02G063400	TaSuSy1	Sucrose synthase
TraesCS7D02G159800	TaSuSy1	Sucrose synthase
TraesCS4A02G446700	TaSuSy4	Sucrose synthase
TraesCS7D02G036600	TaSuSy4	Sucrose synthase
TraesCS2A02G406700	TaSuSy5	Sucrose synthase
TraesCS2B02G424300	TaSuSy5	Sucrose synthase
TraesCS2D02G403600	TaSuSy5	Sucrose synthase
TraesCS7A02G070100	TaGBSSI	Granule-bound starch synthase
TraesCS7D02G064300	TaGBSSI	Granule-bound starch synthase
TraesCS7D02G117800	TaSSIc	Starch synthase
TraesCS7A02G120300	TaSSIc	Starch synthase
TraesCS7A02G189000	TaSSIIa	Starch synthase
TraesCS7B02G093800	TaSSIIa	Starch synthase
TraesCS7D02G190100	TaSSIIa	Starch synthase
TraesCS1D02G100100	TaSSIIIa	Starch synthase
TraesCS2B02G491700	TaSSIIIb	Starch synthase
TraesCS2A02G468800	TaSSIIIb	Starch synthase
TraesCS1A02G419600	TaAGPL1	Glucose-1-phosphate adenylyltransferase
TraesCS1B02G449700	TaAGPL1	Glucose-1-phosphate adenylyltransferase
TraesCS1D02G427400	TaAGPL1	Glucose-1-phosphate adenylyltransferase
TraesCS7A02G287400	TaAGPS1a	Glucose-1-phosphate adenylyltransferase
TraesCS7D02G284900	TaAGPS1a	Glucose-1-phosphate adenylyltransferase
TraesCS7B02G183300	TaAGPS1a	Glucose-1-phosphate adenylyltransferase
TraesCS5D02G182600	TaAGPS2	Glucose-1-phosphate adenylyltransferase
TraesCS7B02G139700	TaISA1	Isoamylase
TraesCS7D02G249500	TaISA1	Isoamylase
TraesCS1B02G257700	TaISA2	Isoamylase-like glucan debranching enzyme
TraesCS7A02G133500	TaPUL	Debranching enzyme 1
TraesCS7B02G034600	TaPUL	Debranching enzyme 1
TraesCS7D02G133100	TaPUL	Debranching enzyme 1

## Sheet: HMW-glutenin Genes
Gene ID	Annotation
TraesCS1B02G329711	High molecular weight glutenin subunit
TraesCS1B02G329992	High molecular weight glutenin subunit
TraesCS1D02G317211	High molecular weight glutenin subunit
TraesCS1D02G317301	High molecular weight glutenin subunit

## Sheet: LMW-glutenin Genes
Gene ID	Annotation
TraesCS1A02G007934	Low molecular weight glutenin subunit
TraesCS1A02G008000	Low molecular weight glutenin subunit
TraesCS1A02G010900	Low molecular weight glutenin subunit
TraesCS1A02G010905	Low molecular weight glutenin subunit
TraesCS1B02G011523	Low molecular weight glutenin subunit
TraesCS1B02G011600	Low molecular weight glutenin subunit
TraesCS1B02G011700	Low molecular weight glutenin subunit
TraesCS1B02G013500	Low molecular weight glutenin subunit
TraesCS1B02G042700	Low-molecular-weight glutenin subunit
TraesCS1D02G000200	Low molecular weight glutenin subunit
TraesCS1D02G000300	Low-molecular-weight glutenin subunit
TraesCS1D02G007400	Low molecular weight glutenin subunit
TraesCS1D02G008600	Low-molecular-weight glutenin subunit
TraesCS1D02G009400	Low-molecular-weight glutenin subunit
TraesCS1D02G009900	Low molecular weight glutenin subunit
TraesCS1D02G015100	Low-molecular-weight glutenin subunit
TraesCS1D02G007626	Low-molecular-weight glutenin subunit

## Sheet: Gliadin genes
Gene ID	Annotation
TraesCSU02G149933	Alpha
TraesCSU02G149946	Alpha
TraesCSU02G149951	Alpha
TraesCSU02G153800	Alpha
TraesCSU02G160200	Alpha
TraesCS6A02G048900	Alpha
TraesCS6A02G049100	Alpha
TraesCS6A02G049200	Alpha
TraesCS6A02G049400	Alpha
TraesCS6A02G049500	Alpha
TraesCS6A02G049600	Alpha
TraesCS6A02G049700	Alpha
TraesCS6A02G049800	Alpha
TraesCSU02G188800	Alpha
TraesCSU02G220200	Alpha
TraesCSU02G220600	Alpha
TraesCSU02G239000	Alpha
TraesCS6B02G065536	Alpha
TraesCS6B02G065578	Alpha
TraesCS6B02G065600	Alpha
TraesCS6B02G065749	Alpha
TraesCS6B02G065800	Alpha
TraesCS6B02G065856	Alpha
TraesCS6B02G065900	Alpha
TraesCS6B02G066000	Alpha
TraesCS6B02G066100	Alpha
TraesCS6B02G086500	Alpha
TraesCSU02G108100	Alpha
TraesCSU02G108200	Alpha
TraesCSU02G108300	Alpha
TraesCSU02G108363	Alpha
TraesCSU02G108400	Alpha
TraesCSU02G108500	Alpha
TraesCSU02G108600	Alpha
TraesCSU02G108700	Alpha
TraesCS1D02G000700	Gamma
TraesCS1D02G001000	Gamma
TraesCS1D02G001200	Gamma
TraesCS1D02G001400	Gamma
TraesCS1A02G007300	Gamma
TraesCS1A02G007400	Gamma
TraesCS1A02G007405	Gamma
TraesCS1A02G007700	Gamma
TraesCS1B02G010400	Gamma
TraesCS1B02G010500	Gamma
TraesCS1B02G010600	Gamma
TraesCS1B02G010700	Gamma
TraesCS1B02G010800	Gamma
TraesCS1B02G010900	Gamma
TraesCS1B02G011000	Gamma
TraesCS1B02G011300	Gamma
TraesCS1D02G000531	Omega
TraesCS1D02G000567	Omega
TraesCS1D02G000582	Omega
TraesCS1A02G033501	Omega
TraesCS1B02G041928	Omega
TraesCSU02G002423	Omega
TraesCSU02G165363	Omega
TraesCS1A02G005387	Omega
TraesCS1D02G002063	Omega
TraesCS1B02G011439	Omega
TraesCS1B02G011463	Omega
TraesCS1B02G011484	Omega
TraesCSU02G272393	Omega
TraesCS1B02G011474	Omega

## Sheet: Key TFs
Gene ID	Annotation
TraesCS2A02G142800	bZIP28
TraesCS2D02G146100	bZIP28
TraesCS3D02G249100	FUSCA3
TraesCS3B02G278000	FUSCA3
TraesCS3A02G249100	FUSCA3
TraesCS3A02G336500	GAMyb
TraesCS3B02G367500	GAMyb
TraesCS3D02G329400	GAMyb
TraesCSU02G003200	GCN5
TraesCS1D02G134200	GCN5
TraesCS1A02G138200	GCN5
TraesCS3A02G077900	NAC019
TraesCS3B02G092800	NAC019
TraesCS3D02G078500	NAC019
TraesCS2A02G338300	NAC100
TraesCS2B02G343600	NAC100
TraesCS2D02G324700	NAC100
TraesCS5D02G161000	PBF
TraesCS5B02G154100	PBF
TraesCS5A02G155900	PBF
TraesCS1D02G059200	RSR1
TraesCS1B02G076300	RSR1
TraesCS1A02G058400	RSR1
TraesCS1D02G332200	SPA
TraesCS1B02G343500	SPA
TraesCS1A02G329900	SPA
TraesCS2B02G616900	SPR
