# Supplementary material for: Chromatin accessibility landscapes revealed the subgenome-divergent regulation networks during wheat grain development
Source: aBIOTECH. 2023 Feb 10;4(1):8–19. doi: 10.1007/s42994-023-00095-8 (PMC10199822; doi:10.1007/s42994-023-00095-8)
Supplement: Supplementary file 6 — Supplementary file6 List of primers used in this study (XLSX 10 KB) [file 42994_2023_95_MOESM6_ESM.xlsx]

## Sheet: Sheet1
GeneID	TF	Forward primer for gene clone	Reverse primer for gene clone	Forward primer for construct	Reverse primer for construct
TraesCS2A02G338300	NAC100_A	TGATGGAGCACGGCGAGCAGGAGCAGCA	GGAGAGCTTGCTTGGTCAGTAGCCCCAC	ACACGGGGGACTCTAGAATGGAGCACGGCGAGCAGGAGC	CTTGCTCACCATGGTACCGTAGCCCCACGGCGCGGGCTCG
TraesCS2D02G324700	NAC100_D	AGTGATGGAGCACAGCGAGCAGGAGCA	GCGGAGAGCTTGCTTGGTCAGTAGC	ACACGGGGGACTCTAGAATGGAGCACAGCGAGCAGGAG	CTTGCTCACCATGGTACCGTAGCCCCACGGCGCGGGCTC
TraesCS3B02G367500	Myb_B	GAGCACATCCGAGAGACAAAACCAGCA	TCGATACCGCTCAAGGTTCGGCAAGG	ACACGGGGGACTCTAGAATGAGCTTTTACAAAGACATCG	CTTGCTCACCATGGTACCTTTGAATTCCTCCGACATTTGGC
TraesCS1B02G449700	TaAGPL1-1B	CATCGACTTAACAGTAAATTGTTCAGACC	AGATCGAGCGAGCGAGCGAGC	CACTATAGGGCGAATTGGGTACCGCTGATCGGGCTGCTGAGCTAG	CATGGAATTCGATCTCCACCGCGGAGATCGAGCGAGCGAGCGAGC
TraesCS1D02G317211	TaHWM-1D	CGACTTCCACCAATGTGATTTCGCGCTGG	CGGTTGGAAAAGCGCAGTTTGCCA	CACTATAGGGCGAATTGGGTACCGGCGTGAGCAAGCGATAAGGC	CATGGAATTCGATCTCCACCGCGGCGGTTGGAAAAGCGCAGTTTG
TraesCS1B02G257700	TaISA2-1B	CCTGGATACTAGGACGTACTCCCTCTG	AATTGCGTCGAGCAGTGGGCGGGCAT	CACTATAGGGCGAATTGGGTACCCGAGAGTGGATACGCGGGCCT	CATGGAATTCGATCTCCACCGCGGAATTGCGTCGAGCAGTGGGCG
